# Supplementary material for: Checklist and provisional atlas of singing cicadas (Hemiptera: Cicadidae) of Bulgaria, based on bioacoustics
Source: Biodivers Data J. 2020 Oct 9;8:e54424. doi: 10.3897/BDJ.8.e54424 (PMC7567745; doi:10.3897/BDJ.8.e54424)
Supplement: Supplementary material 2 — Lyristes plebejus faunistic data. Checklist and provisional atlas of singing cicadas (Hemiptera: Cicadidae) of Bulgaria, based on bioacoustics [file bdj-08-e54424-s002.csv]

typeStatus	catalogNumber	recordedBy	individualID	individualCount	sex	lifeStage	disposition	scientificName	taxonRank	continent	country	countryCode	stateProvince	municipality	locality	minimumElevationInMeters	decimalLatitude	decimalLongitude	geodeticDatum	georeferencedBy	georeferenceProtocol	identifiedBy	dateIdentified	eventDate	fieldNotes	bibliographicCitation	institutionCode	collectionCode	basisOfRecord
Other material	TGG-003	M. Gogala, T. Trilar, I. Gjonov				adult	N/A	Lyristes plebejus	species	Europe	Bulgaria	BG	Kardzhali	Kirkovo	Shumnatitsa, Giumurdzhiyski Snezhnik	622	41.26487	25.35467	WGS 84		GPS	T. Trilar, M. Gogala	2005-2020	29.6.2019	recorded				MachineObservation
Other material	TGG-008	M. Gogala, T. Trilar, I. Gjonov				adult	N/A	Lyristes plebejus	species	Europe	Bulgaria	BG	Kardzhali	Kirkovo	Shumnatitsa, Giumurdzhiyski Snezhnik	694	41.26709	25.35265	WGS 84		GPS	T. Trilar, M. Gogala	2005-2020	29.6.2019	recorded				MachineObservation
Other material	TGG-017	M. Gogala, T. Trilar, I. Gjonov				adult	N/A	Lyristes plebejus	species	Europe	Bulgaria	BG	Kardzhali	Kirkovo	Shumnatitsa, Giumurdzhiyski Snezhnik	670	41.27842	25.29295	WGS 84		GPS	T. Trilar, M. Gogala	2005-2020	29.6.2019	recorded				MachineObservation
Other material	TGG-024	M. Gogala, T. Trilar, I. Gjonov, K. Prosenc Trilar				adult	N/A	Lyristes plebejus	species	Europe	Bulgaria	BG	Kardzhali	Krumovgrad	Tsarino	695	41.31182	25.44270	WGS 84		GPS	T. Trilar, M. Gogala	2005-2020	10.7.2018	song heard				HumanObservation
Other material	TGG-027	T. Trilar, I. Gjonov				adult	N/A	Lyristes plebejus	species	Europe	Bulgaria	BG	Kardzhali	Krumovgrad	Avren	721	41.31811	25.72677	WGS 84		GPS	T. Trilar, M. Gogala	2005-2020	3.7.2019	recorded				MachineObservation
Other material	TGG-031	M. Gogala, T. Trilar, I. Gjonov, K. Prosenc Trilar				adult	N/A	Lyristes plebejus	species	Europe	Bulgaria	BG	Kardzhali	Krumovgrad	Strizhba	729	41.32112	25.45391	WGS 84		GPS	T. Trilar, M. Gogala	2005-2020	10.7.2018	recorded				MachineObservation
Other material	TGG-036	T. Trilar, I. Gjonov				adult	N/A	Lyristes plebejus	species	Europe	Bulgaria	BG	Kardzhali	Krumovgrad	Gorni Yurutsi, Mt. Maglenik	831	41.32749	25.93451	WGS 84		GPS	T. Trilar, M. Gogala	2005-2020	5.7.2019	song heard				HumanObservation
Other material	TGG-046	M. Gogala, T. Trilar, I. Gjonov, K. Prosenc Trilar				adult	N/A	Lyristes plebejus	species	Europe	Bulgaria	BG	Kardzhali	Krumovgrad	Gorni Yurutsi, Mt. Maglenik	614	41.33755	25.94570	WGS 84		GPS	T. Trilar, M. Gogala	2005-2020	8.7.2018	recorded				MachineObservation
Other material	TGG-050	M. Gogala				adult	N/A	Lyristes plebejus	species	Europe	Bulgaria	BG	Kardzhali	Krumovgrad	Chernichevo	560	41.3535	25.75282	WGS 84		GPS	T. Trilar, M. Gogala	2005-2020	5.7.2012	recorded				MachineObservation
Other material	TGG-055	M. Gogala				adult	N/A	Lyristes plebejus	species	Europe	Bulgaria	BG	Haskovo	Ivaylovgrad	Dolno Lukovo, Meden Buk	115	41.36972	26.05222	WGS 84		GPS	T. Trilar, M. Gogala	2005-2020	6.7.2012	recorded				MachineObservation
Other material	TGG-069	P. Drenski		1	Female	adult	SOFM	Lyristes plebejus	species	Europe	Bulgaria	BG	Blagoevgrad	Petrich	Petrich	180	41.398	23.206	WGS 84	T. Trilar, I. Gjonov, M. Gogala	label	T. Trilar, M. Gogala	2005-2020	19.7.1930			SOFM	SOFM	PreservedSpecimen
Other material	TGG-098	M. Gogala				adult	N/A	Lyristes plebejus	species	Europe	Bulgaria	BG	Blagoevgrad	Petrich	Levunovo, Rupite	100	41.45842	23.26112	WGS 84		GPS	T. Trilar, M. Gogala	2005-2020	1.7.2012	recorded				MachineObservation
Other material	TGG-103	M. Gogala, I. Gjonov				adult	N/A	Lyristes plebejus	species	Europe	Bulgaria	BG	Blagoevgrad	Sandanski	Kalimantsi, Kalimanska reka	370	41.46186	23.51201	WGS 84		GPS	T. Trilar, M. Gogala	2005-2020	23.7.2010	recorded				MachineObservation
Other material	TGG-109	I. Gjonov				adult	N/A	Lyristes plebejus	species	Europe	Bulgaria	BG	Blagoevgrad	Sandanski	Kalimantsi	350	41.46611	23.49444	WGS 84		GPS	I. Gjonov	2005-2020	13.6.2010	recorded				MachineObservation
Other material	TGG-131					adult	N/A	Lyristes plebejus	species	Europe	Bulgaria	BG	Blagoevgrad	Sandanski	Melnik	425	41.524	23.388	WGS 84	T. Trilar, I. Gjonov, M. Gogala	paper			17.8.1982 - 21.8.1982		Sander 1985 as Tibicen plebejus (Scopoli)			LiteratureRecord
Other material	TGG-132					adult	N/A	Lyristes plebejus	species	Europe	Bulgaria	BG	Blagoevgrad	Sandanski	Melnik	425	41.524	23.388	WGS 84	T. Trilar, I. Gjonov, M. Gogala	paper			7.8.1984 - 12.8.1984		Sander 1985 as Tibicen plebejus (Scopoli)			LiteratureRecord
Other material	TGG-139	T. Trilar, I. Gjonov				adult	N/A	Lyristes plebejus	species	Europe	Bulgaria	BG	Kardzhali	Ardino	Temenuga	843	41.52479	25.17054	WGS 84		GPS	T. Trilar, M. Gogala	2005-2020	3.7.2019	song heard				HumanObservation
Other material	TGG-146	T. Trilar, I. Gjonov				adult	N/A	Lyristes plebejus	species	Europe	Bulgaria	BG	Kardzhali	Ardino	Gurbishte	902	41.53513	25.15220	WGS 84		GPS	T. Trilar, M. Gogala	2005-2020	3.7.2019	song heard				HumanObservation
Other material	TGG-154	T. Trilar, I. Gjonov				adult	N/A	Lyristes plebejus	species	Europe	Bulgaria	BG	Haskovo	Ivaylovgrad	Huhla	173	41.57555	26.07253	WGS 84		GPS	T. Trilar, M. Gogala	2005-2020	6.7.2019	song heard				HumanObservation
Other material	TGG-165	T. Trilar, I. Gjonov				adult	N/A	Lyristes plebejus	species	Europe	Bulgaria	BG	Kardzhali	Ardino	Pravdolyub	947	41.60414	25.16286	WGS 84		GPS	T. Trilar, M. Gogala	2005-2020	2.7.2019	song heard				HumanObservation
Other material	TGG-171	T. Trilar, I. Gjonov				adult	N/A	Lyristes plebejus	species	Europe	Bulgaria	BG	Kardzhali	Kardzhali	Topolchane	421	41.61805	25.32474	WGS 84		GPS	T. Trilar, M. Gogala	2005-2020	2.7.2019	song heard				HumanObservation
Other material	TGG-188	M. Gogala, T. Trilar, I. Gjonov, K. Prosenc Trilar				adult	N/A	Lyristes plebejus	species	Europe	Bulgaria	BG	Haskovo	Lyubimets	Valche pole, Sheynovec Mt.	681	41.71525	26.02861	WGS 84		GPS	T. Trilar, M. Gogala	2005-2020	9.7.2018	song heard				HumanObservation
Other material	TGG-193	Vl. Nonev		1	Male	adult	SOFM	Lyristes plebejus	species	Europe	Bulgaria	BG	Smolyan	Chepelare	Chepelare	1105	41.724	24.685	WGS 84	T. Trilar, I. Gjonov, M. Gogala	label	T. Trilar, M. Gogala	2005-2020	1.6.1902			SOFM	SOFM	PreservedSpecimen
Other material	TGG-194	M. Gogala, T. Trilar, I. Gjonov, K. Prosenc Trilar				adult	N/A	Lyristes plebejus	species	Europe	Bulgaria	BG	Haskovo	Lyubimets	Mezek, Sheynovec Mt.	370	41.72536	26.06893	WGS 84		GPS	T. Trilar, M. Gogala	2005-2020	9.7.2018	song heard				HumanObservation
Other material	TGG-199	M. Gogala, T. Trilar, I. Gjonov, K. Prosenc Trilar				adult	N/A	Lyristes plebejus	species	Europe	Bulgaria	BG	Haskovo	Lyubimets	Malko Gradishte, Gorata	437	41.73971	25.97888	WGS 84		GPS	T. Trilar, M. Gogala	2005-2020	11.7.2018	recorded				MachineObservation
Other material	TGG-205	T. Ljubomirov		1	Female	adult	ZISB	Lyristes plebejus	species	Europe	Bulgaria	BG	Blagoevgrad	Kresna	Gorna Breznitsa	760	41.741	23.101	WGS 84	T. Trilar, I. Gjonov, M. Gogala	label	T. Trilar, M. Gogala	2005-2020	10.7.2013			ZISB	ZISB	PreservedSpecimen
Other material	TGG-207	M. Gogala, T. Trilar, I. Gjonov, K. Prosenc Trilar		1	Male	adult	PMSL	Lyristes plebejus	species	Europe	Bulgaria	BG	Haskovo	Lyubimets	Malko Gradishte, Gorata	290	41.75423	25.98328	WGS 84	T. Trilar, I. Gjonov, M. Gogala	label	T. Trilar, M. Gogala	2005-2020	6.7.2018			PMSL	PMSL	PreservedSpecimen
Other material	TGG-208	M. Gogala, T. Trilar, I. Gjonov, K. Prosenc Trilar		1	Female	adult	PMSL	Lyristes plebejus	species	Europe	Bulgaria	BG	Haskovo	Lyubimets	Malko Gradishte, Gorata	290	41.75423	25.98328	WGS 84	T. Trilar, I. Gjonov, M. Gogala	label	T. Trilar, M. Gogala	2005-2020	6.7.2018			PMSL	PMSL	PreservedSpecimen
Other material	TGG-209	M. Gogala, T. Trilar, I. Gjonov, K. Prosenc Trilar				adult	N/A	Lyristes plebejus	species	Europe	Bulgaria	BG	Haskovo	Lyubimets	Malko Gradishte, Gorata	290	41.75423	25.98328	WGS 84		GPS	T. Trilar, M. Gogala	2005-2020	6.7.2018	recorded				MachineObservation
Other material	TGG-217	M. Gogala, T. Trilar, I. Gjonov, K. Prosenc Trilar		1	Male	adult	PMSL	Lyristes plebejus	species	Europe	Bulgaria	BG	Haskovo	Lyubimets	Malko Gradishte, Gorata	289	41.75423	25.98339	WGS 84	T. Trilar, I. Gjonov, M. Gogala	label	T. Trilar, M. Gogala	2005-2020	11.7.2018			PMSL	PMSL	PreservedSpecimen
Other material	TGG-218	M. Gogala, T. Trilar, I. Gjonov, K. Prosenc Trilar		2	Female	adult	PMSL	Lyristes plebejus	species	Europe	Bulgaria	BG	Haskovo	Lyubimets	Malko Gradishte, Gorata	289	41.75423	25.98339	WGS 84	T. Trilar, I. Gjonov, M. Gogala	label	T. Trilar, M. Gogala	2005-2020	11.7.2018			PMSL	PMSL	PreservedSpecimen
Other material	TGG-219	M. Gogala, T. Trilar, I. Gjonov, K. Prosenc Trilar		1	Female	adult	BFUS	Lyristes plebejus	species	Europe	Bulgaria	BG	Haskovo	Lyubimets	Malko Gradishte, Gorata	289	41.75423	25.98339	WGS 84	T. Trilar, I. Gjonov, M. Gogala	label	T. Trilar, M. Gogala	2005-2020	11.7.2018			BFUS	BFUS	PreservedSpecimen
Other material	TGG-220	M. Gogala, T. Trilar, I. Gjonov, K. Prosenc Trilar				adult	N/A	Lyristes plebejus	species	Europe	Bulgaria	BG	Haskovo	Lyubimets	Malko Gradishte, Gorata	289	41.75423	25.98339	WGS 84		GPS	T. Trilar, M. Gogala	2005-2020	11.7.2018	recorded				MachineObservation
Other material	TGG-234	M. Gogala, T. Trilar, I. Gjonov, K. Prosenc Trilar				adult	N/A	Lyristes plebejus	species	Europe	Bulgaria	BG	Haskovo	Svilengrad	Svilengrad	65	41.76473	26.20890	WGS 84		GPS	T. Trilar, M. Gogala	2005-2020	9.7.2018	song heard				HumanObservation
Other material	TGG-236	M. Gogala, T. Trilar, I. Gjonov				adult	N/A	Lyristes plebejus	species	Europe	Bulgaria	BG	Smolyan	Chepelare	Chernatitsa, Zabardo	893	41.80696	24.66407	WGS 84		GPS	T. Trilar, M. Gogala	2005-2020	20.6.2016	song heard				HumanObservation
Other material	TGG-238	Capt. Bandarski		3		exuvium	SOFM	Lyristes plebejus	species	Europe	Bulgaria	BG	Haskovo	Lyubimets	Lyubimets	70	41.847	26.085	WGS 84	T. Trilar, I. Gjonov, M. Gogala	label	T. Trilar, M. Gogala	2005-2020	1.8.1940			SOFM	SOFM	PreservedSpecimen
Other material	TGG-244					adult	N/A	Lyristes plebejus	species	Europe	Bulgaria	BG	Blagoevgrad	Simitli	Simitli	800	41.859	23.209	WGS 84	T. Trilar, I. Gjonov, M. Gogala	paper			27.7.1984		Sander 1985 as Tibicen plebejus (Scopoli)			LiteratureRecord
Other material	TGG-255	M. Gogala, T. Trilar, I. Gjonov				adult	N/A	Lyristes plebejus	species	Europe	Bulgaria	BG	Burgas	Malko Tarnovo	Slivarovo, Rezovska river	222	41.9608	27.65963	WGS 84		GPS	T. Trilar, M. Gogala	2005-2020	23.6.2009	song heard				HumanObservation
Other material	TGG-260	M. Gogala, T. Trilar, I. Gjonov				adult	N/A	Lyristes plebejus	species	Europe	Bulgaria	BG	Burgas	Malko Tarnovo	Slivarovo, above the village	339	41.97054	27.6588	WGS 84		GPS	T. Trilar, M. Gogala	2005-2020	23.6.2009	song heard				HumanObservation
Other material	TGG-265	D. Iltschev		1	Male	adult	SOFM	Lyristes plebejus	species	Europe	Bulgaria	BG	Burgas	Malko Tarnovo	Strandzha Mt.	340	41.979	27.525	WGS 84	T. Trilar, I. Gjonov, M. Gogala	label	T. Trilar, M. Gogala	2005-2020	30.6.1921			SOFM	SOFM	PreservedSpecimen
Other material	TGG-289	V. Martino		1	Female	adult	SOFM	Lyristes plebejus	species	Europe	Bulgaria	BG	Plovdiv	Asenovgrad	Asenovgrad	230	42.011	24.878	WGS 84	T. Trilar, I. Gjonov, M. Gogala	label	T. Trilar, M. Gogala	2005-2020	14.7.1954			SOFM	SOFM	PreservedSpecimen
Other material	TGG-294	M. Gogala, T. Trilar, I. Gjonov, K. Prosenc Trilar				adult	N/A	Lyristes plebejus	species	Europe	Bulgaria	BG	Haskovo	Simenovgrad	Simeonovgrad	103	42.02225	25.85076	WGS 84		GPS	T. Trilar, M. Gogala	2005-2020	6.7.2018	song heard				HumanObservation
Other material	TGG-304	M. Gogala, T. Trilar, I. Gjonov				adult	N/A	Lyristes plebejus	species	Europe	Bulgaria	BG	Burgas	Malko Tarnovo	Stoilovo, reka Mechi Dol, natural reserve Sredoka	219	42.02697	27.51966	WGS 84		GPS	T. Trilar, M. Gogala	2005-2020	22.6.2009	song heard				HumanObservation
Other material	TGG-310	M. Gogala, T. Trilar, I. Gjonov				adult	N/A	Lyristes plebejus	species	Europe	Bulgaria	BG	Burgas	Malko Tarnovo	Stoilovo, reka Mechi Dol	228	42.03086	27.51321	WGS 84		GPS	T. Trilar, M. Gogala	2005-2020	22.6.2009	recorded				MachineObservation
Other material	TGG-315	Capt. Bandarski		1	Female	adult	SOFM	Lyristes plebejus	species	Europe	Bulgaria	BG	Haskovo	Simeonovgrad	Simeonovgrad	115	42.034	25.831	WGS 84	T. Trilar, I. Gjonov, M. Gogala	label	T. Trilar, M. Gogala	2005-2020	10.7.1938			SOFM	SOFM	PreservedSpecimen
Other material	TGG-316	Dr. Buresch		1		exuvium	SOFM	Lyristes plebejus	species	Europe	Bulgaria	BG	Plovdiv	Krichim	Krichim, river Vacha	230	42.042	24.466	WGS 84	T. Trilar, I. Gjonov, M. Gogala	label	T. Trilar, M. Gogala	2005-2020	9.5.1940			SOFM	SOFM	PreservedSpecimen
Other material	TGG-323	P. Petcoff		1		exuvium	SOFM	Lyristes plebejus	species	Europe	Bulgaria	BG	Burgas	Tsarevo	Kosti	25	42.057	27.781	WGS 84	T. Trilar, I. Gjonov, M. Gogala	label	T. Trilar, M. Gogala	2005-2020	29.6.1921 - 30.6.1921			SOFM	SOFM	PreservedSpecimen
Other material	TGG-324	D. Iltschew		1		exuvium	SOFM	Lyristes plebejus	species	Europe	Bulgaria	BG	Burgas	Malko Tarnovo	Gramatikovo	300	42.061	27.654	WGS 84	T. Trilar, I. Gjonov, M. Gogala	label	T. Trilar, M. Gogala	2005-2020	30.6.1921			SOFM	SOFM	PreservedSpecimen
Other material	TGG-334	D. Iltcheff		1	Female	adult	SOFM	Lyristes plebejus	species	Europe	Bulgaria	BG	Burgas	Tsarevo	Achtopol	20	42.099	27.941	WGS 84	T. Trilar, I. Gjonov, M. Gogala	label	T. Trilar, M. Gogala	2005-2020	1.7.1921			SOFM	SOFM	PreservedSpecimen
Other material	TGG-335	M. Gogala, T. Trilar, I. Gjonov				adult	N/A	Lyristes plebejus	species	Europe	Bulgaria	BG	Burgas	Malko Tarnovo	Zvezdets, 1.5 km SE	332	42.10523	27.4339	WGS 84		GPS	T. Trilar, M. Gogala	2005-2020	22.6.2009	song heard				HumanObservation
Other material	TGG-358	I. Gjonov				adult	N/A	Lyristes plebejus	species	Europe	Bulgaria	BG	Kyustendil	Nevestino	Smolichano	649	42.13778	22.80528	WGS 84		GPS	I. Gjonov	2005-2020	16.7.2011	recorded				MachineObservation
Other material	TGG-361	M. Gogala, T. Trilar, I. Gjonov				adult	N/A	Lyristes plebejus	species	Europe	Bulgaria	BG	Burgas	Malko Tarnovo	Zvezdets, Petrova Niva	171	42.13934	27.4465	WGS 84		GPS	T. Trilar, M. Gogala	2005-2020	22.6.2009	song heard				HumanObservation
Other material	TGG-377	M. Gogala, T. Trilar, I. Gjonov				adult	N/A	Lyristes plebejus	species	Europe	Bulgaria	BG	Burgas	Malko Tarnovo	Mladezhko, spring of Mladezhka reka	212	42.15169	27.36178	WGS 84		GPS	T. Trilar, M. Gogala	2005-2020	24.6.2009	song heard				HumanObservation
Other material	TGG-382	M. Gogala				adult	N/A	Lyristes plebejus	species	Europe	Bulgaria	BG	Kyustendil	Boboshevo	Boboshevo	620	42.15751	22.98667	WGS 84		GPS	T. Trilar, M. Gogala	2005-2020	30.6.2012	recorded				MachineObservation
Other material	TGG-390	M. Gogala, T. Trilar, I. Gjonov				adult	N/A	Lyristes plebejus	species	Europe	Bulgaria	BG	Kyustendil	Boboshevo	Boboshevo	730	42.16394	22.97905	WGS 84		GPS	T. Trilar, M. Gogala	2005-2020	22.7.2008	recorded				MachineObservation
Other material	TGG-400	M. Gogala, I. Gjonov				adult	N/A	Lyristes plebejus	species	Europe	Bulgaria	BG	Pazardzhik	Belovo	Belovo, Golyamo Belovo Gorge	485	42.16981	23.97388	WGS 84		GPS	T. Trilar, M. Gogala	2005-2020	29.7.2010	recorded				MachineObservation
Other material	TGG-422	no legit data (the label is not readable)		1	Female	adult	SOFM	Lyristes plebejus	species	Europe	Bulgaria	BG	Yambol	Tundzha	Skalitsa	185	42.266	26.254	WGS 84	T. Trilar, I. Gjonov, M. Gogala	label	T. Trilar, M. Gogala	2005-2020	27.6.1912			SOFM	SOFM	PreservedSpecimen
Other material	TGG-423	M. Josifov		3	Male	adult	SOFM	Lyristes plebejus	species	Europe	Bulgaria	BG	Burgas	Primorsko	Primorsko	20	42.268	27.753	WGS 84	T. Trilar, I. Gjonov, M. Gogala	label	T. Trilar, M. Gogala	2005-2020	15.7.1955			SOFM	SOFM	PreservedSpecimen
Other material	TGG-424	M. Josifov		3	Female	adult	SOFM	Lyristes plebejus	species	Europe	Bulgaria	BG	Burgas	Primorsko	Primorsko	20	42.268	27.753	WGS 84	T. Trilar, I. Gjonov, M. Gogala	label	T. Trilar, M. Gogala	2005-2020	15.7.1955			SOFM	SOFM	PreservedSpecimen
Other material	TGG-469	I. Paulus				adult	J.Hava coll., Prague, CZ	Lyristes plebejus	species	Europe	Bulgaria	BG	Burgas	Sozopol	Sozopol	20	42.417	27.696	WGS 84	T. Trilar, I. Gjonov, M. Gogala	paper			15.7.1981		Hava 2016	J.Hava coll., Prague, CZ	J.Hava coll., Prague, CZ	LiteratureRecord
Other material	TGG-478	G. Peschev		1	Male	adult	SOFM	Lyristes plebejus	species	Europe	Bulgaria	BG	Stara Zagora	Stara Zagora	Stara Zagora, Ajazmoto	370	42.441	25.615	WGS 84	T. Trilar, I. Gjonov, M. Gogala	label	T. Trilar, M. Gogala	2005-2020	27.5.1956			SOFM	SOFM	PreservedSpecimen
Other material	TGG-492					adult	N/A	Lyristes plebejus	species	Europe	Bulgaria	BG	Stara Zagora	Pavel Banya	Turia	445	42.572	25.186	WGS 84	T. Trilar, I. Gjonov, M. Gogala	paper			1.7.1979 - 31.7.1979		Yoakimov 1909 as Cicada plebeja Scop.			LiteratureRecord
Other material	TGG-493	D. Joakimov		2		exuvium	SOFM	Lyristes plebejus	species	Europe	Bulgaria	BG	Stara Zagora	Pavel Banya	Turia	445	42.572	25.186	WGS 84	T. Trilar, I. Gjonov, M. Gogala	label	T. Trilar, M. Gogala	2005-2020	20.8.1920			SOFM	SOFM	PreservedSpecimen
Other material	TGG-513					adult	N/A	Lyristes plebejus	species	Europe	Bulgaria	BG	Plovdiv	Karlovo	Kalofer, Kalofer Monastery	585	42.655	24.958	WGS 84	T. Trilar, I. Gjonov, M. Gogala	paper			1.7.1898 - 31.7.1898		Yoakimov 1909 as Cicada plebeja Scop.			LiteratureRecord
Other material	TGG-516	T. Trilar, I. Gjonov				adult	N/A	Lyristes plebejus	species	Europe	Bulgaria	BG	Sliven	Sliven	Sliven, Hamambair park	318	42.67104	26.31901	WGS 84		GPS	T. Trilar, M. Gogala	2005-2020	7.7.2019	recorded				MachineObservation
Other material	TGG-528	no legit data		1	Male	adult	SOFM	Lyristes plebejus	species	Europe	Bulgaria	BG	Sliven	Sliven	Sliven	265	42.681	26.322	WGS 84	T. Trilar, I. Gjonov, M. Gogala	label	T. Trilar, M. Gogala	2005-2020	7.7.1935			SOFM	SOFM	PreservedSpecimen
Other material	TGG-529	no legit data		1	Male	adult	SOFM	Lyristes plebejus	species	Europe	Bulgaria	BG	Sliven	Sliven	Sliven	265	42.681	26.322	WGS 84	T. Trilar, I. Gjonov, M. Gogala	label	T. Trilar, M. Gogala	2005-2020	24.7.1935			SOFM	SOFM	PreservedSpecimen
Other material	TGG-530	no legit data		2	Female	adult	SOFM	Lyristes plebejus	species	Europe	Bulgaria	BG	Sliven	Sliven	Sliven	265	42.681	26.322	WGS 84	T. Trilar, I. Gjonov, M. Gogala	label	T. Trilar, M. Gogala	2005-2020	24.7.1935			SOFM	SOFM	PreservedSpecimen
Other material	TGG-531	no legit data		1	Male	adult	SOFM	Lyristes plebejus	species	Europe	Bulgaria	BG	Sliven	Sliven	Sliven	265	42.681	26.322	WGS 84	T. Trilar, I. Gjonov, M. Gogala	label	T. Trilar, M. Gogala	2005-2020	23.7.1935			SOFM	SOFM	PreservedSpecimen
Other material	TGG-532	no legit data		1	Male	adult	SOFM	Lyristes plebejus	species	Europe	Bulgaria	BG	Sliven	Sliven	Sliven	265	42.681	26.322	WGS 84	T. Trilar, I. Gjonov, M. Gogala	label	T. Trilar, M. Gogala	2005-2020	3.7.1926			SOFM	SOFM	PreservedSpecimen
Other material	TGG-533	P. Tschorbadjiew		1		exuvium	SOFM	Lyristes plebejus	species	Europe	Bulgaria	BG	Sliven	Sliven	Sliven	265	42.681	26.322	WGS 84	T. Trilar, I. Gjonov, M. Gogala	label	T. Trilar, M. Gogala	2005-2020				SOFM	SOFM	PreservedSpecimen
Other material	TGG-535	T. Trilar, I. Gjonov				adult	N/A	Lyristes plebejus	species	Europe	Bulgaria	BG	Sliven	Sliven	Sliven, Komluka, slope	483	42.69007	26.30837	WGS 84		GPS	T. Trilar, M. Gogala	2005-2020	7.7.2019	song heard				HumanObservation
Other material	TGG-543	T. Trilar, I. Gjonov				adult	N/A	Lyristes plebejus	species	Europe	Bulgaria	BG	Sliven	Sliven	Sliven, lower cablecar station to Karandila	404	42.70182	26.34990	WGS 84		GPS	T. Trilar, M. Gogala	2005-2020	7.7.2019	recorded				MachineObservation
Other material	TGG-550	T. Trilar, I. Gjonov				adult	N/A	Lyristes plebejus	species	Europe	Bulgaria	BG	Sliven	Sliven	Sliven, Predela, gorge under the dam of lake Asenovets	386	42.71185	26.26145	WGS 84		GPS	T. Trilar, M. Gogala	2005-2020	7.7.2019	recorded				MachineObservation
Other material	TGG-614	I. Gjonov				adult	N/A	Lyristes plebejus	species	Europe	Bulgaria	BG	Varna	Dolni Chiflik	Bardarevo	78	42.89722	27.62167	WGS 84		GPS	I. Gjonov	2005-2020	27.7.2011	recorded				MachineObservation
Other material	TGG-624	M. Gogala, T. Trilar, I. Gjonov, K. Prosenc Trilar				adult	N/A	Lyristes plebejus	species	Europe	Bulgaria	BG	Burgas	Ruen	Dobromir	110	42.93577	27.28083	WGS 84		GPS	T. Trilar, M. Gogala	2005-2020	5.7.2018	song heard				HumanObservation
Other material	TGG-637	I. Gjonov				adult	N/A	Lyristes plebejus	species	Europe	Bulgaria	BG	Varna	Dolni Chiflik	Staro Oryahovo	175	42.96333	27.77778	WGS 84		GPS	I. Gjonov	2005-2020	24.7.2011	song heard				HumanObservation
Other material	TGG-657	S. M. Ferdinand I, Roi des Bulgares		1	Male	adult	SOFM	Lyristes plebejus	species	Europe	Bulgaria	BG	Veliko Tarnovo	Veliko Tarnovo	Veliko Tarnovo	215	43.075	25.617	WGS 84	T. Trilar, I. Gjonov, M. Gogala	label	T. Trilar, M. Gogala	2005-2020	28.6.1911			SOFM	SOFM	PreservedSpecimen
Other material	TGG-658	Neg. Velich. Carjat (His Magesty the King)		1	Male	adult	SOFM	Lyristes plebejus	species	Europe	Bulgaria	BG	Veliko Tarnovo	Veliko Tarnovo	Veliko Tarnovo	215	43.075	25.617	WGS 84	T. Trilar, I. Gjonov, M. Gogala	label	T. Trilar, M. Gogala	2005-2020	8.7.1911			SOFM	SOFM	PreservedSpecimen
Other material	TGG-659	Neg. Velich. Carjat (His Magesty the King)		2	Female	adult	SOFM	Lyristes plebejus	species	Europe	Bulgaria	BG	Veliko Tarnovo	Veliko Tarnovo	Veliko Tarnovo	215	43.075	25.617	WGS 84	T. Trilar, I. Gjonov, M. Gogala	label	T. Trilar, M. Gogala	2005-2020	8.7.1911			SOFM	SOFM	PreservedSpecimen
Other material	TGG-662	S. M. Ferdinand I, Roi des Bulgares		1	Female	adult	SOFM	Lyristes plebejus	species	Europe	Bulgaria	BG	Veliko Tarnovo	Veliko Tarnovo	Tarnovo, Hisar	130	43.078	25.655	WGS 84	T. Trilar, I. Gjonov, M. Gogala	label	T. Trilar, M. Gogala	2005-2020	7.7.1911			SOFM	SOFM	PreservedSpecimen
Other material	TGG-679					adult	N/A	Lyristes plebejus	species	Europe	Bulgaria	BG	Lovech	Lukovit	Karlukovo	260	43.166	24.067	WGS 84	T. Trilar, I. Gjonov, M. Gogala	paper			1.7.1908 - 31.7.1908		Yoakimov 1909 as Cicada plebeja Scop.			LiteratureRecord
Other material	TGG-694	M. Gogala, T. Trilar, I. Gjonov, K. Prosenc Trilar				adult	N/A	Lyristes plebejus	species	Europe	Bulgaria	BG	Targovishte	Targovishte	Targovishte, Prolaz	274	43.19843	26.50878	WGS 84		GPS	T. Trilar, M. Gogala	2005-2020	1.7.2018	song heard				HumanObservation
Other material	TGG-748	M. Gogala, T. Trilar, I. Gjonov, K. Prosenc Trilar				adult	N/A	Lyristes plebejus	species	Europe	Bulgaria	BG	Varna	Devnya	Devnya, Kipra	127	43.24841	27.58338	WGS 84		GPS	T. Trilar, M. Gogala	2005-2020	1.7.2018	song heard				HumanObservation
Other material	TGG-768	I. Gjonov, M. Gogala, T. Trilar,		1	Male	adult	BFUS	Lyristes plebejus	species	Europe	Bulgaria	BG	Dobrich	Kavarna	Balgarevo, Kaliakra cape	60	43.38137	28.45804	WGS 84	T. Trilar, I. Gjonov, M. Gogala	label	T. Trilar, M. Gogala	2005-2020	25.6.2016			BFUS	BFUS	PreservedSpecimen
Other material	TGG-779	M. Gogala, T. Trilar, I. Gjonov				adult	N/A	Lyristes plebejus	species	Europe	Bulgaria	BG	Dobrich	Kavarna	Balgarevo, Kaliakra cape	66	43.38361	28.45478	WGS 84		GPS	T. Trilar, M. Gogala	2005-2020	25.6.2016	recorded				MachineObservation
Other material	TGG-808	M. Gogala, T. Trilar, I. Gjonov, K. Prosenc Trilar				adult	N/A	Lyristes plebejus	species	Europe	Bulgaria	BG	Dobrich	Dobrichka	Obrochishte, Dobrudzha, Batovo	137	43.41692	27.93760	WGS 84		GPS	T. Trilar, M. Gogala	2005-2020	4.7.2018	recorded in the backgound				MachineObservation
Other material	TGG-863	P. Drenski		1		exuvium	SOFM	Lyristes plebejus	species	Europe	Bulgaria	BG	Silistra	Alfatar	Dulovo, Karakuz forest	230	43.896	27.217	WGS 84	T. Trilar, I. Gjonov, M. Gogala	label	T. Trilar, M. Gogala	2005-2020	12.6.1952			SOFM	SOFM	PreservedSpecimen
