# Supplementary material for: Checklist and provisional atlas of singing cicadas (Hemiptera: Cicadidae) of Bulgaria, based on bioacoustics
Source: Biodivers Data J. 2020 Oct 9;8:e54424. doi: 10.3897/BDJ.8.e54424 (PMC7567745; doi:10.3897/BDJ.8.e54424)
Supplement: Supplementary material 3 — Cicadatra atra faunistic data. Checklist and provisional atlas of singing cicadas (Hemiptera: Cicadidae) of Bulgaria, based on bioacoustics [file bdj-08-e54424-s003.csv]

typeStatus	catalogNumber	recordedBy	individualID	individualCount	sex	lifeStage	disposition	scientificName	taxonRank	continent	country	countryCode	stateProvince	municipality	locality	minimumElevationInMeters	decimalLatitude	decimalLongitude	geodeticDatum	georeferencedBy	georeferenceProtocol	identifiedBy	dateIdentified	eventDate	fieldNotes	bibliographicCitation	institutionCode	collectionCode	basisOfRecord
Other material	TGG-022	M. Gogala, T. Trilar, I. Gjonov						Cicadatra atra	species	Europe	Bulgaria	BG	Kardzhali	Kirkovo	Chakalarovo	491	41.28835	25.30438	WGS 84		GPS	T. Trilar, M. Gogala	2005-2020	29.6.2019	song heard				HumanObservation
Other material	TGG-038	T. Trilar, I. Gjonov						Cicadatra atra	species	Europe	Bulgaria	BG	Kardzhali	Krumovgrad	Gorni Yurutsi, Mt. Maglenik	831	41.32749	25.93451	WGS 84		GPS	T. Trilar, M. Gogala	2005-2020	4.7.2019	recorded				MachineObservation
Other material	TGG-039	T. Trilar, I. Gjonov						Cicadatra atra	species	Europe	Bulgaria	BG	Kardzhali	Krumovgrad	Gorni Yurutsi, Mt. Maglenik	831	41.32749	25.93451	WGS 84		GPS	T. Trilar, M. Gogala	2005-2020	5.7.2019	song heard				HumanObservation
Other material	TGG-052	M. Gogala						Cicadatra atra	species	Europe	Bulgaria	BG	Kardzhali	Krumovgrad	Chernichevo	560	41.3535	25.75282	WGS 84		GPS	T. Trilar, M. Gogala	2005-2020	5.7.2012	recorded				MachineObservation
Other material	TGG-057	M. Gogala						Cicadatra atra	species	Europe	Bulgaria	BG	Haskovo	Ivaylovgrad	Dolno Lukovo, Meden Buk	115	41.36972	26.05222	WGS 84		GPS	T. Trilar, M. Gogala	2005-2020	6.7.2012	recorded				MachineObservation
Other material	TGG-060	T. Trilar, I. Gjonov						Cicadatra atra	species	Europe	Bulgaria	BG	Haskovo	Ivaylovgrad	Meden Buk	152	41.37005	26.05434	WGS 84		GPS	T. Trilar, M. Gogala	2005-2020	6.7.2019	recorded				MachineObservation
Other material	TGG-067	M. Gogala						Cicadatra atra	species	Europe	Bulgaria	BG	Kardzhali	Krumovgrad	Strazhets, Bjala reka	455	41.37941	25.85044	WGS 84		GPS	T. Trilar, M. Gogala	2005-2020	5.7.2012	recorded				MachineObservation
Other material	TGG-078	T. Trilar, I. Gjonov						Cicadatra atra	species	Europe	Bulgaria	BG	Kardzhali	Kirkovo	Chavka	698	41.40652	25.45717	WGS 84		GPS	T. Trilar, M. Gogala	2005-2020	3.7.2019	song heard				HumanObservation
Other material	TGG-088	M. Gogala, T. Trilar, I. Gjonov, K. Prosenc Trilar						Cicadatra atra	species	Europe	Bulgaria	BG	Kardzhali	Krumovgrad	Skalak, Mahala Sinap, reka Kesebir	252	41.41937	25.64322	WGS 84		GPS	T. Trilar, M. Gogala	2005-2020	10.7.2018	recorded				MachineObservation
Other material	TGG-099	M. Gogala						Cicadatra atra	species	Europe	Bulgaria	BG	Blagoevgrad	Petrich	Levunovo, Rupite	100	41.45842	23.26112	WGS 84		GPS	T. Trilar, M. Gogala	2005-2020	1.7.2012	recorded				MachineObservation
Other material	TGG-102	M. Gogala, T. Trilar, I. Gjonov						Cicadatra atra	species	Europe	Bulgaria	BG	Blagoevgrad	Petrich	Levunovo, Rupite	90	41.45901	23.26158	WGS 84		GPS	T. Trilar, M. Gogala	2005-2020	22.7.2008	recorded				MachineObservation
Other material	TGG-110	I. Gjonov						Cicadatra atra	species	Europe	Bulgaria	BG	Blagoevgrad	Sandanski	Kalimantsi	350	41.46611	23.49444	WGS 84		GPS	I. Gjonov	2005-2020	13.6.2010	recorded				MachineObservation
Other material	TGG-111	I. Gjonov		1	Male	adult	BFUS	Cicadatra atra	species	Europe	Bulgaria	BG	Blagoevgrad	Sandanski	Harsovo	260	41.4689	23.3922	WGS 84		GPS	T. Trilar, M. Gogala	2005-2020	3.7.2017			BFUS	BFUS	PreservedSpecimen
Other material	TGG-113	M. Gogala						Cicadatra atra	species	Europe	Bulgaria	BG	Kardzhali	Momchilgrad	Karamfil	500	41.47401	25.54603	WGS 84		GPS	T. Trilar, M. Gogala	2005-2020	4.7.2012	heared				HumanObservation
Other material	TGG-123	T. Trilar, I. Gjonov		1	Male	adult	PMSL	Cicadatra atra	species	Europe	Bulgaria	BG	Haskovo	Ivaylovgrad	Ivaylovgrad, Vila Armira	228	41.49919	26.10731	WGS 84		GPS	T. Trilar, M. Gogala	2005-2020	6.7.2019			PMSL	PMSL	PreservedSpecimen
Other material	TGG-124	T. Trilar, I. Gjonov		1	Female	adult	PMSL	Cicadatra atra	species	Europe	Bulgaria	BG	Haskovo	Ivaylovgrad	Ivaylovgrad, Vila Armira	228	41.49919	26.10731	WGS 84		GPS	T. Trilar, M. Gogala	2005-2020	6.7.2019			PMSL	PMSL	PreservedSpecimen
Other material	TGG-125	T. Trilar, I. Gjonov						Cicadatra atra	species	Europe	Bulgaria	BG	Haskovo	Ivaylovgrad	Ivaylovgrad, Vila Armira	228	41.49919	26.10731	WGS 84		GPS	T. Trilar, M. Gogala	2005-2020	6.7.2019	recorded				MachineObservation
Other material	TGG-129	D. Joakimov		1	Male	adult	ZISB	Cicadatra atra	species	Europe	Bulgaria	BG	Blagoevgrad	Sandanski	Melnik	450	41.523	23.402	WGS 84	T. Trilar, I. Gjonov, M. Gogala	label	T. Trilar, M. Gogala	2005-2020	27.7.1926			ZISB	ZISB	PreservedSpecimen
Other material	TGG-130	D. Joakimov		1	Female	adult	ZISB	Cicadatra atra	species	Europe	Bulgaria	BG	Blagoevgrad	Sandanski	Melnik	450	41.523	23.402	WGS 84	T. Trilar, I. Gjonov, M. Gogala	label	T. Trilar, M. Gogala	2005-2020	27.7.1926			ZISB	ZISB	PreservedSpecimen
Other material	TGG-135							Cicadatra atra	species	Europe	Bulgaria	BG	Blagoevgrad	Sandanski	Melnik	425	41.524	23.388	WGS 84	T. Trilar, I. Gjonov, M. Gogala	paper			17.8.1982 - 21.8.1982		Sander 1985			LiteratureRecord
Other material	TGG-136	Ziller						Cicadatra atra	species	Europe	Bulgaria	BG	Blagoevgrad	Sandanski	Melnik	425	41.524	23.388	WGS 84	T. Trilar, I. Gjonov, M. Gogala	paper			1.8.1977 - 10.8.1977		Sander 1985			LiteratureRecord
Other material	TGG-143	M. Gogala						Cicadatra atra	species	Europe	Bulgaria	BG	Blagoevgrad	Sandanski	Melnik, Rozhen Monastery	570	41.532606	23.429362	WGS 84		GPS	T. Trilar, M. Gogala	2005-2020	27.6.2012	recorded				MachineObservation
Other material	TGG-148	M. Gogala						Cicadatra atra	species	Europe	Bulgaria	BG	Kardzhali	Momchilgrad	Tatul	400	41.54415	25.5468	WGS 84		GPS	T. Trilar, M. Gogala	2005-2020	4.7.2012	recorded				MachineObservation
Other material	TGG-151	T. Trilar, I. Gjonov						Cicadatra atra	species	Europe	Bulgaria	BG	Kardzhali	Kardzhali	Sinchets	1009	41.56707	25.17271	WGS 84		GPS	T. Trilar, M. Gogala	2005-2020	3.7.2019	recorded				MachineObservation
Other material	TGG-156	T. Trilar, I. Gjonov						Cicadatra atra	species	Europe	Bulgaria	BG	Haskovo	Ivaylovgrad	Huhla	173	41.57555	26.07253	WGS 84		GPS	T. Trilar, M. Gogala	2005-2020	6.7.2019	recorded				MachineObservation
Other material	TGG-161	M. Gogala, T. Trilar, I. Gjonov						Cicadatra atra	species	Europe	Bulgaria	BG	Blagoevgrad	Garmen	Dolno Dryanovo	805	41.58791	23.89769	WGS 84		GPS	T. Trilar, M. Gogala	2005-2020	20.6.2009	song heard				HumanObservation
Other material	TGG-163	M. Gogala						Cicadatra atra	species	Europe	Bulgaria	BG	Kardzhali	Kardzhali	Kyosevo, Boyno	530	41.60251	25.29027	WGS 84		GPS	T. Trilar, M. Gogala	2005-2020	3.7.2012	recorded				MachineObservation
Other material	TGG-166	T. Trilar, I. Gjonov						Cicadatra atra	species	Europe	Bulgaria	BG	Kardzhali	Ardino	Pravdolyub	947	41.60414	25.16286	WGS 84		GPS	T. Trilar, M. Gogala	2005-2020	2.7.2019	recorded				MachineObservation
Other material	TGG-168	T. Trilar, I. Gjonov						Cicadatra atra	species	Europe	Bulgaria	BG	Kardzhali	Ardino	Kroyachevo	919	41.61065	25.15911	WGS 84		GPS	T. Trilar, M. Gogala	2005-2020	2.7.2019	recorded				MachineObservation
Other material	TGG-173	T. Trilar, I. Gjonov						Cicadatra atra	species	Europe	Bulgaria	BG	Kardzhali	Kardzhali	Topolchane	421	41.61805	25.32474	WGS 84		GPS	T. Trilar, M. Gogala	2005-2020	2.7.2019	song heard				HumanObservation
Other material	TGG-177	T. Trilar, I. Gjonov						Cicadatra atra	species	Europe	Bulgaria	BG	Kardzhali	Kardzhali	Kardzhali, between Eastern Industrial Zone and river Arda	270	41.62579	25.39139	WGS 84		GPS	T. Trilar, M. Gogala	2005-2020	30.6.2019	song heard				HumanObservation
Other material	TGG-182	T. Trilar, I. Gjonov						Cicadatra atra	species	Europe	Bulgaria	BG	Kardzhali	Kardzhali	Kardzhali, city park Prostor	306	41.64283	25.37746	WGS 84		GPS	T. Trilar, M. Gogala	2005-2020	30.6.2019	song heard				HumanObservation
Other material	TGG-184	no legit data		2	Female	adult	SOFM	Cicadatra atra	species	Europe	Bulgaria	BG	Smolyan	Chepelare	Pamporovo	1570	41.656	24.695	WGS 84	T. Trilar, I. Gjonov, M. Gogala	label	T. Trilar, M. Gogala	2005-2020	1.6.1999 - 30.6.1999			SOFM	SOFM	PreservedSpecimen
Other material	TGG-198	no legit data		1	Female	adult	SOFM	Cicadatra atra	species	Europe	Bulgaria	BG	Kardzhali	Kardzhali	Stremtsi	360	41.729	25.422	WGS 84	T. Trilar, I. Gjonov, M. Gogala	label	T. Trilar, M. Gogala	2005-2020	20.8.1966			SOFM	SOFM	PreservedSpecimen
Other material	TGG-206	A. Popov		1	Female	adult	SOFM	Cicadatra atra	species	Europe	Bulgaria	BG	Blagoevgrad	Kresna	above Kresna town	300	41.754	23.156	WGS 84	T. Trilar, I. Gjonov, M. Gogala	label	T. Trilar, M. Gogala	2005-2020	6.7.2006			SOFM	SOFM	PreservedSpecimen
Other material	TGG-211	M. Gogala, T. Trilar, I. Gjonov, K. Prosenc Trilar						Cicadatra atra	species	Europe	Bulgaria	BG	Haskovo	Lyubimets	Malko Gradishte, Gorata	290	41.75423	25.98328	WGS 84		GPS	T. Trilar, M. Gogala	2005-2020	6.7.2018	recorded				MachineObservation
Other material	TGG-229	M. Gogala		1	Male	adult	PMSL	Cicadatra atra	species	Europe	Bulgaria	BG	Blagoevgrad	Kresna	Kresna, Kresna Gorge	205	41.76027	23.15472	WGS 84		GPS	T. Trilar, M. Gogala	2005-2020	29.6.2012			PMSL	PMSL	PreservedSpecimen
Other material	TGG-230	M. Gogala						Cicadatra atra	species	Europe	Bulgaria	BG	Blagoevgrad	Kresna	Kresna, Kresna Gorge	205	41.76027	23.15472	WGS 84		GPS	T. Trilar, M. Gogala	2005-2020	29.6.2012	recorded				MachineObservation
Other material	TGG-247	M. Josifov		3	Male	adult	SOFM	Cicadatra atra	species	Europe	Bulgaria	BG	Haskovo	Harmanli	Dositeevo	100	41.912	26.018	WGS 84	T. Trilar, I. Gjonov, M. Gogala	label	T. Trilar, M. Gogala	2005-2020	30.6.1955			SOFM	SOFM	PreservedSpecimen
Other material	TGG-248	M. Josifov		1	Female	adult	SOFM	Cicadatra atra	species	Europe	Bulgaria	BG	Haskovo	Harmanli	Dositeevo	100	41.912	26.018	WGS 84	T. Trilar, I. Gjonov, M. Gogala	label	T. Trilar, M. Gogala	2005-2020	30.6.1955			SOFM	SOFM	PreservedSpecimen
Other material	TGG-252	M. Gogala, T. Trilar, I. Gjonov						Cicadatra atra	species	Europe	Bulgaria	BG	Plovdiv	Asenovgrad	Bachkovo Monastery	384	41.94429	24.85661	WGS 84		GPS	T. Trilar, M. Gogala	2005-2020	21.6.2016	recorded				MachineObservation
Other material	TGG-261	M. Gogala, T. Trilar, I. Gjonov						Cicadatra atra	species	Europe	Bulgaria	BG	Burgas	Malko Tarnovo	Slivarovo, above the village	339	41.97054	27.6588	WGS 84		GPS	T. Trilar, M. Gogala	2005-2020	23.6.2009	recorded				MachineObservation
Other material	TGG-267	M. Gogala, T. Trilar, I. Gjonov						Cicadatra atra	species	Europe	Bulgaria	BG	Burgas	Tsarevo	Rezovo, Rezovska Reka	12	41.98136	28.02538	WGS 84		GPS	T. Trilar, M. Gogala	2005-2020	23.6.2009	recorded				MachineObservation
Other material	TGG-270	M. Gogala, T. Trilar, I. Gjonov						Cicadatra atra	species	Europe	Bulgaria	BG	Burgas	Malko Tarnovo	Propada	371	41.98167	27.49237	WGS 84		GPS	T. Trilar, M. Gogala	2005-2020	22.6.2009	recorded				MachineObservation
Other material	TGG-275	M. Gogala, T. Trilar, I. Gjonov						Cicadatra atra	species	Europe	Bulgaria	BG	Burgas	Malko Tarnovo	Propada, tombs	460	41.98341	27.48485	WGS 84		GPS	T. Trilar, M. Gogala	2005-2020	22.6.2009	recorded				MachineObservation
Other material	TGG-280	D. Iltschew		1	Male	adult	SOFM	Cicadatra atra	species	Europe	Bulgaria	BG	Burgas	Tsarevo	Rezovo	30	41.984	28.029	WGS 84	T. Trilar, I. Gjonov, M. Gogala	label	T. Trilar, M. Gogala	2005-2020	27.6.1921			SOFM	SOFM	PreservedSpecimen
Other material	TGG-286	D. Gradinarov		1	Female	adult	BFUS	Cicadatra atra	species	Europe	Bulgaria	BG	Burgas	Malko Tarnovo	3 km towards Malko Tarnovo	360	41.99897	27.57697	WGS 84	T. Trilar, I. Gjonov, M. Gogala	label	T. Trilar, M. Gogala	2005-2020	12.7.2017			BFUS	BFUS	PreservedSpecimen
Other material	TGG-295	M. Gogala, T. Trilar, I. Gjonov						Cicadatra atra	species	Europe	Bulgaria	BG	Pazardzhik	Peshtera	Peshtera	520	42.02265	24.28537	WGS 84		GPS	T. Trilar, M. Gogala	2005-2020	26.6.2019	recorded				MachineObservation
Other material	TGG-300	M. Gogala, T. Trilar, I. Gjonov						Cicadatra atra	species	Europe	Bulgaria	BG	Burgas	Tsarevo	Rezovo, Silistar	32	42.02597	28.01335	WGS 84		GPS	T. Trilar, M. Gogala	2005-2020	23.6.2009	recorded				MachineObservation
Other material	TGG-317	M. Gogala, T. Trilar, I. Gjonov						Cicadatra atra	species	Europe	Bulgaria	BG	Burgas	Malko Tarnovo	Brashlyan, Boriloto	323	42.04632	27.42786	WGS 84		GPS	T. Trilar, M. Gogala	2005-2020	24.6.2009	song heard				HumanObservation
Other material	TGG-325	D. Iltschew		1	Female	adult	SOFM	Cicadatra atra	species	Europe	Bulgaria	BG	Burgas	Malko Tarnovo	Gramatikovo	300	42.061	27.654	WGS 84	T. Trilar, I. Gjonov, M. Gogala	label	T. Trilar, M. Gogala	2005-2020	30.6.1921			SOFM	SOFM	PreservedSpecimen
Other material	TGG-327	M. Gogala, T. Trilar, I. Gjonov						Cicadatra atra	species	Europe	Bulgaria	BG	Burgas	Tsarevo	Sinemorets, estuary of Veleka reka	5	42.06432	27.97039	WGS 84		GPS	T. Trilar, M. Gogala	2005-2020	23.6.2009	song heard				HumanObservation
Other material	TGG-331	I. Gjonov		1	Male	adult	BFUS	Cicadatra atra	species	Europe	Bulgaria	BG	Kyustendil	Kocherinovo	Stob, Stobski pyramidi	530	42.0939	23.1137	WGS 84		GPS	T. Trilar, M. Gogala	2005-2020	2.7.2017			BFUS	BFUS	PreservedSpecimen
Other material	TGG-337	M. Gogala, T. Trilar, I. Gjonov						Cicadatra atra	species	Europe	Bulgaria	BG	Burgas	Malko Tarnovo	Zvezdets, 1.5 km SE	332	42.10523	27.4339	WGS 84		GPS	T. Trilar, M. Gogala	2005-2020	22.6.2009	recorded				MachineObservation
Other material	TGG-341	M. Gogala, T. Trilar, I. Gjonov		1	Male	adult	BFUS	Cicadatra atra	species	Europe	Bulgaria	BG	Plovdiv	Sadovo	Popovitsa, Ahmatovo	181	42.11513	25.05807	WGS 84		GPS	T. Trilar, M. Gogala	2005-2020	21.6.2016			BFUS	BFUS	PreservedSpecimen
Other material	TGG-342	M. Gogala, T. Trilar, I. Gjonov						Cicadatra atra	species	Europe	Bulgaria	BG	Plovdiv	Sadovo	Popovitsa, Ahmatovo	181	42.11513	25.05807	WGS 84		GPS	T. Trilar, M. Gogala	2005-2020	21.6.2016	recorded				MachineObservation
Other material	TGG-348	M. Gogala, I. Gjonov						Cicadatra atra	species	Europe	Bulgaria	BG	Plovdiv	Sadovo	Popovitsa, Ahmatovo	167	42.11585	25.0506	WGS 84		GPS	T. Trilar, M. Gogala	2005-2020	24.7.2010	recorded				MachineObservation
Other material	TGG-363	M. Gogala, T. Trilar, I. Gjonov						Cicadatra atra	species	Europe	Bulgaria	BG	Burgas	Malko Tarnovo	Zvezdets, Petrova Niva	171	42.13934	27.4465	WGS 84		GPS	T. Trilar, M. Gogala	2005-2020	22.6.2009	recorded				MachineObservation
Other material	TGG-369	M. Gogala, T. Trilar, I. Gjonov						Cicadatra atra	species	Europe	Bulgaria	BG	Burgas	Tsarevo	Tsarevo, Izgrev	146	42.14546	27.80946	WGS 84		GPS	T. Trilar, M. Gogala	2005-2020	23.6.2009	recorded				MachineObservation
Other material	TGG-383	M. Gogala						Cicadatra atra	species	Europe	Bulgaria	BG	Kyustendil	Boboshevo	Boboshevo	620	42.15751	22.98667	WGS 84		GPS	T. Trilar, M. Gogala	2005-2020	30.6.2012	recorded				MachineObservation
Other material	TGG-385	M. Gogala						Cicadatra atra	species	Europe	Bulgaria	BG	Kyustendil	Boboshevo	Boboshevo	756	42.15976	22.97789	WGS 84		GPS	T. Trilar, M. Gogala	2005-2020	30.6.2012	recorded				MachineObservation
Other material	TGG-392	M. Gogala, T. Trilar, I. Gjonov						Cicadatra atra	species	Europe	Bulgaria	BG	Kyustendil	Boboshevo	Boboshevo	730	42.16394	22.97905	WGS 84		GPS	T. Trilar, M. Gogala	2005-2020	22.7.2008	recorded				MachineObservation
Other material	TGG-414	D. Gradinarov		1	Female	adult	BFUS	Cicadatra atra	species	Europe	Bulgaria	BG	Burgas	Primorsko	Pismenovo	140	42.21731	27.67363	WGS 84	T. Trilar, I. Gjonov, M. Gogala	label	T. Trilar, M. Gogala	2005-2020	6.7.2017			BFUS	BFUS	PreservedSpecimen
Other material	TGG-419	I. Gjonov						Cicadatra atra	species	Europe	Bulgaria	BG	Burgas	Primorsko	Jasna poljana	10	42.25889	27.73111	WGS 84		GPS	I. Gjonov	2005-2020	25.6.2011	recorded				MachineObservation
Other material	TGG-425	M. Josifov		1	Male	adult	SOFM	Cicadatra atra	species	Europe	Bulgaria	BG	Burgas	Primorsko	Primorsko	20	42.268	27.753	WGS 84	T. Trilar, I. Gjonov, M. Gogala	label	T. Trilar, M. Gogala	2005-2020	14.7.1955			SOFM	SOFM	PreservedSpecimen
Other material	TGG-428	D. Joakimov		1	Male	adult	SOFM	Cicadatra atra	species	Europe	Bulgaria	BG	Kyustendil	Kyustendil	Kyustendil	530	42.281	22.689	WGS 84	T. Trilar, I. Gjonov, M. Gogala	label	T. Trilar, M. Gogala	2005-2020	7.7.1916			SOFM	SOFM	PreservedSpecimen
Other material	TGG-442	M. Gogala, T. Trilar, I. Gjonov						Cicadatra atra	species	Europe	Bulgaria	BG	Burgas	Primorsko	Primorsko, Maslen nos	22	42.30988	27.78541	WGS 84		GPS	T. Trilar, M. Gogala	2005-2020	23.6.2009	recorded				MachineObservation
Other material	TGG-463	I. Gjonov						Cicadatra atra	species	Europe	Bulgaria	BG	Kyustendil	Kyustendil	Razhdavitsa	500	42.39611	22.70611	WGS 84		GPS	I. Gjonov	2005-2020	13.7.2011	recorded				MachineObservation
Other material	TGG-466	I. Gjonov		1	Male	adult	BFUS	Cicadatra atra	species	Europe	Bulgaria	BG	Burgas	Burgas	Burgas, Tvarditsa	52	42.412	27.445	WGS 84		GPS	T. Trilar, M. Gogala	2005-2020	27.6.2014			BFUS	BFUS	PreservedSpecimen
Other material	TGG-474							Cicadatra atra	species	Europe	Bulgaria	BG	Stara Zagora	Stara Zagora	Stara Zagora	200	42.425	25.634	WGS 84	T. Trilar, I. Gjonov, M. Gogala	paper					Nedyalkov 1908 as Cicadatra atra var. concinna Ger.			LiteratureRecord
Other material	TGG-500	M. Gogala, T. Trilar, I. Gjonov						Cicadatra atra	species	Europe	Bulgaria	BG	Sliven	Sliven	Samuilovo, Gergevets	147	42.58759	26.37273	WGS 84		GPS	T. Trilar, M. Gogala	2005-2020	21.6.2016	song heard				HumanObservation
Other material	TGG-508	D. Joakimov		1	Male	adult	SOFM	Cicadatra atra	species	Europe	Bulgaria	BG	Yambol	Straldzha	near Straldzhansko lake	150	42.623	26.765	WGS 84	T. Trilar, I. Gjonov, M. Gogala	label	T. Trilar, M. Gogala	2005-2020	11.6.1908			SOFM	SOFM	PreservedSpecimen
Other material	TGG-509							Cicadatra atra	species	Europe	Bulgaria	BG	Burgas	Karnobat	Venets	160	42.640	26.807	WGS 84	T. Trilar, I. Gjonov, M. Gogala	paper			1.6.1907 - 30.6.1907		Yoakimov 1909			LiteratureRecord
Other material	TGG-518	T. Trilar, I. Gjonov						Cicadatra atra	species	Europe	Bulgaria	BG	Sliven	Sliven	Sliven, Hamambair park	318	42.67104	26.31901	WGS 84		GPS	T. Trilar, M. Gogala	2005-2020	7.7.2019	recorded				MachineObservation
Other material	TGG-524	T. Trilar, I. Gjonov						Cicadatra atra	species	Europe	Bulgaria	BG	Sliven	Sliven	Sliven, Mladost	286	42.67513	26.34470	WGS 84		GPS	T. Trilar, M. Gogala	2005-2020	6.7.2019	song heard				HumanObservation
Other material	TGG-537	T. Trilar, I. Gjonov		1	Male	adult	PMSL	Cicadatra atra	species	Europe	Bulgaria	BG	Sliven	Sliven	Sliven, Komluka, slope	483	42.69007	26.30837	WGS 84		GPS	T. Trilar, M. Gogala	2005-2020	7.7.2019			PMSL	PMSL	PreservedSpecimen
Other material	TGG-538	T. Trilar, I. Gjonov		1	Female	adult	PMSL	Cicadatra atra	species	Europe	Bulgaria	BG	Sliven	Sliven	Sliven, Komluka, slope	483	42.69007	26.30837	WGS 84		GPS	T. Trilar, M. Gogala	2005-2020	7.7.2019			PMSL	PMSL	PreservedSpecimen
Other material	TGG-539	T. Trilar, I. Gjonov						Cicadatra atra	species	Europe	Bulgaria	BG	Sliven	Sliven	Sliven, Komluka, slope	483	42.69007	26.30837	WGS 84		GPS	T. Trilar, M. Gogala	2005-2020	7.7.2019	recorded				MachineObservation
Other material	TGG-545	T. Trilar, I. Gjonov						Cicadatra atra	species	Europe	Bulgaria	BG	Sliven	Sliven	Sliven, lower cablecar station to Karandila	404	42.70182	26.34990	WGS 84		GPS	T. Trilar, M. Gogala	2005-2020	7.7.2019	recorded				MachineObservation
Other material	TGG-547	M. Gogala, T. Trilar, I. Gjonov						Cicadatra atra	species	Europe	Bulgaria	BG	Burgas	Aytos	Aytos, Maglen	209	42.70329	27.30364	WGS 84		GPS	T. Trilar, M. Gogala	2005-2020	23.6.2016	recorded				MachineObservation
Other material	TGG-615	I. Gjonov						Cicadatra atra	species	Europe	Bulgaria	BG	Varna	Dolni Chiflik	Bardarevo	78	42.89722	27.62167	WGS 84		GPS	I. Gjonov	2005-2020	27.7.2011	recorded				MachineObservation
Other material	TGG-627	I. Gjonov						Cicadatra atra	species	Europe	Bulgaria	BG	Varna	Dolni Chiflik	Golitsa	108	42.95194	27.55444	WGS 84		GPS	I. Gjonov	2005-2020	25.7.2011	recorded				MachineObservation
Other material	TGG-638	I. Gjonov						Cicadatra atra	species	Europe	Bulgaria	BG	Varna	Dolni Chiflik	Staro Oryahovo	175	42.96333	27.77778	WGS 84		GPS	I. Gjonov	2005-2020	24.7.2011	song heard				HumanObservation
Other material	TGG-653	T. Trilar, I. Gjonov						Cicadatra atra	species	Europe	Bulgaria	BG	Lovech	Yablanitsa	Zlatna Panega, quarry	413	43.06899	24.13303	WGS 84		GPS	T. Trilar, M. Gogala	2005-2020	9.7.2019	recorded				MachineObservation
Other material	TGG-667	no legit data		1	Male	adult	SOFM	Cicadatra atra	species	Europe	Bulgaria	BG	Lovech	Yablanitsa	Zlatna Panega	200	43.091	24.151	WGS 84	T. Trilar, I. Gjonov, M. Gogala	label	T. Trilar, M. Gogala	2005-2020	10.7.1949			SOFM	SOFM	PreservedSpecimen
Other material	TGG-668	no legit data		1	Male	adult	SOFM	Cicadatra atra	species	Europe	Bulgaria	BG	Lovech	Yablanitsa	Zlatna Panega	200	43.091	24.151	WGS 84	T. Trilar, I. Gjonov, M. Gogala	label	T. Trilar, M. Gogala	2005-2020	13.7.1949			SOFM	SOFM	PreservedSpecimen
Other material	TGG-672							Cicadatra atra	species	Europe	Bulgaria	BG	Veliko Tarnovo	Gorna Oryahovitsa	Gorna Oryahovitsa	160	43.121	25.689	WGS 84	T. Trilar, I. Gjonov, M. Gogala	paper					Dirimanov & Harizanov 1965 as Cicadatra concina Gerner (=atra Oliv.)			LiteratureRecord
Other material	TGG-677							Cicadatra atra	species	Europe	Bulgaria	BG	Veliko Tarnovo	Gorna Oryahovitsa	Samovodene	110	43.139	25.611	WGS 84	T. Trilar, I. Gjonov, M. Gogala	paper					Dirimanov & Harizanov 1965 as Cicadatra concina Gerner (=atra Oliv.)			LiteratureRecord
Other material	TGG-678							Cicadatra atra	species	Europe	Bulgaria	BG	Veliko Tarnovo	Gorna Oryahovitsa	Dolna Oryahovitsa	85	43.156	25.739	WGS 84	T. Trilar, I. Gjonov, M. Gogala	paper					Dirimanov & Harizanov 1965 as Cicadatra concina Gerner (=atra Oliv.)			LiteratureRecord
Other material	TGG-707	N. Vichodynsky		1	Male	adult	SOFM	Cicadatra atra	species	Europe	Bulgaria	BG	Varna	Varna	Varna	60	43.214	27.914	WGS 84	T. Trilar, I. Gjonov, M. Gogala	label	T. Trilar, M. Gogala	2005-2020	22.7.1943			SOFM	SOFM	PreservedSpecimen
Other material	TGG-470	I. Paulus		1		adult	J.Hava coll., Prague, CZ	Cicadatra atra	species	Europe	Bulgaria	BG	Burgas	Sozopol	Sozopol	20	42.417	27.696	WGS 84	T. Trilar, I. Gjonov, M. Gogala	paper	T. Trilar, M. Gogala	2005-2020	15.7.1981		Hava 2016 as Cicadatra persica			LiteratureData
