# Supplementary material for: Checklist and provisional atlas of singing cicadas (Hemiptera: Cicadidae) of Bulgaria, based on bioacoustics
Source: Biodivers Data J. 2020 Oct 9;8:e54424. doi: 10.3897/BDJ.8.e54424 (PMC7567745; doi:10.3897/BDJ.8.e54424)
Supplement: Supplementary material 5 — Cicadatra persica faunistic data. Checklist and provisional atlas of singing cicadas (Hemiptera: Cicadidae) of Bulgaria, based on bioacoustics [file bdj-08-e54424-s005.csv]

typeStatus	catalogNumber	recordedBy	individualID	individualCount	sex	lifeStage	disposition	scientificName	taxonRank	continent	country	countryCode	stateProvince	municipality	locality	minimumElevationInMeters	decimalLatitude	decimalLongitude	geodeticDatum	georeferencedBy	georeferenceProtocol	identifiedBy	dateIdentified	eventDate	fieldNotes	bibliographicCitation	institutionCode	collectionCode	basisOfRecord
Other material	TGG-526	no legit data		2	Male	adult	SOFM	Cicadatra persica	species	Europe	Bulgaria	BG	Sliven	Sliven	Sliven, pazara	250	42.678	26.314	WGS 84	T. Trilar, I. Gjonov, M. Gogala	label	T. Trilar, M. Gogala	2005-2020	12.6.1909			SOFM	SOFM	PreservedSpecimen
Other material	TGG-527	R. Bankovska		1	Female	adult	MZPW, (7561) (Inst. Zool. P. A. N. , Warszawa, 97/64)	Cicadatra persica	species	Europe	Bulgaria	BG	Sliven	Sliven	Sliven	250	42.678	26.314	WGS 84	T. Trilar, I. Gjonov, M. Gogala	label	T. Trilar, M. Gogala	2005-2020	10.7.1964	recorded		MZPW	MZPW	PreservedSpecimen
