# Supplementary material for: Checklist and provisional atlas of singing cicadas (Hemiptera: Cicadidae) of Bulgaria, based on bioacoustics
Source: Biodivers Data J. 2020 Oct 9;8:e54424. doi: 10.3897/BDJ.8.e54424 (PMC7567745; doi:10.3897/BDJ.8.e54424)
Supplement: Supplementary material 7 — Cicadetta montana s. lat. faunistic data. Checklist and provisional atlas of singing cicadas (Hemiptera: Cicadidae) of Bulgaria, based on bioacoustics [file bdj-08-e54424-s007.csv]

typeStatus	catalogNumber	recordedBy	individualID	individualCount	sex	lifeStage	disposition	scientificName	taxonRank	continent	country	countryCode	stateProvince	municipality	locality	minimumElevationInMeters	decimalLatitude	decimalLongitude	geodeticDatum	georeferencedBy	georeferenceProtocol	identifiedBy	dateIdentified	eventDate	fieldNotes	bibliographicCitation	institutionCode	collectionCode	basisOfRecord
Other material	TGG-058	M. Gogala						Cicadetta brevipennis s. lat.	species	Europe	Bulgaria	BG	Haskovo	Ivaylovgrad	Dolno Lukovo, Meden Buk	115	41.36972	26.05222	WGS 84		GPS	T. Trilar, M. Gogala	2005-2020	6.7.2012	recorded				MachineObservation
Other material	TGG-061	T. Trilar, I. Gjonov						Cicadetta brevipennis s. lat.	species	Europe	Bulgaria	BG	Haskovo	Ivaylovgrad	Meden Buk	152	41.37005	26.05434	WGS 84		GPS	T. Trilar, M. Gogala	2005-2020	6.7.2019	recorded				MachineObservation
Other material	TGG-105	M. Gogala, I. Gjonov						Cicadetta brevipennis s. lat.	species	Europe	Bulgaria	BG	Blagoevgrad	Sandanski	Kalimantsi, Kalimanska reka	370	41.46186	23.51201	WGS 84		GPS	T. Trilar, M. Gogala	2005-2020	23.7.2010	recorded				MachineObservation
Other material	TGG-137	M. Gogala, T. Trilar, I. Gjonov						Cicadetta brevipennis s. lat.	species	Europe	Bulgaria	BG	Blagoevgrad	Sandanski	Melnik, valley under Rozhen Monastery	520	41.524659	23.42242	WGS 84		GPS	T. Trilar, M. Gogala	2005-2020	18.6.2009	recorded				MachineObservation
Other material	TGG-311	M. Gogala, T. Trilar, I. Gjonov						Cicadetta brevipennis s. lat.	species	Europe	Bulgaria	BG	Burgas	Malko Tarnovo	Stoilovo, reka Mechi Dol	228	42.03086	27.51321	WGS 84		GPS	T. Trilar, M. Gogala	2005-2020	22.6.2009	recorded				MachineObservation
Other material	TGG-328	M. Gogala, T. Trilar, I. Gjonov						Cicadetta brevipennis s. lat.	species	Europe	Bulgaria	BG	Burgas	Tsarevo	Sinemorets, estuary of Veleka reka	5	42.06432	27.97039	WGS 84		GPS	T. Trilar, M. Gogala	2005-2020	23.6.2009	recorded				MachineObservation
Other material	TGG-353	M. Gogala, T. Trilar, I. Gjonov						Cicadetta brevipennis s. lat.	species	Europe	Bulgaria	BG	Burgas	Malko Tarnovo	Kalovo, Mladezhka reka, near the broken bridge	162	42.13067	27.49301	WGS 84		GPS	T. Trilar, M. Gogala	2005-2020	22.6.2009	recorded				MachineObservation
Other material	TGG-374	I. Gjonov						Cicadetta brevipennis s. lat.	species	Europe	Bulgaria	BG	Burgas	Malko Tarnovo	Mladezhko, Shafariitsa	213	42.15167	27.36194	WGS 84		GPS	I. Gjonov	2005-2020	28.5.2010	recorded	Yoakimov 1909			MachineObservation
Other material	TGG-379	M. Gogala, T. Trilar, I. Gjonov						Cicadetta brevipennis s. lat.	species	Europe	Bulgaria	BG	Burgas	Malko Tarnovo	Mladezhko, spring of Mladezhka reka	212	42.15169	27.36178	WGS 84		GPS	T. Trilar, M. Gogala	2005-2020	24.6.2009	recorded				MachineObservation
Other material	TGG-397	I. Gjonov						Cicadetta brevipennis s. lat.	species	Europe	Bulgaria	BG	Burgas	Tsarevo	Fazanovo, Popovi skali	50	42.16472	27.73417	WGS 84		GPS	I. Gjonov	2005-2020	27.6.2011	recorded				MachineObservation
Other material	TGG-417	I. Gjonov		1	Male	adult	BFUS	Cicadetta brevipennis s. lat.	species	Europe	Bulgaria	BG	Burgas	Primorsko	Primorsko, road to Yasna Polyana	13	42.258	27.714	WGS 84		GPS	T. Trilar, M. Gogala	2005-2020	25.6.2014			BFUS	BFUS	PreservedSpecimen
Other material	TGG-418	I. Gjonov						Cicadetta brevipennis s. lat.	species	Europe	Bulgaria	BG	Burgas	Primorsko	Primorsko, road to Yasna Polyana	13	42.258	27.714	WGS 84		GPS	I. Gjonov	2005-2020	25.6.2014	song heard				HumanObservation
Other material	TGG-552	T. Trilar, I. Gjonov						Cicadetta brevipennis s. lat.	species	Europe	Bulgaria	BG	Sliven	Sliven	Sliven, Predela, gorge under the dam of lake Asenovets	386	42.71185	26.26145	WGS 84		GPS	T. Trilar, M. Gogala	2005-2020	7.7.2019	recorded				MachineObservation
Other material	TGG-562	M. Gogala, T. Trilar, I. Gjonov						Cicadetta brevipennis s. lat.	species	Europe	Bulgaria	BG	Sliven	Sliven	Karandila, Sotirya	480	42.72360	26.41006	WGS 84		GPS	T. Trilar, M. Gogala	2005-2020	21.6.2016	recorded				MachineObservation
Other material	TGG-568	M. Gogala, T. Trilar, I. Gjonov						Cicadetta brevipennis s. lat.	species	Europe	Bulgaria	BG	Sliven	Sliven	Karandila, Sotirya	498	42.72441	26.41114	WGS 84		GPS	T. Trilar, M. Gogala	2005-2020	22.6.2016	recorded				MachineObservation
Other material	TGG-575	M. Gogala, T. Trilar, I. Gjonov						Cicadetta brevipennis s. lat.	species	Europe	Bulgaria	BG	Sliven	Sliven	Karandila, Ichera	592	42.73740	26.41334	WGS 84		GPS	T. Trilar, M. Gogala	2005-2020	22.6.2016	recorded				MachineObservation
Other material	TGG-596	M. Gogala, T. Trilar, I. Gjonov						Cicadetta brevipennis s. lat.	species	Europe	Bulgaria	BG	Varna	Byala	Banya	290	42.77128	27.79341	WGS 84		GPS	T. Trilar, M. Gogala	2005-2020	23.6.2016	recorded				MachineObservation
Other material	TGG-604	T. Trilar, I. Gjonov						Cicadetta brevipennis s. lat.	species	Europe	Bulgaria	BG	Tvarditsa	Tvarditsa	Tvardishki prohod	1045	42.78966	25.89392	WGS 84		GPS	T. Trilar, M. Gogala	2005-2020	7.7.2019	recorded				MachineObservation
Other material	TGG-619	M. Gogala, T. Trilar, I. Gjonov, K. Prosenc Trilar						Cicadetta brevipennis s. lat.	species	Europe	Bulgaria	BG	Burgas	Ruen	Dobromir	134	42.92858	27.28668	WGS 84		GPS	T. Trilar, M. Gogala	2005-2020	5.7.2018	recorded				MachineObservation
Other material	TGG-626	I. Gjonov						Cicadetta brevipennis s. lat.	species	Europe	Bulgaria	BG	Varna	Dolni Chiflik	Krivini	134	42.94556	27.64611	WGS 84		GPS	I. Gjonov	2005-2020	26.7.2011	recorded				MachineObservation
Other material	TGG-628	I. Gjonov						Cicadetta brevipennis s. lat.	species	Europe	Bulgaria	BG	Varna	Dolni Chiflik	Golitsa	108	42.95194	27.55444	WGS 84		GPS	I. Gjonov	2005-2020	25.7.2011	recorded				MachineObservation
Other material	TGG-631	M. Gogala, T. Trilar, I. Gjonov						Cicadetta brevipennis s. lat.	species	Europe	Bulgaria	BG	Varna	Dolni Chiflik	Golitsa	215	42.95495	27.56103	WGS 84		GPS	T. Trilar, M. Gogala	2005-2020	24.6.2016	recorded				MachineObservation
Other material	TGG-642	I. Gjonov						Cicadetta brevipennis s. lat.	species	Europe	Bulgaria	BG	Varna	Dolni Chiflik	Goren Chiflik	102	42.98139	27.58056	WGS 84		GPS	I. Gjonov	2005-2020	25.7.2011	recorded				MachineObservation
Other material	TGG-645	M. Gogala, T. Trilar, I. Gjonov						Cicadetta brevipennis s. lat.	species	Europe	Bulgaria	BG	Varna	Dolni Chiflik	Staro Oryahovo, Shkorpilovtsi	27	42.98152	27.88941	WGS 84		GPS	T. Trilar, M. Gogala	2005-2020	24.6.2016	recorded				MachineObservation
Other material	TGG-651	M. Gogala, T. Trilar, I. Gjonov, K. Prosenc Trilar						Cicadetta brevipennis s. lat.	species	Europe	Bulgaria	BG	Varna	Dolni Chiflik	Grozdyovo	125	43.00022	27.54133	WGS 84		GPS	T. Trilar, M. Gogala	2005-2020	5.7.2018	recorded				MachineObservation
Other material	TGG-690	M. Gogala, T. Trilar, I. Gjonov, K. Prosenc Trilar						Cicadetta brevipennis s. lat.	species	Europe	Bulgaria	BG	Varna	Devnya	Devnya, Devnya Monastery	203	43.18960	27.54356	WGS 84		GPS	T. Trilar, M. Gogala	2005-2020	5.7.2018	recorded				MachineObservation
Other material	TGG-727	M. Gogala, T. Trilar, I. Gjonov, K. Prosenc Trilar						Cicadetta brevipennis s. lat.	species	Europe	Bulgaria	BG	Varna	Varna	Varna, Botanical garden of the Sofia University	65	43.23598	28.00225	WGS 84		GPS	T. Trilar, M. Gogala	2005-2020	3.7.2018	recorded				MachineObservation
Other material	TGG-786	M. Gogala, T. Trilar, I. Gjonov						Cicadetta brevipennis s. lat.	species	Europe	Bulgaria	BG	Dobrich	Kavarna	Balgarevo, Kaliakra cape	61	43.38645	28.45287	WGS 84		GPS	T. Trilar, M. Gogala	2005-2020	24.6.2016	recorded				MachineObservation
Other material	TGG-798	I. Gjonov						Cicadetta brevipennis s. lat.	species	Europe	Bulgaria	BG	Dobrich	Dobrichka	Dobrudzha, Batovo	122	43.416	27.941	WGS 84		GPS	I. Gjonov	2005-2020	23.6.2014	recorded				MachineObservation
Other material	TGG-804	M. Gogala, T. Trilar, I. Gjonov						Cicadetta brevipennis s. lat.	species	Europe	Bulgaria	BG	Dobrich	Dobrichka	Dobrudzha, Batovo	121	43.41617	27.94126	WGS 84		GPS	T. Trilar, M. Gogala	2005-2020	24.6.2016	recorded				MachineObservation
Other material	TGG-805	M. Gogala, T. Trilar, I. Gjonov						Cicadetta brevipennis s. lat.	species	Europe	Bulgaria	BG	Dobrich	Dobrichka	Dobrudzha, Batovo	121	43.41617	27.94126	WGS 84		GPS	T. Trilar, M. Gogala	2005-2020	24.6.2016	recorded				MachineObservation
Other material	TGG-809	M. Gogala, T. Trilar, I. Gjonov, K. Prosenc Trilar						Cicadetta brevipennis s. lat.	species	Europe	Bulgaria	BG	Dobrich	Dobrichka	Obrochishte, Dobrudzha, Batovo	137	43.41692	27.93760	WGS 84		GPS	T. Trilar, M. Gogala	2005-2020	3.7.2018	recorded				MachineObservation
Other material	TGG-810	M. Gogala, T. Trilar, I. Gjonov, K. Prosenc Trilar						Cicadetta brevipennis s. lat.	species	Europe	Bulgaria	BG	Dobrich	Dobrichka	Obrochishte, Dobrudzha, Batovo	137	43.41692	27.93760	WGS 84		GPS	T. Trilar, M. Gogala	2005-2020	4.7.2018	recorded				MachineObservation
Other material	TGG-819	M. Gogala, T. Trilar, I. Gjonov, K. Prosenc Trilar						Cicadetta brevipennis s. lat.	species	Europe	Bulgaria	BG	Dobrich	Balchik	Obrochishte, Tsarkva	114	43.42166	28.00691	WGS 84		GPS	T. Trilar, M. Gogala	2005-2020	4.7.2018	recorded				MachineObservation
