# Supplementary material for: Checklist and provisional atlas of singing cicadas (Hemiptera: Cicadidae) of Bulgaria, based on bioacoustics
Source: Biodivers Data J. 2020 Oct 9;8:e54424. doi: 10.3897/BDJ.8.e54424 (PMC7567745; doi:10.3897/BDJ.8.e54424)
Supplement: Supplementary material 12 — Dimissalna dimissa faunistic data. Checklist and provisional atlas of singing cicadas (Hemiptera: Cicadidae) of Bulgaria, based on bioacoustics [file bdj-08-e54424-s012.csv]

typeStatus	catalogNumber	recordedBy	individualID	individualCount	sex	lifeStage	disposition	scientificName	taxonRank	continent	country	countryCode	stateProvince	municipality	locality	minimumElevationInMeters	decimalLatitude	decimalLongitude	geodeticDatum	georeferencedBy	georeferenceProtocol	identifiedBy	dateIdentified	eventDate	fieldNotes	bibliographicCitation	institutionCode	collectionCode	basisOfRecord
Other material	TGG-005	M. Gogala, T. Trilar, I. Gjonov						Dimissalna dimissa	species	Europe	Bulgaria	BG	Kardzhali	Kirkovo	Shumnatitsa, Giumurdzhiyski Snezhnik	622	41.26487	25.35467	WGS 84		GPS	T. Trilar, M. Gogala	2005-2020	29.6.2019	recorded				MachineObservation
Other material	TGG-007	M. Gogala, T. Trilar, I. Gjonov						Dimissalna dimissa	species	Europe	Bulgaria	BG	Kardzhali	Kirkovo	Chakalarovo, Giumurdzhiyski Snezhnik, former outpost	791	41.26705	25.29253	WGS 84		GPS	T. Trilar, M. Gogala	2005-2020	29.6.2019	recorded				MachineObservation
Other material	TGG-010	M. Gogala, T. Trilar, I. Gjonov						Dimissalna dimissa	species	Europe	Bulgaria	BG	Kardzhali	Kirkovo	Shumnatitsa, Giumurdzhiyski Snezhnik	694	41.26709	25.35265	WGS 84		GPS	T. Trilar, M. Gogala	2005-2020	29.6.2019	recorded				MachineObservation
Other material	TGG-013	M. Gogala, T. Trilar, I. Gjonov, K. Prosenc Trilar		1	Female	adult	PMSL	Dimissalna dimissa	species	Europe	Bulgaria	BG	Kardzhali	Kirkovo	Pass Makaza, the slope above the pass	909	41.27655	25.43014	WGS 84		GPS	T. Trilar, M. Gogala	2005-2020	10.7.2018			PMSL	PMSL	PreservedSpecimen
Other material	TGG-014	M. Gogala, T. Trilar, I. Gjonov, K. Prosenc Trilar						Dimissalna dimissa	species	Europe	Bulgaria	BG	Kardzhali	Kirkovo	Pass Makaza, the slope above the pass	909	41.27655	25.43014	WGS 84		GPS	T. Trilar, M. Gogala	2005-2020	10.7.2018	recorded				MachineObservation
Other material	TGG-015	M. Gogala, T. Trilar, I. Gjonov, K. Prosenc Trilar						Dimissalna dimissa	species	Europe	Bulgaria	BG	Kardzhali	Kirkovo	Pass Makaza, the slope above the pass	807	41.27726	25.42327	WGS 84		GPS	T. Trilar, M. Gogala	2005-2020	10.7.2018	recorded				MachineObservation
Other material	TGG-019	M. Gogala, T. Trilar, I. Gjonov						Dimissalna dimissa	species	Europe	Bulgaria	BG	Kardzhali	Kirkovo	Shumnatitsa, Giumurdzhiyski Snezhnik	670	41.27842	25.29295	WGS 84		GPS	T. Trilar, M. Gogala	2005-2020	29.6.2019	recorded				MachineObservation
Other material	TGG-026	M. Gogala, T. Trilar, I. Gjonov, K. Prosenc Trilar						Dimissalna dimissa	species	Europe	Bulgaria	BG	Kardzhali	Krumovgrad	Tsarino	695	41.31182	25.44270	WGS 84		GPS	T. Trilar, M. Gogala	2005-2020	10.7.2018	song heard				HumanObservation
Other material	TGG-030	T. Trilar, I. Gjonov						Dimissalna dimissa	species	Europe	Bulgaria	BG	Kardzhali	Krumovgrad	Avren	721	41.31811	25.72677	WGS 84		GPS	T. Trilar, M. Gogala	2005-2020	3.7.2019	recorded				MachineObservation
Other material	TGG-033	M. Gogala, T. Trilar, I. Gjonov, K. Prosenc Trilar						Dimissalna dimissa	species	Europe	Bulgaria	BG	Kardzhali	Krumovgrad	Strizhba	729	41.32112	25.45391	WGS 84		GPS	T. Trilar, M. Gogala	2005-2020	10.7.2018	recorded				MachineObservation
Other material	TGG-035	M. Gogala, T. Trilar, I. Gjonov, K. Prosenc Trilar						Dimissalna dimissa	species	Europe	Bulgaria	BG	Kardzhali	Krumovgrad	Gorni Yurutsi, Mt. Maglenik	596	41.32429	25.95970	WGS 84		GPS	T. Trilar, M. Gogala	2005-2020	8.7.2018	recorded				MachineObservation
Other material	TGG-042	T. Trilar, I. Gjonov		2	Female	adult	PMSL	Dimissalna dimissa	species	Europe	Bulgaria	BG	Kardzhali	Krumovgrad	Gorni Yurutsi, Mt. Maglenik	831	41.32749	25.93451	WGS 84		GPS	T. Trilar, M. Gogala	2005-2020	4.7.2019			PMSL	PMSL	PreservedSpecimen
Other material	TGG-043	T. Trilar, I. Gjonov						Dimissalna dimissa	species	Europe	Bulgaria	BG	Kardzhali	Krumovgrad	Gorni Yurutsi, Mt. Maglenik	831	41.32749	25.93451	WGS 84		GPS	T. Trilar, M. Gogala	2005-2020	4.7.2019	recorded				MachineObservation
Other material	TGG-044	T. Trilar, I. Gjonov						Dimissalna dimissa	species	Europe	Bulgaria	BG	Kardzhali	Krumovgrad	Gorni Yurutsi, Mt. Maglenik	831	41.32749	25.93451	WGS 84		GPS	T. Trilar, M. Gogala	2005-2020	5.7.2019	song heard				HumanObservation
Other material	TGG-048	M. Gogala, T. Trilar, I. Gjonov, K. Prosenc Trilar						Dimissalna dimissa	species	Europe	Bulgaria	BG	Kardzhali	Krumovgrad	Gorni Yurutsi, Mt. Maglenik	614	41.33755	25.94570	WGS 84		GPS	T. Trilar, M. Gogala	2005-2020	8.7.2018	recorded				MachineObservation
Other material	TGG-053	M. Gogala						Dimissalna dimissa	species	Europe	Bulgaria	BG	Kardzhali	Krumovgrad	Chernichevo	560	41.3535	25.75282	WGS 84		GPS	T. Trilar, M. Gogala	2005-2020	5.7.2012	recorded				MachineObservation
Other material	TGG-062	T. Trilar, I. Gjonov						Dimissalna dimissa	species	Europe	Bulgaria	BG	Haskovo	Ivaylovgrad	Meden Buk	152	41.37005	26.05434	WGS 84		GPS	T. Trilar, M. Gogala	2005-2020	6.7.2019	recorded				MachineObservation
Other material	TGG-065	M. Gogala, T. Trilar, I. Gjonov						Dimissalna dimissa	species	Europe	Bulgaria	BG	Blagoevgrad	Petrich	Paprenitsa	735	41.37263	23.21719	WGS 84		GPS	T. Trilar, M. Gogala	2005-2020	23.7.2008	recorded				MachineObservation
Other material	TGG-068	M. Gogala						Dimissalna dimissa	species	Europe	Bulgaria	BG	Kardzhali	Krumovgrad	Strazhets, Bjala reka	455	41.37941	25.85044	WGS 84		GPS	T. Trilar, M. Gogala	2005-2020	5.7.2012	recorded				MachineObservation
Other material	TGG-073	M. Gogala, T. Trilar, I. Gjonov, K. Prosenc Trilar						Dimissalna dimissa	species	Europe	Bulgaria	BG	Kardzhali	Krumovgrad	Gulia mahala Costia, reka Krumovitsa	251	41.40271	25.67498	WGS 84		GPS	T. Trilar, M. Gogala	2005-2020	10.7.2018	recorded				MachineObservation
Other material	TGG-090	M. Gogala, T. Trilar, I. Gjonov, K. Prosenc Trilar						Dimissalna dimissa	species	Europe	Bulgaria	BG	Kardzhali	Krumovgrad	Skalak, Mahala Sinap, reka Kesebir	252	41.41937	25.64322	WGS 84		GPS	T. Trilar, M. Gogala	2005-2020	10.7.2018	recorded				MachineObservation
Other material	TGG-097	V. Bayramova		1	Female	adult	ZISB	Dimissalna dimissa	species	Europe	Bulgaria	BG	Haskovo	Ivaylovgrad	Plevun (s. Pelevun)	400	41.455	26.016	WGS 84	T. Trilar, I. Gjonov, M. Gogala	label	T. Trilar, M. Gogala	2005-2020	20.6.1969			ZISB	ZISB	PreservedSpecimen
Other material	TGG-100	M. Gogala						Dimissalna dimissa	species	Europe	Bulgaria	BG	Blagoevgrad	Petrich	Levunovo, Rupite	100	41.45842	23.26112	WGS 84		GPS	T. Trilar, M. Gogala	2005-2020	1.7.2012	recorded				MachineObservation
Other material	TGG-106	M. Gogala, I. Gjonov						Dimissalna dimissa	species	Europe	Bulgaria	BG	Blagoevgrad	Sandanski	Kalimantsi, Kalimanska reka	370	41.46186	23.51201	WGS 84		GPS	T. Trilar, M. Gogala	2005-2020	23.7.2010	recorded				MachineObservation
Other material	TGG-107	T. Trilar, I. Gjonov		1	Female	adult	PMSL	Dimissalna dimissa	species	Europe	Bulgaria	BG	Kardzhali	Krumovgrad	Krumovgrad	298	41.46295	25.64514	WGS 84		GPS	T. Trilar, M. Gogala	2005-2020	3.7.2019			PMSL	PMSL	PreservedSpecimen
Other material	TGG-116	M. Gogala						Dimissalna dimissa	species	Europe	Bulgaria	BG	Kardzhali	Momchilgrad	Karamfil	500	41.47401	25.54603	WGS 84		GPS	T. Trilar, M. Gogala	2005-2020	4.7.2012	recorded				MachineObservation
Other material	TGG-120	M. Gogala						Dimissalna dimissa	species	Europe	Bulgaria	BG	Haskovo	Ivaylovgrad	Svirachi	315	41.47416	26.11001	WGS 84		GPS	T. Trilar, M. Gogala	2005-2020	6.7.2012	recorded				MachineObservation
Other material	TGG-121	T. Trilar, I. Gjonov						Dimissalna dimissa	species	Europe	Bulgaria	BG	Kardzhali	Ardino	Izgrev	973	41.49075	25.09558	WGS 84		GPS	T. Trilar, M. Gogala	2005-2020	3.7.2019	recorded				MachineObservation
Other material	TGG-126	T. Trilar, I. Gjonov						Dimissalna dimissa	species	Europe	Bulgaria	BG	Haskovo	Ivaylovgrad	Ivaylovgrad, Vila Armira	228	41.49919	26.10731	WGS 84		GPS	T. Trilar, M. Gogala	2005-2020	6.7.2019	recorded				MachineObservation
Other material	TGG-128	M. Gogala, T. Trilar, I. Gjonov						Dimissalna dimissa	species	Europe	Bulgaria	BG	Blagoevgrad	Hadzhidimovo	Koprivlen	520	41.521847	23.792967	WGS 84		GPS	T. Trilar, M. Gogala	2005-2020	20.6.2009	song heard				HumanObservation
Other material	TGG-138	M. Gogala, T. Trilar, I. Gjonov						Dimissalna dimissa	species	Europe	Bulgaria	BG	Blagoevgrad	Sandanski	Melnik, valley under Rozhen Monastery	520	41.524659	23.42242	WGS 84		GPS	T. Trilar, M. Gogala	2005-2020	18.6.2009	recorded				MachineObservation
Other material	TGG-141	M. Jeliazova		1	Female	adult	ZISB	Dimissalna dimissa	species	Europe	Bulgaria	BG	Haskovo	Ivaylovgrad	Ivajlovgrad	185	41.526	26.124	WGS 84	T. Trilar, I. Gjonov, M. Gogala	label	T. Trilar, M. Gogala	2005-2020	4.6.1967			ZISB	ZISB	PreservedSpecimen
Other material	TGG-145	M. Gogala						Dimissalna dimissa	species	Europe	Bulgaria	BG	Blagoevgrad	Sandanski	Melnik, Rozhen Monastery	570	41.532606	23.429362	WGS 84		GPS	T. Trilar, M. Gogala	2005-2020	27.6.2012	recorded				MachineObservation
Other material	TGG-147	T. Trilar, I. Gjonov						Dimissalna dimissa	species	Europe	Bulgaria	BG	Kardzhali	Ardino	Gurbishte	902	41.53513	25.15220	WGS 84		GPS	T. Trilar, M. Gogala	2005-2020	3.7.2019	song heard				HumanObservation
Other material	TGG-150	M. Gogala						Dimissalna dimissa	species	Europe	Bulgaria	BG	Kardzhali	Momchilgrad	Tatul	400	41.54415	25.5468	WGS 84		GPS	T. Trilar, M. Gogala	2005-2020	4.7.2012	recorded				MachineObservation
Other material	TGG-152	T. Trilar, I. Gjonov						Dimissalna dimissa	species	Europe	Bulgaria	BG	Kardzhali	Kardzhali	Sinchets	1009	41.56707	25.17271	WGS 84		GPS	T. Trilar, M. Gogala	2005-2020	3.7.2019	recorded				MachineObservation
Other material	TGG-158	T. Trilar, I. Gjonov						Dimissalna dimissa	species	Europe	Bulgaria	BG	Haskovo	Ivaylovgrad	Huhla	173	41.57555	26.07253	WGS 84		GPS	T. Trilar, M. Gogala	2005-2020	6.7.2019	recorded				MachineObservation
Other material	TGG-160	T. Trilar, I. Gjonov						Dimissalna dimissa	species	Europe	Bulgaria	BG	Kardzhali	Ardino	Ardino, Belite brezi	983	41.58524	25.17036	WGS 84		GPS	T. Trilar, M. Gogala	2005-2020	2.7.2019	recorded				MachineObservation
Other material	TGG-164	M. Gogala						Dimissalna dimissa	species	Europe	Bulgaria	BG	Kardzhali	Kardzhali	Kyosevo, Boyno	530	41.60251	25.29027	WGS 84		GPS	T. Trilar, M. Gogala	2005-2020	3.7.2012	recorded				MachineObservation
Other material	TGG-167	T. Trilar, I. Gjonov						Dimissalna dimissa	species	Europe	Bulgaria	BG	Kardzhali	Ardino	Pravdolyub	947	41.60414	25.16286	WGS 84		GPS	T. Trilar, M. Gogala	2005-2020	2.7.2019	recorded				MachineObservation
Other material	TGG-170	T. Trilar, I. Gjonov						Dimissalna dimissa	species	Europe	Bulgaria	BG	Kardzhali	Ardino	Kroyachevo	919	41.61065	25.15911	WGS 84		GPS	T. Trilar, M. Gogala	2005-2020	2.7.2019	recorded				MachineObservation
Other material	TGG-174	T. Trilar, I. Gjonov						Dimissalna dimissa	species	Europe	Bulgaria	BG	Kardzhali	Kardzhali	Topolchane	421	41.61805	25.32474	WGS 84		GPS	T. Trilar, M. Gogala	2005-2020	2.7.2019	song heard				HumanObservation
Other material	TGG-178	T. Trilar, I. Gjonov						Dimissalna dimissa	species	Europe	Bulgaria	BG	Kardzhali	Kardzhali	Kardzhali, between Eastern Industrial Zone and river Arda	270	41.62579	25.39139	WGS 84		GPS	T. Trilar, M. Gogala	2005-2020	30.6.2019	recorded				MachineObservation
Other material	TGG-181	T. Trilar, I. Gjonov						Dimissalna dimissa	species	Europe	Bulgaria	BG	Kardzhali	Kardzhali	Kardzhali, city center	253	41.64119	25.37542	WGS 84		GPS	T. Trilar, M. Gogala	2005-2020	30.6.2019	song heard				HumanObservation
Other material	TGG-183	I. Gjonov		1	Male	adult	BFUS	Dimissalna dimissa	species	Europe	Bulgaria	BG	Haskovo	Madzharovo	Madzharovo	150	41.6430	25.8720	WGS 84		GPS	T. Trilar, M. Gogala	2005-2020	29.6.2014	Field. No. : 72/14		BFUS	BFUS	PreservedSpecimen
Other material	TGG-200	M. Gogala, T. Trilar, I. Gjonov, K. Prosenc Trilar						Dimissalna dimissa	species	Europe	Bulgaria	BG	Haskovo	Lyubimets	Malko Gradishte, Gorata	437	41.73971	25.97888	WGS 84		GPS	T. Trilar, M. Gogala	2005-2020	11.7.2018	recorded				MachineObservation
Other material	TGG-212	M. Gogala, T. Trilar, I. Gjonov, K. Prosenc Trilar						Dimissalna dimissa	species	Europe	Bulgaria	BG	Haskovo	Lyubimets	Malko Gradishte, Gorata	290	41.75423	25.98328	WGS 84		GPS	T. Trilar, M. Gogala	2005-2020	6.7.2018	song heard				HumanObservation
Other material	TGG-224	M. Gogala, T. Trilar, I. Gjonov, K. Prosenc Trilar						Dimissalna dimissa	species	Europe	Bulgaria	BG	Haskovo	Lyubimets	Malko Gradishte, Gorata	289	41.75423	25.98339	WGS 84		GPS	T. Trilar, M. Gogala	2005-2020	11.7.2018	song heard				HumanObservation
Other material	TGG-231	M. Gogala						Dimissalna dimissa	species	Europe	Bulgaria	BG	Blagoevgrad	Kresna	Kresna, Kresna Gorge	205	41.76027	23.15472	WGS 84		GPS	T. Trilar, M. Gogala	2005-2020	29.6.2012	recorded				MachineObservation
Other material	TGG-235	M. Gogala, T. Trilar, I. Gjonov, K. Prosenc Trilar						Dimissalna dimissa	species	Europe	Bulgaria	BG	Haskovo	Svilengrad	Svilengrad	65	41.76473	26.20890	WGS 84		GPS	T. Trilar, M. Gogala	2005-2020	9.7.2018	song heard				HumanObservation
Other material	TGG-237	V. Bayramova		1	Female	adult	ZISB	Dimissalna dimissa	species	Europe	Bulgaria	BG	Smolyan	Chepelare	Mt. Persenk	1680	41.845	24.551	WGS 84	T. Trilar, I. Gjonov, M. Gogala	label	T. Trilar, M. Gogala	2005-2020	20.7.1978			ZISB	ZISB	PreservedSpecimen
Other material	TGG-241	V. Bayramova		1	Male	adult	ZISB	Dimissalna dimissa	species	Europe	Bulgaria	BG	Haskovo	Lyubimets	Lyubimets	70	41.847	26.085	WGS 84	T. Trilar, I. Gjonov, M. Gogala	label	T. Trilar, M. Gogala	2005-2020	18.6.1969			ZISB	ZISB	PreservedSpecimen
Other material	TGG-253	M. Gogala, T. Trilar, I. Gjonov						Dimissalna dimissa	species	Europe	Bulgaria	BG	Plovdiv	Asenovgrad	Bachkovo Monastery	384	41.94429	24.85661	WGS 84		GPS	T. Trilar, M. Gogala	2005-2020	21.6.2016	recorded				MachineObservation
Other material	TGG-258	M. Gogala, T. Trilar, I. Gjonov						Dimissalna dimissa	species	Europe	Bulgaria	BG	Burgas	Malko Tarnovo	Slivarovo, Rezovska river	222	41.9608	27.65963	WGS 84		GPS	T. Trilar, M. Gogala	2005-2020	23.6.2009	recorded				MachineObservation
Other material	TGG-263	M. Gogala, T. Trilar, I. Gjonov						Dimissalna dimissa	species	Europe	Bulgaria	BG	Burgas	Malko Tarnovo	Slivarovo, above the village	339	41.97054	27.6588	WGS 84		GPS	T. Trilar, M. Gogala	2005-2020	23.6.2009	recorded				MachineObservation
Other material	TGG-268	M. Gogala, T. Trilar, I. Gjonov						Dimissalna dimissa	species	Europe	Bulgaria	BG	Burgas	Tsarevo	Rezovo, Rezovska Reka	12	41.98136	28.02538	WGS 84		GPS	T. Trilar, M. Gogala	2005-2020	23.6.2009	song heard				HumanObservation
Other material	TGG-274	M. Gogala, T. Trilar, I. Gjonov						Dimissalna dimissa	species	Europe	Bulgaria	BG	Burgas	Malko Tarnovo	Propada	371	41.98167	27.49237	WGS 84		GPS	T. Trilar, M. Gogala	2005-2020	22.6.2009	recorded				MachineObservation
Other material	TGG-279	M. Gogala, T. Trilar, I. Gjonov						Dimissalna dimissa	species	Europe	Bulgaria	BG	Burgas	Malko Tarnovo	Propada, tombs	460	41.98341	27.48485	WGS 84		GPS	T. Trilar, M. Gogala	2005-2020	22.6.2009	recorded				MachineObservation
Other material	TGG-281	P. Drenski		1	Female	adult	SOFM	Dimissalna dimissa	species	Europe	Bulgaria	BG	Burgas	Tsarevo	Rezovo	30	41.984	28.029	WGS 84	T. Trilar, I. Gjonov, M. Gogala	label	T. Trilar, M. Gogala	2005-2020	11.6.1933			SOFM	SOFM	PreservedSpecimen
Other material	TGG-282	M. Gogala, T. Trilar, I. Gjonov, K. Prosenc Trilar						Dimissalna dimissa	species	Europe	Bulgaria	BG	Haskovo	Svilengrad	Kostur	808	41.98711	26.32400	WGS 84		GPS	T. Trilar, M. Gogala	2005-2020	9.7.2018	recorded				MachineObservation
Other material	TGG-284	M. Gogala, T. Trilar, I. Gjonov, K. Prosenc Trilar						Dimissalna dimissa	species	Europe	Bulgaria	BG	Haskovo	Svilengrad	Kostur, Vishegrad peak	803	41.99508	26.32682	WGS 84		GPS	T. Trilar, M. Gogala	2005-2020	9.7.2018	recorded				MachineObservation
Other material	TGG-285	M. Gogala, T. Trilar, I. Gjonov, K. Prosenc Trilar						Dimissalna dimissa	species	Europe	Bulgaria	BG	Haskovo	Svilengrad	Kostur	803	41.99508	26.32682	WGS 84		GPS	T. Trilar, M. Gogala	2005-2020	9.7.2018	recorded				MachineObservation
Other material	TGG-287	D. Gradinarov		1	Female	adult	BFUS	Dimissalna dimissa	species	Europe	Bulgaria	BG	Burgas	Malko Tarnovo	3 km towards Malko Tarnovo	360	41.99897	27.57697	WGS 84	T. Trilar, I. Gjonov, M. Gogala	label	T. Trilar, M. Gogala	2005-2020	12.7.2017			BFUS	BFUS	PreservedSpecimen
Other material	TGG-297	M. Gogala, T. Trilar, I. Gjonov						Dimissalna dimissa	species	Europe	Bulgaria	BG	Pazardzhik	Peshtera	Peshtera	520	42.02265	24.28537	WGS 84		GPS	T. Trilar, M. Gogala	2005-2020	26.6.2019	recorded				MachineObservation
Other material	TGG-306	M. Gogala, T. Trilar, I. Gjonov						Dimissalna dimissa	species	Europe	Bulgaria	BG	Burgas	Malko Tarnovo	Stoilovo, reka Mechi Dol, natural reserve Sredoka	219	42.02697	27.51966	WGS 84		GPS	T. Trilar, M. Gogala	2005-2020	22.6.2009	recorded				MachineObservation
Other material	TGG-309	M. Gogala, T. Trilar, I. Gjonov						Dimissalna dimissa	species	Europe	Bulgaria	BG	Burgas	Tsarevo	Brodilovo, Hodzhata	263	42.02775	27.80703	WGS 84		GPS	T. Trilar, M. Gogala	2005-2020	23.6.2009	song heard				HumanObservation
Other material	TGG-319	M. Gogala, T. Trilar, I. Gjonov						Dimissalna dimissa	species	Europe	Bulgaria	BG	Burgas	Malko Tarnovo	Brashlyan, Boriloto	323	42.04632	27.42786	WGS 84		GPS	T. Trilar, M. Gogala	2005-2020	24.6.2009	recorded				MachineObservation
Other material	TGG-321	M. Gogala, T. Trilar, I. Gjonov, K. Prosenc Trilar						Dimissalna dimissa	species	Europe	Bulgaria	BG	Haskovo	Topolovgrad	Sakartsi	482	42.05326	26.34486	WGS 84		GPS	T. Trilar, M. Gogala	2005-2020	9.7.2018	recorded				MachineObservation
Other material	TGG-330	M. Gogala, T. Trilar, I. Gjonov						Dimissalna dimissa	species	Europe	Bulgaria	BG	Burgas	Tsarevo	Ahtopol	20	42.09	27.93	WGS 84		GPS	T. Trilar, M. Gogala	2005-2020	23.6.2009	song heard				HumanObservation
Other material	TGG-339	M. Gogala, T. Trilar, I. Gjonov						Dimissalna dimissa	species	Europe	Bulgaria	BG	Burgas	Malko Tarnovo	Zvezdets, 1.5 km SE	332	42.10523	27.4339	WGS 84		GPS	T. Trilar, M. Gogala	2005-2020	22.6.2009	recorded				MachineObservation
Other material	TGG-347	M. Gogala, T. Trilar, I. Gjonov						Dimissalna dimissa	species	Europe	Bulgaria	BG	Plovdiv	Sadovo	Popovitsa, Ahmatovo	181	42.11513	25.05807	WGS 84		GPS	T. Trilar, M. Gogala	2005-2020	21.6.2016	recorded				MachineObservation
Other material	TGG-360	M. Gogala, I. Gjonov						Dimissalna dimissa	species	Europe	Bulgaria	BG	Pazardzhik	Belovo	Belovo, Golyamo Belovo Gorge	799	42.13833	23.94491	WGS 84		GPS	T. Trilar, M. Gogala	2005-2020	29.7.2010	recorded				MachineObservation
Other material	TGG-366	M. Gogala, T. Trilar, I. Gjonov						Dimissalna dimissa	species	Europe	Bulgaria	BG	Burgas	Malko Tarnovo	Zvezdets, Petrova Niva	171	42.13934	27.4465	WGS 84		GPS	T. Trilar, M. Gogala	2005-2020	22.6.2009	recorded				MachineObservation
Other material	TGG-371	M. Gogala, T. Trilar, I. Gjonov						Dimissalna dimissa	species	Europe	Bulgaria	BG	Burgas	Tsarevo	Tsarevo, Izgrev	146	42.14546	27.80946	WGS 84		GPS	T. Trilar, M. Gogala	2005-2020	23.6.2009	recorded				MachineObservation
Other material	TGG-380	M. Gogala, T. Trilar, I. Gjonov						Dimissalna dimissa	species	Europe	Bulgaria	BG	Burgas	Malko Tarnovo	Mladezhko, spring of Mladezhka reka	212	42.15169	27.36178	WGS 84		GPS	T. Trilar, M. Gogala	2005-2020	24.6.2009	song heard				HumanObservation
Other material	TGG-388	M. Gogala						Dimissalna dimissa	species	Europe	Bulgaria	BG	Kyustendil	Boboshevo	Boboshevo	756	42.15976	22.97789	WGS 84		GPS	T. Trilar, M. Gogala	2005-2020	30.6.2012	recorded				MachineObservation
Other material	TGG-395	M. Gogala, T. Trilar, I. Gjonov						Dimissalna dimissa	species	Europe	Bulgaria	BG	Kyustendil	Boboshevo	Boboshevo	730	42.16394	22.97905	WGS 84		GPS	T. Trilar, M. Gogala	2005-2020	22.7.2008	recorded				MachineObservation
Other material	TGG-403	M. Gogala, I. Gjonov						Dimissalna dimissa	species	Europe	Bulgaria	BG	Pazardzhik	Belovo	Belovo, Golyamo Belovo Gorge	485	42.16981	23.97388	WGS 84		GPS	T. Trilar, M. Gogala	2005-2020	29.7.2010	recorded				MachineObservation
Other material	TGG-407							Dimissalna dimissa	species	Europe	Bulgaria	BG	Pazardzhik	Pazardzhik	Pazardzhik	210	42.192	24.333	WGS 84	T. Trilar, I. Gjonov, M. Gogala	paper					Nedyalkov 1908 as Cicadetta dimissa Hag.			LiteratureRecord
Other material	TGG-416	M. Gogala, I. Gjonov						Dimissalna dimissa	species	Europe	Bulgaria	BG	Kyustendil	Kyustendil	Bogoslov	667	42.25691	22.68446	WGS 84		GPS	T. Trilar, M. Gogala	2005-2020	30.7.2010	recorded				MachineObservation
Other material	TGG-432	I. Gjonov						Dimissalna dimissa	species	Europe	Bulgaria	BG	Burgas	Primorsko	Primorsko, Perla beach	9	42.28556	27.75250	WGS 84		GPS	I. Gjonov	2005-2020	30.5.2010	recorded				MachineObservation
Other material	TGG-464	I. Gjonov						Dimissalna dimissa	species	Europe	Bulgaria	BG	Kyustendil	Kyustendil	Razhdavitsa	500	42.39611	22.70611	WGS 84		GPS	I. Gjonov	2005-2020	13.7.2011	recorded				MachineObservation
Other material	TGG-471	I. Paulus					J.Hava coll., Prague, CZ	Dimissalna dimissa	species	Europe	Bulgaria	BG	Burgas	Sozopol	Sozopol	20	42.417	27.696	WGS 84	T. Trilar, I. Gjonov, M. Gogala	paper			15.7.1981		Hava 2016	J.Hava coll., Prague, CZ	J.Hava coll., Prague, CZ	LiteratureRecord
Other material	TGG-473							Dimissalna dimissa	species	Europe	Bulgaria	BG	Stara Zagora	Stara Zagora	Stara Zagora	200	42.425	25.634	WGS 84	T. Trilar, I. Gjonov, M. Gogala	paper					Nedyalkov 1908 as Cicadetta dimissa Hag.			LiteratureRecord
Other material	TGG-477	M. Gogala, T. Trilar, I. Gjonov, K. Prosenc Trilar						Dimissalna dimissa	species	Europe	Bulgaria	BG	Sofia	Ihtiman	Ihtiman	836	42.43891	23.85898	WGS 84		GPS	T. Trilar, M. Gogala	2005-2020	11.7.2018	recorded				MachineObservation
Other material	TGG-480	M. Gogala, T. Trilar, I. Gjonov, K. Prosenc Trilar						Dimissalna dimissa	species	Europe	Bulgaria	BG	Sofia	Ihtiman	Ihtiman	907	42.44709	23.86418	WGS 84		GPS	T. Trilar, M. Gogala	2005-2020	11.7.2018	recorded				MachineObservation
Other material	TGG-501	M. Gogala, T. Trilar, I. Gjonov						Dimissalna dimissa	species	Europe	Bulgaria	BG	Sliven	Sliven	Samuilovo, Gergevets	147	42.58759	26.37273	WGS 84		GPS	T. Trilar, M. Gogala	2005-2020	21.6.2016	song heard				HumanObservation
Other material	TGG-522	T. Trilar, I. Gjonov						Dimissalna dimissa	species	Europe	Bulgaria	BG	Sliven	Sliven	Sliven, Hamambair park	318	42.67104	26.31901	WGS 84		GPS	T. Trilar, M. Gogala	2005-2020	7.7.2019	recorded				MachineObservation
Other material	TGG-525	T. Trilar, I. Gjonov						Dimissalna dimissa	species	Europe	Bulgaria	BG	Sliven	Sliven	Sliven, Mladost	286	42.67513	26.34470	WGS 84		GPS	T. Trilar, M. Gogala	2005-2020	6.7.2019	song heard				HumanObservation
Other material	TGG-542	T. Trilar, I. Gjonov						Dimissalna dimissa	species	Europe	Bulgaria	BG	Sliven	Sliven	Sliven, Komluka, slope	483	42.69007	26.30837	WGS 84		GPS	T. Trilar, M. Gogala	2005-2020	7.7.2019	recorded in the backgound				MachineObservation
Other material	TGG-546	T. Trilar, I. Gjonov						Dimissalna dimissa	species	Europe	Bulgaria	BG	Sliven	Sliven	Sliven, lower cablecar station to Karandila	404	42.70182	26.34990	WGS 84		GPS	T. Trilar, M. Gogala	2005-2020	7.7.2019	recorded				MachineObservation
Other material	TGG-549	M. Gogala, T. Trilar, I. Gjonov						Dimissalna dimissa	species	Europe	Bulgaria	BG	Burgas	Aytos	Aytos, Maglen	209	42.70329	27.30364	WGS 84		GPS	T. Trilar, M. Gogala	2005-2020	23.6.2016	recorded				MachineObservation
Other material	TGG-555	T. Trilar, I. Gjonov						Dimissalna dimissa	species	Europe	Bulgaria	BG	Sliven	Sliven	Sliven, Predela, gorge under the dam of lake Asenovets	386	42.71185	26.26145	WGS 84		GPS	T. Trilar, M. Gogala	2005-2020	7.7.2019	recorded				MachineObservation
Other material	TGG-564	M. Gogala, T. Trilar, I. Gjonov						Dimissalna dimissa	species	Europe	Bulgaria	BG	Sliven	Sliven	Karandila, Sotirya	480	42.72360	26.41006	WGS 84		GPS	T. Trilar, M. Gogala	2005-2020	21.6.2016	recorded				MachineObservation
Other material	TGG-571	M. Gogala, T. Trilar, I. Gjonov						Dimissalna dimissa	species	Europe	Bulgaria	BG	Sliven	Sliven	Karandila, Sotirya	498	42.72441	26.41114	WGS 84		GPS	T. Trilar, M. Gogala	2005-2020	22.6.2016	recorded				MachineObservation
Other material	TGG-579	M. Gogala, T. Trilar, I. Gjonov						Dimissalna dimissa	species	Europe	Bulgaria	BG	Sliven	Sliven	Karandila, Ichera	592	42.73740	26.41334	WGS 84		GPS	T. Trilar, M. Gogala	2005-2020	22.6.2016	recorded				MachineObservation
Other material	TGG-598	M. Gogala, T. Trilar, I. Gjonov						Dimissalna dimissa	species	Europe	Bulgaria	BG	Varna	Byala	Banya	290	42.77128	27.79341	WGS 84		GPS	T. Trilar, M. Gogala	2005-2020	23.6.2016	recorded				MachineObservation
Other material	TGG-616	I. Gjonov						Dimissalna dimissa	species	Europe	Bulgaria	BG	Varna	Dolni Chiflik	Bardarevo	78	42.89722	27.62167	WGS 84		GPS	I. Gjonov	2005-2020	27.7.2011	recorded				MachineObservation
Other material	TGG-617	M. Gogala, T. Trilar, I. Gjonov						Dimissalna dimissa	species	Europe	Bulgaria	BG	Varna	Dolni Chiflik	Solnik	224	42.91759	27.67391	WGS 84		GPS	T. Trilar, M. Gogala	2005-2020	24.6.2016	recorded				MachineObservation
Other material	TGG-618	Y. Tsvetanov		1	Female	adult	SOFM	Dimissalna dimissa	species	Europe	Bulgaria	BG	Lovech	Troyan	Troyan, Kaleytsa	375	42.927	24.671	WGS 84	T. Trilar, I. Gjonov, M. Gogala	label	T. Trilar, M. Gogala	2005-2020	12.7.2004			SOFM	SOFM	PreservedSpecimen
Other material	TGG-621	M. Gogala, T. Trilar, I. Gjonov, K. Prosenc Trilar						Dimissalna dimissa	species	Europe	Bulgaria	BG	Burgas	Ruen	Dobromir	134	42.92858	27.28668	WGS 84		GPS	T. Trilar, M. Gogala	2005-2020	5.7.2018	recorded				MachineObservation
Other material	TGG-633	M. Gogala, T. Trilar, I. Gjonov						Dimissalna dimissa	species	Europe	Bulgaria	BG	Varna	Dolni Chiflik	Golitsa	215	42.95495	27.56103	WGS 84		GPS	T. Trilar, M. Gogala	2005-2020	24.6.2016	recorded in the backgound				MachineObservation
Other material	TGG-636	M. Gogala, T. Trilar, I. Gjonov						Dimissalna dimissa	species	Europe	Bulgaria	BG	Varna	Dolni Chiflik	Krivini	93	42.96082	27.68063	WGS 84		GPS	T. Trilar, M. Gogala	2005-2020	24.6.2016	recorded				MachineObservation
Other material	TGG-639	I. Gjonov						Dimissalna dimissa	species	Europe	Bulgaria	BG	Varna	Dolni Chiflik	Staro Oryahovo	175	42.96333	27.77778	WGS 84		GPS	I. Gjonov	2005-2020	24.7.2011	song heard				HumanObservation
Other material	TGG-647	M. Gogala, T. Trilar, I. Gjonov						Dimissalna dimissa	species	Europe	Bulgaria	BG	Varna	Dolni Chiflik	Staro Oryahovo, Shkorpilovtsi	27	42.98152	27.88941	WGS 84		GPS	T. Trilar, M. Gogala	2005-2020	24.6.2016	recorded				MachineObservation
Other material	TGG-656	T. Trilar, I. Gjonov						Dimissalna dimissa	species	Europe	Bulgaria	BG	Lovech	Yablanitsa	Zlatna Panega, quarry	413	43.06899	24.13303	WGS 84		GPS	T. Trilar, M. Gogala	2005-2020	9.7.2019	recorded				MachineObservation
Other material	TGG-666	M. Gogala, T. Trilar, I. Gjonov						Dimissalna dimissa	species	Europe	Bulgaria	BG	Lovech	Yablanitsa	Zlatna Panega, Karst spring	204	43.08879	24.15684	WGS 84		GPS	T. Trilar, M. Gogala	2005-2020	30.6.2018	song heard				HumanObservation
Other material	TGG-675	T. Trilar, I. Gjonov						Dimissalna dimissa	species	Europe	Bulgaria	BG	Lovech	Lukovit	Rumyatsevo	232	43.12903	24.14538	WGS 84		GPS	T. Trilar, M. Gogala	2005-2020	9.7.2019	recorded				MachineObservation
Other material	TGG-686	M. Gogala, T. Trilar, I. Gjonov						Dimissalna dimissa	species	Europe	Bulgaria	BG	Lovech	Lukovit	Karlukovo, Prohodna cave	234	43.1748	24.07471	WGS 84		GPS	T. Trilar, M. Gogala	2005-2020	16.6.2009	recorded				MachineObservation
Other material	TGG-688	M. Gogala, T. Trilar, I. Gjonov						Dimissalna dimissa	species	Europe	Bulgaria	BG	Lovech	Lukovit	Karlukovo	262	43.1752	24.07245	WGS 84		GPS	T. Trilar, M. Gogala	2005-2020	16.6.2009	recorded				MachineObservation
Other material	TGG-689	M. Gogala, T. Trilar, I. Gjonov						Dimissalna dimissa	species	Europe	Bulgaria	BG	Lovech	Lukovit	Petrevene	178	43.17753	24.15242	WGS 84		GPS	T. Trilar, M. Gogala	2005-2020	16.6.2009	song heard				HumanObservation
Other material	TGG-692	M. Gogala, T. Trilar, I. Gjonov, K. Prosenc Trilar						Dimissalna dimissa	species	Europe	Bulgaria	BG	Varna	Devnya	Devnya, Devnya Monastery	203	43.18960	27.54356	WGS 84		GPS	T. Trilar, M. Gogala	2005-2020	5.7.2018	recorded				MachineObservation
Other material	TGG-704							Dimissalna dimissa	species	Europe	Bulgaria	BG	Vratsa	Vratsa	Vratsa	360	43.211	23.552	WGS 84	T. Trilar, I. Gjonov, M. Gogala	paper					Nedyalkov 1908 as Cicadetta dimissa Hag.			LiteratureRecord
Other material	TGG-705	S. Minkova		1	Female	adult	SOFM	Dimissalna dimissa	species	Europe	Bulgaria	BG	Vratsa	Vratsa	Vratsa	360	43.211	23.552	WGS 84	T. Trilar, I. Gjonov, M. Gogala	label	T. Trilar, M. Gogala	2005-2020	15.7.1953			SOFM	SOFM	PreservedSpecimen
Other material	TGG-719							Dimissalna dimissa	species	Europe	Bulgaria	BG	Varna	Varna	Varna	60	43.214	27.914	WGS 84	T. Trilar, I. Gjonov, M. Gogala	paper					Nedyalkov 1908 as Cicadetta dimissa Hag.			LiteratureRecord
Other material	TGG-730	M. Gogala, T. Trilar, I. Gjonov, K. Prosenc Trilar						Dimissalna dimissa	species	Europe	Bulgaria	BG	Varna	Varna	Varna, Botanical garden of the Sofia University	65	43.23598	28.00225	WGS 84		GPS	T. Trilar, M. Gogala	2005-2020	3.7.2018	recorded				MachineObservation
Other material	TGG-745	M. Gogala, T. Trilar, I. Gjonov, K. Prosenc Trilar						Dimissalna dimissa	species	Europe	Bulgaria	BG	Varna	Varna	Varna, Botanical garden of the Sofia University	72	43.23769	27.99762	WGS 84		GPS	T. Trilar, M. Gogala	2005-2020	3.7.2018	recorded in the backgound				MachineObservation
Other material	TGG-755	M. Gogala, T. Trilar, I. Gjonov, K. Prosenc Trilar						Dimissalna dimissa	species	Europe	Bulgaria	BG	Varna	Varna	Varna, Vinitsa	191	43.25151	28.00015	WGS 84		GPS	T. Trilar, M. Gogala	2005-2020	4.7.2018	recorded				MachineObservation
Other material	TGG-758	M. Gogala, T. Trilar, I. Gjonov						Dimissalna dimissa	species	Europe	Bulgaria	BG	Montana	Varshets	Cherkaski	338	43.26306	23.31224	WGS 84		GPS	T. Trilar, M. Gogala	2005-2020	16.6.2009	recorded				MachineObservation
Other material	TGG-764	M. Gogala, T. Trilar, I. Gjonov						Dimissalna dimissa	species	Europe	Bulgaria	BG	Varna	Suvorovo	Suvorovo, Chernevo	159	43.27870	27.58627	WGS 84		GPS	T. Trilar, M. Gogala	2005-2020	26.6.2016	recorded				MachineObservation
Other material	TGG-767	M. Gogala, I. Gjonov						Dimissalna dimissa	species	Europe	Bulgaria	BG	Veliko Tarnovo	Strazhitsa	Nova Varbovka	337	43.34986	25.90561	WGS 84		GPS	T. Trilar, M. Gogala	2005-2020	28.7.2010	recorded				MachineObservation
Other material	TGG-816	M. Gogala, T. Trilar, I. Gjonov, K. Prosenc Trilar						Dimissalna dimissa	species	Europe	Bulgaria	BG	Dobrich	Dobrichka	Obrochishte, Dobrudzha, Batovo	137	43.41692	27.93760	WGS 84		GPS	T. Trilar, M. Gogala	2005-2020	3.7.2018	song heard				HumanObservation
Other material	TGG-817	M. Gogala, T. Trilar, I. Gjonov, K. Prosenc Trilar						Dimissalna dimissa	species	Europe	Bulgaria	BG	Dobrich	Dobrichka	Obrochishte, Dobrudzha, Batovo	137	43.41692	27.93760	WGS 84		GPS	T. Trilar, M. Gogala	2005-2020	4.7.2018	song heard				HumanObservation
Other material	TGG-825	M. Gogala, T. Trilar, I. Gjonov, K. Prosenc Trilar						Dimissalna dimissa	species	Europe	Bulgaria	BG	Dobrich	Balchik	Obrochishte, Tsarkva	114	43.42166	28.00691	WGS 84		GPS	T. Trilar, M. Gogala	2005-2020	4.7.2018	recorded				MachineObservation
Other material	TGG-830	M. Gogala, I. Gjonov						Dimissalna dimissa	species	Europe	Bulgaria	BG	Montana	Chiprovtsi	Prevala	419	43.46091	22.87355	WGS 84		GPS	T. Trilar, M. Gogala	2005-2020	25.7.2010	recorded				MachineObservation
Other material	TGG-831							Dimissalna dimissa	species	Europe	Bulgaria	BG	Razgrad	Razgrad	Razgrad	200	43.526	26.522	WGS 84	T. Trilar, I. Gjonov, M. Gogala	paper					Nedyalkov 1908 as Cicadetta dimissa Hag.			LiteratureRecord
Other material	TGG-845	B. Zaharieva		1	Female	adult	ZISB	Dimissalna dimissa	species	Europe	Bulgaria	BG	Vidin	Belogradchik	Belogradchik, Mt. Vedernik peak	1080	43.615	22.578	WGS 84	T. Trilar, I. Gjonov, M. Gogala	label	T. Trilar, M. Gogala	2005-2020	18.6.1964			ZISB	ZISB	PreservedSpecimen
Other material	TGG-847							Dimissalna dimissa	species	Europe	Bulgaria	BG	Veliko Tarnovo	Svishtov	Svishtov	75	43.618	25.351	WGS 84	T. Trilar, I. Gjonov, M. Gogala	paper					Nedyalkov 1908 as Cicadetta dimissa Hag.			LiteratureRecord
