# Supplementary material for: Checklist and provisional atlas of singing cicadas (Hemiptera: Cicadidae) of Bulgaria, based on bioacoustics
Source: Biodivers Data J. 2020 Oct 9;8:e54424. doi: 10.3897/BDJ.8.e54424 (PMC7567745; doi:10.3897/BDJ.8.e54424)
Supplement: Supplementary material 14 — Tettigettula pygmea faunistic data. Checklist and provisional atlas of singing cicadas (Hemiptera: Cicadidae) of Bulgaria, based on bioacoustics [file bdj-08-e54424-s014.csv]

typeStatus	catalogNumber	recordedBy	individualID	individualCount	sex	lifeStage	disposition	scientificName	taxonRank	continent	country	countryCode	stateProvince	municipality	locality	minimumElevationInMeters	decimalLatitude	decimalLongitude	geodeticDatum	georeferencedBy	georeferenceProtocol	identifiedBy	dateIdentified	eventDate	fieldNotes	bibliographicCitation	institutionCode	collectionCode	basisOfRecord
Other material	TGG-302	M. Gogala, T. Trilar, I. Gjonov						Tettigettula pygmea	species	Europe	Bulgaria	BG	Tsarevo	Burgas	Rezovo, Silistar	32	42.02597	28.01335	WGS 84		GPS	T. Trilar, M. Gogala	2005-2020	23.6.2009	recorded				MachineObservation
Other material	TGG-372	M. Gogala, T. Trilar, I. Gjonov						Tettigettula pygmea	species	Europe	Bulgaria	BG	Tsarevo	Burgas	Tsarevo, Izgrev	146	42.14546	27.80946	WGS 84		GPS	T. Trilar, M. Gogala	2005-2020	23.6.2009	recorded				MachineObservation
Other material	TGG-436	I. Gjonov						Tettigettula pygmea	species	Europe	Bulgaria	BG	Primorsko	Burgas	Black Sea Coast: Primorsko, Maslen nos	18	42.30750	27.79056	WGS 84		GPS	I. Gjonov	2005-2020	30.5.2010	recorded				MachineObservation
Other material	TGG-444	M. Gogala, T. Trilar, I. Gjonov						Tettigettula pygmea	species	Europe	Bulgaria	BG	Primorsko	Burgas	Black Sea Coast: Primorsko, Maslen nos	22	42.30988	27.78541	WGS 84		GPS	T. Trilar, M. Gogala	2005-2020	23.6.2009	recorded				MachineObservation
