# Supplementary material for: Checklist and provisional atlas of singing cicadas (Hemiptera: Cicadidae) of Bulgaria, based on bioacoustics
Source: Biodivers Data J. 2020 Oct 9;8:e54424. doi: 10.3897/BDJ.8.e54424 (PMC7567745; doi:10.3897/BDJ.8.e54424)
Supplement: Supplementary material 15 — Pagiphora annulata faunistic data. Checklist and provisional atlas of singing cicadas (Hemiptera: Cicadidae) of Bulgaria, based on bioacoustics [file bdj-08-e54424-s015.csv]

typeStatus	catalogNumber	recordedBy	individualID	individualCount	sex	lifeStage	disposition	scientificName	taxonRank	continent	country	countryCode	stateProvince	municipality	locality	minimumElevationInMeters	decimalLatitude	decimalLongitude	geodeticDatum	georeferencedBy	georeferenceProtocol	identifiedBy	dateIdentified	eventDate	fieldNotes	bibliographicCitation	institutionCode	collectionCode	basisOfRecord
Other material	TGG-064	V. Bayramova		2	Male	adult	ZISB	Pagiphora annulata	species	Europe	Bulgaria	BG	Kardzhali	Kirkovo	Chorbadzhiysko	340	41.371	25.404	WGS 84	T. Trilar, I. Gjonov, M. Gogala	label	T. Trilar, M. Gogala	2005-2020	20.6.1969			ZISB	ZISB	PreservedSpecimen
Other material	TGG-079	T. Trilar, I. Gjonov						Pagiphora annulata	species	Europe	Bulgaria	BG	Kardzhali	Kirkovo	Chavka	698	41.40652	25.45717	WGS 84		GPS	T. Trilar, M. Gogala	2005-2020	3.7.2019	song heard				HumanObservation
Other material	TGG-115	M. Gogala						Pagiphora annulata	species	Europe	Bulgaria	BG	Kardzhali	Momchilgrad	Karamfil	500	41.47401	25.54603	WGS 84		GPS	T. Trilar, M. Gogala	2005-2020	4.7.2012	recorded				MachineObservation
Other material	TGG-180	T. Trilar, I. Gjonov						Pagiphora annulata	species	Europe	Bulgaria	BG	Kardzhali	Kardzhali	Kardzhali, city center	253	41.64119	25.37542	WGS 84		GPS	T. Trilar, M. Gogala	2005-2020	30.6.2019	song heard				HumanObservation
Other material	TGG-222	M. Gogala, T. Trilar, I. Gjonov, K. Prosenc Trilar		1	Female	adult	PMSL	Pagiphora annulata	species	Europe	Bulgaria	BG	Haskovo	Lyubimets	Malko Gradishte, Gorata	289	41.75423	25.98339	WGS 84		GPS	T. Trilar, M. Gogala	2005-2020	11.7.2018			PMSL	PMSL	PreservedSpecimen
Other material	TGG-223	M. Gogala, T. Trilar, I. Gjonov, K. Prosenc Trilar						Pagiphora annulata	species	Europe	Bulgaria	BG	Haskovo	Lyubimets	Malko Gradishte, Gorata	289	41.75423	25.98339	WGS 84		GPS	T. Trilar, M. Gogala	2005-2020	11.7.2018	song heard				HumanObservation
Other material	TGG-249	I. Buresch		1	Male	adult	SOFM	Pagiphora annulata	species	Europe	Bulgaria	BG	Haskovo	Harmanli	Harmanli	85	41.931	25.9025	WGS 84	T. Trilar, I. Gjonov, M. Gogala	label	T. Trilar, M. Gogala	2005-2020	29.6.1953			SOFM	SOFM	PreservedSpecimen
Other material	TGG-332	I. Gjonov		1	Female	adult	BFUS	Pagiphora annulata	species	Europe	Bulgaria	BG	Kyustendil	Kocherinovo	Stob, Stobski pyramidi	530	42.0939	23.1137	WGS 84		GPS	T. Trilar, M. Gogala	2005-2020	2.7.2017			BFUS	BFUS	PreservedSpecimen
Other material	TGG-373	Brolukova, Rozdina		1	Male	adult	BFUS	Pagiphora annulata	species	Europe	Bulgaria	BG	Kyustendil	Boboshevo	Boboshevo	395	42.150	22.999	WGS 84	T. Trilar, I. Gjonov, M. Gogala	label	T. Trilar, M. Gogala	2005-2020	19.7.1998 - 24.7.1998			BFUS	BFUS	PreservedSpecimen
Other material	TGG-394	M. Gogala, T. Trilar, I. Gjonov						Pagiphora annulata	species	Europe	Bulgaria	BG	Kyustendil	Boboshevo	Boboshevo	730	42.16394	22.97905	WGS 84		GPS	T. Trilar, M. Gogala	2005-2020	22.7.2008	song heard				HumanObservation
Other material	TGG-439	M. Josifov		6	Male	adult	SOFM	Pagiphora annulata	species	Europe	Bulgaria	BG	Burgas	Primorsko	Primorsko, Maslen nos	22	42.309	27.785	WGS 84	T. Trilar, I. Gjonov, M. Gogala	label	T. Trilar, M. Gogala	2005-2020	15.7.1955			SOFM	SOFM	PreservedSpecimen
Other material	TGG-440	M. Josifov		2	Female	adult	SOFM	Pagiphora annulata	species	Europe	Bulgaria	BG	Burgas	Primorsko	Primorsko, Maslen nos	22	42.309	27.785	WGS 84	T. Trilar, I. Gjonov, M. Gogala	label	T. Trilar, M. Gogala	2005-2020	15.7.1955			SOFM	SOFM	PreservedSpecimen
Other material	TGG-445	I. Gjonov		1	Male	adult	BFUS	Pagiphora annulata	species	Europe	Bulgaria	BG	Burgas	Primorsko	Primorsko, Maslen nos	26	42.31	27.786	WGS 84		GPS	T. Trilar, M. Gogala	2005-2020	26.6.2014			BFUS	BFUS	PreservedSpecimen
Other material	TGG-446	I. Gjonov		2	Female	adult	BFUS	Pagiphora annulata	species	Europe	Bulgaria	BG	Burgas	Primorsko	Primorsko, Maslen nos	26	42.31	27.786	WGS 84		GPS	T. Trilar, M. Gogala	2005-2020	26.6.2014			BFUS	BFUS	PreservedSpecimen
Other material	TGG-454	M. Gogala, I. Gjonov						Pagiphora annulata	species	Europe	Bulgaria	BG	Kyustendil	Kyustendil	Polska Skakavitsa	817	42.39321	22.68048	WGS 84		GPS	T. Trilar, M. Gogala	2005-2020	30.7.2010	recorded				MachineObservation
Other material	TGG-502	no legit data		1	Male	adult	SOFM	Pagiphora annulata	species	Europe	Bulgaria	BG	Stara Zagora	Maglizh	Dabovo	300	42.594	25.637	WGS 84	T. Trilar, I. Gjonov, M. Gogala	label	T. Trilar, M. Gogala	2005-2020	14.6.1921			SOFM	SOFM	PreservedSpecimen
Other material	TGG-515	S. Iurinich		1	Male	adult	SOFM	Pagiphora annulata	species	Europe	Bulgaria	BG	Burgas	Nesebar	Nesebar	25	42.661	27.721	WGS 84	T. Trilar, I. Gjonov, M. Gogala	label	T. Trilar, M. Gogala	2005-2020	20.7.1925			SOFM	SOFM	PreservedSpecimen
Other material	TGG-520	T. Trilar, I. Gjonov		1	Male	adult	PMSL	Pagiphora annulata	species	Europe	Bulgaria	BG	Sliven	Sliven	Sliven, Hamambair park	318	42.67104	26.31901	WGS 84		GPS	T. Trilar, M. Gogala	2005-2020	7.7.2019			PMSL	PMSL	PreservedSpecimen
Other material	TGG-521	T. Trilar, I. Gjonov						Pagiphora annulata	species	Europe	Bulgaria	BG	Sliven	Sliven	Sliven, Hamambair park	318	42.67104	26.31901	WGS 84		GPS	T. Trilar, M. Gogala	2005-2020	7.7.2019	recorded				MachineObservation
Other material	TGG-541	T. Trilar, I. Gjonov						Pagiphora annulata	species	Europe	Bulgaria	BG	Sliven	Sliven	Sliven, Komluka, slope	483	42.69007	26.30837	WGS 84		GPS	T. Trilar, M. Gogala	2005-2020	7.7.2019	recorded				MachineObservation
Other material	TGG-582	I. Gjonov		1	Female	adult	BFUS	Pagiphora annulata	species	Europe	Bulgaria	BG	Burgas	Nesebar	Banya, Irakli beech	318	42.7447	27.8875	WGS 84		GPS	T. Trilar, M. Gogala	2005-2020	27.7.2011	Field. No. : 66/11		BFUS	BFUS	PreservedSpecimen
Other material	TGG-655	T. Trilar, I. Gjonov						Pagiphora annulata	species	Europe	Bulgaria	BG	Lovech	Yablanitsa	Zlatna Panega, quarry	413	43.06899	24.13303	WGS 84		GPS	T. Trilar, M. Gogala	2005-2020	9.7.2019	recorded				MachineObservation
Other material	TGG-661	D. Joakimov		1	Male	adult	SOFM	Pagiphora annulata	species	Europe	Bulgaria	BG	Veliko Tarnovo	Veliko Tarnovo	Veliko Tarnovo	215	43.075	25.617	WGS 84	T. Trilar, I. Gjonov, M. Gogala	label	T. Trilar, M. Gogala	2005-2020	1.7.1900 - 31.7.1900			SOFM	SOFM	PreservedSpecimen
Other material	TGG-691	M. Gogala, T. Trilar, I. Gjonov, K. Prosenc Trilar						Pagiphora annulata	species	Europe	Bulgaria	BG	Varna	Devnya	Devnya, Devnya Monastery	203	43.18960	27.54356	WGS 84		GPS	T. Trilar, M. Gogala	2005-2020	5.7.2018	song heard				HumanObservation
Other material	TGG-702	S. Minkova		1	Male	adult	SOFM	Pagiphora annulata	species	Europe	Bulgaria	BG	Vratsa	Vratsa	Vratsa	360	43.211	23.552	WGS 84	T. Trilar, I. Gjonov, M. Gogala	label	T. Trilar, M. Gogala	2005-2020	12.7.1953			SOFM	SOFM	PreservedSpecimen
Other material	TGG-703	S. Minkova		1	Female	adult	SOFM	Pagiphora annulata	species	Europe	Bulgaria	BG	Vratsa	Vratsa	Vratsa	360	43.211	23.552	WGS 84	T. Trilar, I. Gjonov, M. Gogala	label	T. Trilar, M. Gogala	2005-2020	15.7.1953			SOFM	SOFM	PreservedSpecimen
Other material	TGG-718	Taborsky						Pagiphora annulata	species	Europe	Bulgaria	BG	Varna	Varna	Varna	60	43.214	27.914	WGS 84	T. Trilar, I. Gjonov, M. Gogala	paper			1.6.1934 - 30.6.1934		Dlabola 1955			LiteratureRecord
Other material	TGG-726	I. Gjonov		1	Female	adult	BFUS	Pagiphora annulata	species	Europe	Bulgaria	BG	Varna	Varna	Varna, Botanical garden of the Sofia University	50	43.2356	28.0039	WGS 84		GPS	T. Trilar, M. Gogala	2005-2020	13.7.1998	Field. No. : 91/9700		BFUS	BFUS	PreservedSpecimen
Other material	TGG-729	M. Gogala, T. Trilar, I. Gjonov, K. Prosenc Trilar						Pagiphora annulata	species	Europe	Bulgaria	BG	Varna	Varna	Varna, Botanical garden of the Sofia University	65	43.23598	28.00225	WGS 84		GPS	T. Trilar, M. Gogala	2005-2020	3.7.2018	recorded in the background				MachineObservation
Other material	TGG-738	A. Parzuneva		2	Male	adult	BFUS	Pagiphora annulata	species	Europe	Bulgaria	BG	Varna	Varna	Varna, Botanical garden of the Sofia University	72	43.23769	27.99762	WGS 84	T. Trilar, I. Gjonov, M. Gogala	label	T. Trilar, M. Gogala	2005-2020	20.7.2011 - 27.7.2011			BFUS	BFUS	PreservedSpecimen
Other material	TGG-739	Kranova		1	Female	adult	BFUS	Pagiphora annulata	species	Europe	Bulgaria	BG	Varna	Varna	Varna, Botanical garden of the Sofia University	72	43.23769	27.99762	WGS 84	T. Trilar, I. Gjonov, M. Gogala	label	T. Trilar, M. Gogala	2005-2020	20.7.2011 - 27.7.2011			BFUS	BFUS	PreservedSpecimen
Other material	TGG-740	no legit data		1	Female	adult	BFUS	Pagiphora annulata	species	Europe	Bulgaria	BG	Varna	Varna	Varna, Botanical garden of the Sofia University	72	43.23769	27.99762	WGS 84	T. Trilar, I. Gjonov, M. Gogala	label	T. Trilar, M. Gogala	2005-2020	17.6.2013			BFUS	BFUS	PreservedSpecimen
Other material	TGG-741	Z. Petrova		1	Female	adult	BFUS	Pagiphora annulata	species	Europe	Bulgaria	BG	Varna	Varna	Varna, Botanical garden of the Sofia University	72	43.23769	27.99762	WGS 84	T. Trilar, I. Gjonov, M. Gogala	label	T. Trilar, M. Gogala	2005-2020	30.6.2006			BFUS	BFUS	PreservedSpecimen
Other material	TGG-742	Pirong.		1	Female	adult	BFUS	Pagiphora annulata	species	Europe	Bulgaria	BG	Varna	Varna	Varna, Botanical garden of the Sofia University	72	43.23769	27.99762	WGS 84	T. Trilar, I. Gjonov, M. Gogala	label	T. Trilar, M. Gogala	2005-2020	30.6.2013			BFUS	BFUS	PreservedSpecimen
Other material	TGG-743	Vorobjov		1	Female	adult	BFUS	Pagiphora annulata	species	Europe	Bulgaria	BG	Varna	Varna	Varna, Botanical garden of the Sofia University	72	43.23769	27.99762	WGS 84	T. Trilar, I. Gjonov, M. Gogala	label	T. Trilar, M. Gogala	2005-2020	20.7.2011 - 27.7.2011			BFUS	BFUS	PreservedSpecimen
Other material	TGG-744	M. Gogala, T. Trilar, I. Gjonov, K. Prosenc Trilar						Pagiphora annulata	species	Europe	Bulgaria	BG	Varna	Varna	Varna, Botanical garden of the Sofia University	72	43.23769	27.99762	WGS 84		GPS	T. Trilar, M. Gogala	2005-2020	3.7.2018	recorded				MachineObservation
Other material	TGG-752	M. Gogala, T. Trilar, I. Gjonov, K. Prosenc Trilar						Pagiphora annulata	species	Europe	Bulgaria	BG	Varna	Devnya	Devnya, Kipra	127	43.24841	27.58338	WGS 84		GPS	T. Trilar, M. Gogala	2005-2020	1.7.2018	recorded in the background				MachineObservation
Other material	TGG-754	M. Gogala, T. Trilar, I. Gjonov, K. Prosenc Trilar						Pagiphora annulata	species	Europe	Bulgaria	BG	Varna	Varna	Varna, Vinitsa	191	43.25151	28.00015	WGS 84		GPS	T. Trilar, M. Gogala	2005-2020	4.7.2018	song heard				HumanObservation
Other material	TGG-759	V. Bayramova		1	Female	adult	ZISB	Pagiphora annulata	species	Europe	Bulgaria	BG	Vratsa	Krivodol	Glavatsi, Matnishki han	215	43.276	23.392	WGS 84	T. Trilar, I. Gjonov, M. Gogala	label	T. Trilar, M. Gogala	2005-2020	26.7.1973			ZISB	ZISB	PreservedSpecimen
Other material	TGG-762	M. Gogala, T. Trilar, I. Gjonov						Pagiphora annulata	species	Europe	Bulgaria	BG	Varna	Suvorovo	Suvorovo, Chernevo	159	43.27870	27.58627	WGS 84		GPS	T. Trilar, M. Gogala	2005-2020	26.6.2016	recorded				MachineObservation
Other material	TGG-763	M. Gogala, T. Trilar, I. Gjonov		1	Female	adult		Pagiphora annulata	species	Europe	Bulgaria	BG	Varna	Suvorovo	Suvorovo, Chernevo	159	43.27870	27.58627	WGS 84		GPS	T. Trilar, M. Gogala	2005-2020	26.6.2016					PreservedSpecimen
Other material	TGG-777	M. Gogala, T. Trilar, I. Gjonov						Pagiphora annulata	species	Europe	Bulgaria	BG	Dobrich	Kavarna	Balgarevo, Kaliakra cape	60	43.38137	28.45804	WGS 84		GPS	T. Trilar, M. Gogala	2005-2020	25.6.2016	song heard				HumanObservation
Other material	TGG-783	M. Gogala, T. Trilar, I. Gjonov		1	Male	adult	PMSL	Pagiphora annulata	species	Europe	Bulgaria	BG	Dobrich	Kavarna	Balgarevo, Kaliakra cape	66	43.38361	28.45478	WGS 84		GPS	T. Trilar, M. Gogala	2005-2020	25.6.2016			PMSL	PMSL	PreservedSpecimen
Other material	TGG-784	M. Gogala, T. Trilar, I. Gjonov						Pagiphora annulata	species	Europe	Bulgaria	BG	Dobrich	Kavarna	Balgarevo, Kaliakra cape	66	43.38361	28.45478	WGS 84		GPS	T. Trilar, M. Gogala	2005-2020	25.6.2016	recorded				MachineObservation
Other material	TGG-815	M. Gogala, T. Trilar, I. Gjonov, K. Prosenc Trilar						Pagiphora annulata	species	Europe	Bulgaria	BG	Dobrich	Dobrichka	Obrochishte, Dobrudzha, Batovo	137	43.41692	27.93760	WGS 84		GPS	T. Trilar, M. Gogala	2005-2020	3.7.2018 - 4.7.2018	recorded in the background				MachineObservation
Other material	TGG-823	M. Gogala, T. Trilar, I. Gjonov, K. Prosenc Trilar		1	Female	adult	BFUS	Pagiphora annulata	species	Europe	Bulgaria	BG	Dobrich	Balchik	Obrochishte, Tsarkva	114	43.42166	28.00691	WGS 84		GPS	T. Trilar, M. Gogala	2005-2020	4.7.2018			BFUS	BFUS	PreservedSpecimen
Other material	TGG-824	M. Gogala, T. Trilar, I. Gjonov, K. Prosenc Trilar						Pagiphora annulata	species	Europe	Bulgaria	BG	Dobrich	Balchik	Obrochishte, Tsarkva	114	43.42166	28.00691	WGS 84		GPS	T. Trilar, M. Gogala	2005-2020	4.7.2018	recorded in the background				MachineObservation
Other material	TGG-839	M. Gogala, T. Trilar, I. Gjonov, K. Prosenc Trilar						Pagiphora annulata	species	Europe	Bulgaria	BG	Dobrich	Kavarna	Shabla, Neykovo	78	43.59126	28.41014	WGS 84		GPS	T. Trilar, M. Gogala	2005-2020	2.7.2018	song heard				HumanObservation
Other material	TGG-844	M. Gogala, T. Trilar, I. Gjonov, K. Prosenc Trilar						Pagiphora annulata	species	Europe	Bulgaria	BG	Dobrich	Kavarna	Shabla, Neykovo	78	43.60001	28.41852	WGS 84		GPS	T. Trilar, M. Gogala	2005-2020	2.7.2018	recorded in the background				MachineObservation
Other material	TGG-856	A. Popov		2	Male	adult	SOFM	Pagiphora annulata	species	Europe	Bulgaria	BG	Ruse	Ruse	Ruse	70	43.835	25.965	WGS 84	T. Trilar, I. Gjonov, M. Gogala	label	T. Trilar, M. Gogala	2005-2020	26.6.1953			SOFM	SOFM	PreservedSpecimen
Other material	TGG-857	A. Popov		1	Female	adult	SOFM	Pagiphora annulata	species	Europe	Bulgaria	BG	Ruse	Ruse	Ruse	70	43.835	25.965	WGS 84	T. Trilar, I. Gjonov, M. Gogala	label	T. Trilar, M. Gogala	2005-2020	26.6.1953			SOFM	SOFM	PreservedSpecimen
Other material	TGG-858	A. Popov		1	Male	adult	SOFM	Pagiphora annulata	species	Europe	Bulgaria	BG	Ruse	Ruse	Ruse	70	43.835	25.965	WGS 84	T. Trilar, I. Gjonov, M. Gogala	label	T. Trilar, M. Gogala	2005-2020	26.6.1963			SOFM	SOFM	PreservedSpecimen
Other material	TGG-859	A. Popov		3	Female	adult	SOFM	Pagiphora annulata	species	Europe	Bulgaria	BG	Ruse	Ruse	Ruse	70	43.835	25.965	WGS 84	T. Trilar, I. Gjonov, M. Gogala	label	T. Trilar, M. Gogala	2005-2020	26.6.1963			SOFM	SOFM	PreservedSpecimen
Other material	TGG-860	A. Popov		1	Male	adult	SOFM	Pagiphora annulata	species	Europe	Bulgaria	BG	Ruse	Ruse	Ruse	70	43.835	25.965	WGS 84	T. Trilar, I. Gjonov, M. Gogala	label	T. Trilar, M. Gogala	2005-2020	28.6.1963			SOFM	SOFM	PreservedSpecimen
Other material	TGG-861	A. Popov		1	Female	adult	SOFM	Pagiphora annulata	species	Europe	Bulgaria	BG	Ruse	Ruse	Ruse	70	43.835	25.965	WGS 84	T. Trilar, I. Gjonov, M. Gogala	label	T. Trilar, M. Gogala	2005-2020	28.6.1963			SOFM	SOFM	PreservedSpecimen
