# Supplementary material for: Checklist and provisional atlas of singing cicadas (Hemiptera: Cicadidae) of Bulgaria, based on bioacoustics
Source: Biodivers Data J. 2020 Oct 9;8:e54424. doi: 10.3897/BDJ.8.e54424 (PMC7567745; doi:10.3897/BDJ.8.e54424)
Supplement: Supplementary material 17 — Tibicina steveni faunistic data. Checklist and provisional atlas of singing cicadas (Hemiptera: Cicadidae) of Bulgaria, based on bioacoustics [file bdj-08-e54424-s017.csv]

typeStatus	catalogNumber	recordedBy	individualID	individualCount	sex	lifeStage	disposition	scientificName	taxonRank	continent	country	countryCode	stateProvince	municipality	locality	minimumElevationInMeters	decimalLatitude	decimalLongitude	geodeticDatum	georeferencedBy	georeferenceProtocol	identifiedBy	dateIdentified	eventDate	fieldNotes	bibliographicCitation	institutionCode	collectionCode	basisOfRecord
Other material	TGG-001	M. Josifov		2	Male	adult	SOFM	Tibicina steveni	species	Europe	Bulgaria	BG	Burgas	Malko Tarnovo	Strandzha Mt.	340	41.979	27.525	WGS 84	T. Trilar, I. Gjonov, M. Gogala	label	T. Trilar, M. Gogala	2005-2020	6.7.1955			SOFM	SOFM	PreservedSpecimen
Other material	TGG-006	M. Gogala, T. Trilar, I. Gjonov						Tibicina steveni	species	Europe	Bulgaria	BG	Kardzhali	Kirkovo	Shumnatitsa, Giumurdzhiyski Snezhnik	622	41.26487	25.35467	WGS 84		GPS	T. Trilar, M. Gogala	2005-2020	29.6.2019	recorded				MachineObservation
Other material	TGG-011	M. Gogala, T. Trilar, I. Gjonov						Tibicina steveni	species	Europe	Bulgaria	BG	Kardzhali	Kirkovo	Shumnatitsa, Giumurdzhiyski Snezhnik	694	41.26709	25.35265	WGS 84		GPS	T. Trilar, M. Gogala	2005-2020	29.6.2019	recorded				MachineObservation
Other material	TGG-016	M. Gogala, T. Trilar, I. Gjonov, K. Prosenc Trilar						Tibicina steveni	species	Europe	Bulgaria	BG	Kardzhali	Kirkovo	Pass Makaza, the slope above the pass	807	41.27726	25.42327	WGS 84		GPS	T. Trilar, M. Gogala	2005-2020	10.7.2018	recorded				MachineObservation
Other material	TGG-020	M. Gogala, T. Trilar, I. Gjonov						Tibicina steveni	species	Europe	Bulgaria	BG	Kardzhali	Kirkovo	Shumnatitsa, Giumurdzhiyski Snezhnik	670	41.27842	25.29295	WGS 84		GPS	T. Trilar, M. Gogala	2005-2020	29.6.2019	recorded				MachineObservation
Other material	TGG-023	M. Gogala, T. Trilar, I. Gjonov, K. Prosenc Trilar						Tibicina steveni	species	Europe	Bulgaria	BG	Kardzhali	Krumovgrad	Strizhba	733	41.29665	25.42511	WGS 84		GPS	T. Trilar, M. Gogala	2005-2020	10.7.2018	song heard				HumanObservation
Other material	TGG-034	M. Gogala, T. Trilar, I. Gjonov, K. Prosenc Trilar						Tibicina steveni	species	Europe	Bulgaria	BG	Kardzhali	Krumovgrad	Strizhba	729	41.32112	25.45391	WGS 84		GPS	T. Trilar, M. Gogala	2005-2020	10.7.2018	recorded				MachineObservation
Other material	TGG-049	M. Gogala, T. Trilar, I. Gjonov, K. Prosenc Trilar						Tibicina steveni	species	Europe	Bulgaria	BG	Kardzhali	Krumovgrad	Pashintsi	657	41.34776	25.50218	WGS 84		GPS	T. Trilar, M. Gogala	2005-2020	10.7.2018	song heard				HumanObservation
Other material	TGG-054	M. Gogala						Tibicina steveni	species	Europe	Bulgaria	BG	Kardzhali	Krumovgrad	Chernichevo	560	41.3535	25.75282	WGS 84		GPS	T. Trilar, M. Gogala	2005-2020	5.7.2012	recorded				MachineObservation
Other material	TGG-063	M. Gogala, T. Trilar, I. Gjonov						Tibicina steveni	species	Europe	Bulgaria	BG	Blagoevgrad	Petrich	Petrich, Bozhkinoto	820	41.37058	23.22216	WGS 84		GPS	T. Trilar, M. Gogala	2005-2020	23.7.2008	recorded				MachineObservation
Other material	TGG-070							Tibicina steveni	species	Europe	Bulgaria	BG	Blagoevgrad	Petrich	Petrich	180	41.398	23.206	WGS 84	T. Trilar, I. Gjonov, M. Gogala	paper					Jankovich 1971, Gogala et al. 2005			LiteratureRecord
Other material	TGG-176	I. Gjonov		1	Male	adult	BFUS	Tibicina steveni	species	Europe	Bulgaria	BG	Haskovo	Madzharovo	Madzharovo	275	41.6220	25.8850	WGS 84		GPS	T. Trilar, M. Gogala	2005-2020	30.6.2014			BFUS	BFUS	PreservedSpecimen
Other material	TGG-191	M. Gogala, T. Trilar, I. Gjonov, K. Prosenc Trilar						Tibicina steveni	species	Europe	Bulgaria	BG	Haskovo	Lyubimets	Valche pole, Sheynovec Mt.	681	41.71525	26.02861	WGS 84		GPS	T. Trilar, M. Gogala	2005-2020	9.7.2018	song heard				HumanObservation
Other material	TGG-192	M. Gogala, T. Trilar, I. Gjonov, K. Prosenc Trilar		2	Male	adult	PMSL	Tibicina steveni	species	Europe	Bulgaria	BG	Haskovo	Lyubimets	Valche pole, Sheynovec Mt.	647	41.71691	26.02743	WGS 84		GPS	T. Trilar, M. Gogala	2005-2020	9.7.2018			PMSL	PMSL	PreservedSpecimen
Other material	TGG-197	M. Gogala, T. Trilar, I. Gjonov, K. Prosenc Trilar						Tibicina steveni	species	Europe	Bulgaria	BG	Haskovo	Lyubimets	Mezek, Sheynovec Mt.	370	41.72536	26.06893	WGS 84		GPS	T. Trilar, M. Gogala	2005-2020	9.7.2018	song heard				HumanObservation
Other material	TGG-203	M. Gogala, T. Trilar, I. Gjonov, K. Prosenc Trilar		1	Female	adult	PMSL	Tibicina steveni	species	Europe	Bulgaria	BG	Haskovo	Lyubimets	Malko Gradishte, Gorata	437	41.73971	25.97888	WGS 84		GPS	T. Trilar, M. Gogala	2005-2020	11.7.2018			PMSL	PMSL	PreservedSpecimen
Other material	TGG-204	M. Gogala, T. Trilar, I. Gjonov, K. Prosenc Trilar						Tibicina steveni	species	Europe	Bulgaria	BG	Haskovo	Lyubimets	Malko Gradishte, Gorata	437	41.73971	25.97888	WGS 84		GPS	T. Trilar, M. Gogala	2005-2020	11.7.2018	recorded				MachineObservation
Other material	TGG-214	M. Gogala, T. Trilar, I. Gjonov, K. Prosenc Trilar		1	Male	adult	PMSL	Tibicina steveni	species	Europe	Bulgaria	BG	Haskovo	Lyubimets	Malko Gradishte, Gorata	290	41.75423	25.98328	WGS 84		GPS	T. Trilar, M. Gogala	2005-2020	6.7.2018			PMSL	PMSL	PreservedSpecimen
Other material	TGG-215	M. Gogala, T. Trilar, I. Gjonov, K. Prosenc Trilar		1	Female	adult	PMSL	Tibicina steveni	species	Europe	Bulgaria	BG	Haskovo	Lyubimets	Malko Gradishte, Gorata	290	41.75423	25.98328	WGS 84		GPS	T. Trilar, M. Gogala	2005-2020	6.7.2018			PMSL	PMSL	PreservedSpecimen
Other material	TGG-216	M. Gogala, T. Trilar, I. Gjonov, K. Prosenc Trilar						Tibicina steveni	species	Europe	Bulgaria	BG	Haskovo	Lyubimets	Malko Gradishte, Gorata	290	41.75423	25.98328	WGS 84		GPS	T. Trilar, M. Gogala	2005-2020	6.7.2018	recorded				MachineObservation
Other material	TGG-226	M. Gogala, T. Trilar, I. Gjonov, K. Prosenc Trilar		1	Male	adult	PMSL	Tibicina steveni	species	Europe	Bulgaria	BG	Haskovo	Lyubimets	Malko Gradishte, Gorata	289	41.75423	25.98339	WGS 84		GPS	T. Trilar, M. Gogala	2005-2020	11.7.2018			PMSL	PMSL	PreservedSpecimen
Other material	TGG-227	M. Gogala, T. Trilar, I. Gjonov, K. Prosenc Trilar						Tibicina steveni	species	Europe	Bulgaria	BG	Haskovo	Lyubimets	Malko Gradishte, Gorata	289	41.75423	25.98339	WGS 84		GPS	T. Trilar, M. Gogala	2005-2020	11.7.2018	recorded				MachineObservation
Other material	TGG-242	V. Bayramova		1	Male	adult	ZISB	Tibicina steveni	species	Europe	Bulgaria	BG	Haskovo	Lyubimets	Lyubimets	70	41.847	26.085	WGS 84	T. Trilar, I. Gjonov, M. Gogala	label	T. Trilar, M. Gogala	2005-2020	18.6.1969			ZISB	ZISB	PreservedSpecimen
Other material	TGG-259	M. Gogala, T. Trilar, I. Gjonov						Tibicina steveni	species	Europe	Bulgaria	BG	Burgas	Malko Tarnovo	Slivarovo, Rezovska river	222	41.9608	27.65963	WGS 84		GPS	T. Trilar, M. Gogala	2005-2020	23.6.2009	song heard				HumanObservation
Other material	TGG-264	M. Gogala, T. Trilar, I. Gjonov						Tibicina steveni	species	Europe	Bulgaria	BG	Burgas	Malko Tarnovo	Slivarovo, above the village	339	41.97054	27.6588	WGS 84		GPS	T. Trilar, M. Gogala	2005-2020	23.6.2009	song heard				HumanObservation
Other material	TGG-307	M. Gogala, T. Trilar, I. Gjonov						Tibicina steveni	species	Europe	Bulgaria	BG	Burgas	Malko Tarnovo	Stoilovo, reka Mechi Dol, natural reserve Sredoka	219	42.02697	27.51966	WGS 84		GPS	T. Trilar, M. Gogala	2005-2020	22.6.2009	recorded				MachineObservation
Other material	TGG-314	M. Gogala, T. Trilar, I. Gjonov						Tibicina steveni	species	Europe	Bulgaria	BG	Burgas	Malko Tarnovo	Stoilovo, reka Mechi Dol	228	42.03086	27.51321	WGS 84		GPS	T. Trilar, M. Gogala	2005-2020	22.6.2009	recorded				MachineObservation
Other material	TGG-322	M. Gogala, T. Trilar, I. Gjonov, K. Prosenc Trilar						Tibicina steveni	species	Europe	Bulgaria	BG	Haskovo	Topolovgrad	Sakartsi	482	42.05326	26.34486	WGS 84		GPS	T. Trilar, M. Gogala	2005-2020	9.7.2018	recorded				MachineObservation
Other material	TGG-340	M. Gogala, T. Trilar, I. Gjonov						Tibicina steveni	species	Europe	Bulgaria	BG	Burgas	Malko Tarnovo	Zvezdets, 1.5 km SE	332	42.10523	27.4339	WGS 84		GPS	T. Trilar, M. Gogala	2005-2020	22.6.2009	recorded				MachineObservation
Other material	TGG-355	M. Gogala, T. Trilar, I. Gjonov						Tibicina steveni	species	Europe	Bulgaria	BG	Burgas	Malko Tarnovo	Kalovo, Mladezhka reka, near the broken bridge	162	42.13067	27.49301	WGS 84		GPS	T. Trilar, M. Gogala	2005-2020	22.6.2009	song heard				HumanObservation
Other material	TGG-367	M. Gogala, T. Trilar, I. Gjonov						Tibicina steveni	species	Europe	Bulgaria	BG	Burgas	Malko Tarnovo	Zvezdets, Petrova Niva	171	42.13934	27.4465	WGS 84		GPS	T. Trilar, M. Gogala	2005-2020	22.6.2009	song heard				HumanObservation
Other material	TGG-368	V. Bayramova		1	Male	adult	ZISB	Tibicina steveni	species	Europe	Bulgaria	BG	Burgas	Tsarevo	Tsarevo, Izgrev	145	42.144	27.801	WGS 84	T. Trilar, I. Gjonov, M. Gogala	label	T. Trilar, M. Gogala	2005-2020	28.6.1973			ZISB	ZISB	PreservedSpecimen
Other material	TGG-376	I. Gjonov						Tibicina steveni	species	Europe	Bulgaria	BG	Burgas	Malko Tarnovo	Mladezhko, Shafariitsa	213	42.15167	27.36194	WGS 84		GPS	I. Gjonov	2005-2020	28.5.2010	recorded				MachineObservation
Other material	TGG-381	M. Gogala, T. Trilar, I. Gjonov						Tibicina steveni	species	Europe	Bulgaria	BG	Burgas	Malko Tarnovo	Mladezhko, spring of Mladezhka reka	212	42.15169	27.36178	WGS 84		GPS	T. Trilar, M. Gogala	2005-2020	24.6.2009	recorded				MachineObservation
Other material	TGG-472	A. Popov		1	Male	adult	SOFM	Tibicina steveni	species	Europe	Bulgaria	BG	Burgas	Sozopol	Sozopol	20	42.417	27.696	WGS 84	T. Trilar, I. Gjonov, M. Gogala	label	T. Trilar, M. Gogala	2005-2020	10.7.1959			SOFM	SOFM	PreservedSpecimen
Other material	TGG-484	D. Iltschew		1	Male	adult	SOFM	Tibicina steveni	species	Europe	Bulgaria	BG	Burgas	Burgas	Burgas, Giol-Tepe	50	42.457	27.414	WGS 84	T. Trilar, I. Gjonov, M. Gogala	label	T. Trilar, M. Gogala	2005-2020	3.7.1911			SOFM	SOFM	PreservedSpecimen
