# Supplementary material for: Checklist and provisional atlas of singing cicadas (Hemiptera: Cicadidae) of Bulgaria, based on bioacoustics
Source: Biodivers Data J. 2020 Oct 9;8:e54424. doi: 10.3897/BDJ.8.e54424 (PMC7567745; doi:10.3897/BDJ.8.e54424)
Supplement: XML Treatment for Cicada orni [file BDJ.8.e54424-treatment3.xml]

<!DOCTYPE tp:taxon-treatment
  PUBLIC "-//TaxonX//DTD Taxonomic Treatment Publishing DTD v0 20100105//EN" "tax-treatment-NSO.dtd">
<tp:taxon-treatment xmlns:tp="http://www.plazi.org/taxpub"><tp:treatment-meta><mixed-citation publication-type="journal"><person-group><name><surname>Trilar</surname><given-names>Tomi</given-names></name><name><surname>Gjonov</surname><given-names>Ilia</given-names></name><name><surname>Gogala</surname><given-names>Matija</given-names></name></person-group><article-title>Checklist and provisional atlas of singing cicadas (<tp:taxon-name><tp:taxon-name-part taxon-name-part-type="order">Hemiptera</tp:taxon-name-part></tp:taxon-name>: <tp:taxon-name><tp:taxon-name-part taxon-name-part-type="family">Cicadidae</tp:taxon-name-part></tp:taxon-name>) of Bulgaria, based on bioacoustics</article-title><source>Biodivers Data J</source><day>09</day><month>10</month><year>2020</year><volume>8</volume><pub-id pub-id-type="doi">10.3897/BDJ.8.e54424</pub-id></mixed-citation></tp:treatment-meta><tp:nomenclature><tp:taxon-name><object-id xmlns:xlink="http://www.w3.org/1999/xlink" content-type="arpha" xlink:type="simple">29E0B5CC-DA25-5A97-804D-5F3046BC6F31</object-id><tp:taxon-name-part taxon-name-part-type="genus">Cicada</tp:taxon-name-part> <tp:taxon-name-part taxon-name-part-type="species">orni</tp:taxon-name-part></tp:taxon-name><tp:taxon-authority>Linnaeus, 1758</tp:taxon-authority></tp:nomenclature><tp:treatment-sec sec-type="Distribution"><title>Distribution</title><p><bold><underline>General distribution:</underline> Southern Europe</bold>: Albania, Bulgaria, Croatia, France (including Corsica), Greece, Italy (including Sardinia and Sicily), Montenegro (Trilar &amp; Gogala, unpublished data), North Macedonia, Portugal, Romania, Serbia, Slovenia, Spain (including Balearic Islands); <bold>Central Europe</bold>: Austria, Hungary, Germany, Slovakia, Switzerland; <bold>Eastern Europe</bold>: Russia (South European Russia), Ukraine; <bold>Middle East</bold>: Cyprus, Iran, Israel, Jordan, Lebanon, Turkey; <bold>Transcaucasia</bold>: Armenia, Azerbaijan, Georgia, Russia (Chechnya); <bold>Northern Africa</bold>: Algeria, Egypt, Tunisia; <bold>Central Asia</bold>: Turkmenistan (all data except for the countries with the citation in brackets are summarised by <xref ref-type="bibr" rid="B5742783">Duffels and van der Laan (1985)</xref> and <xref ref-type="bibr" rid="B5743532">Sanborn (2014)</xref>.</p><p><italic><tp:taxon-name><tp:taxon-name-part taxon-name-part-type="genus" reg="Cicada">Cicada</tp:taxon-name-part> <tp:taxon-name-part taxon-name-part-type="species" reg="orni">orni</tp:taxon-name-part></tp:taxon-name></italic> is in older literature cited also for the Greek island Crete (<xref ref-type="bibr" rid="B5743322">Nast 1972</xref>, <xref ref-type="bibr" rid="B5743489">Quartau and Fonseca 1988</xref>), from where <italic><tp:taxon-name><tp:taxon-name-part taxon-name-part-type="genus" reg="Cicada">Cicada</tp:taxon-name-part> <tp:taxon-name-part taxon-name-part-type="species" reg="cretensis">cretensis</tp:taxon-name-part></tp:taxon-name></italic> Quartau &amp; Simões 2005 was later described (<xref ref-type="bibr" rid="B5743522">Quartau and Simões 2005</xref>, <xref ref-type="bibr" rid="B5743381">Pinto-Juma et al. 2009</xref>, <xref ref-type="bibr" rid="B5743662">Simões and Quartau 2009</xref>, <xref ref-type="bibr" rid="B5743784">Trilar and Gogala 2010</xref>).</p><p><italic><tp:taxon-name><tp:taxon-name-part taxon-name-part-type="genus" reg="Cicada">Cicada</tp:taxon-name-part> <tp:taxon-name-part taxon-name-part-type="species" reg="orni">orni</tp:taxon-name-part></tp:taxon-name></italic> is on the eastern side of Rechinger's line in the Aegean Sea replaced by <italic><tp:taxon-name><tp:taxon-name-part taxon-name-part-type="genus" reg="Cicada">Cicada</tp:taxon-name-part> <tp:taxon-name-part taxon-name-part-type="species" reg="mordoganensis">mordoganensis</tp:taxon-name-part></tp:taxon-name></italic> Boulard, 1979 (<xref ref-type="bibr" rid="B5743652">Simões and Quartau 2013</xref>, <xref ref-type="bibr" rid="B5742905">Gogala and Trilar 2014</xref>), which is bioacoustically proven in the east Aegean Islands: Chios, Ikaria, Samos, Kos and Rhodes (<xref ref-type="bibr" rid="B5743642">Simões and Quartau 2008</xref>, <xref ref-type="bibr" rid="B5743381">Pinto-Juma et al. 2009</xref>, <xref ref-type="bibr" rid="B5742905">Gogala and Trilar 2014</xref>), as well as Kalymnos (Trilar &amp; Gogala, unpublished data) and further east in south-western Turkey along the sea coast (at least in the Provinces of Izmir, Aydin, Muǧla and Antalya) (<xref ref-type="bibr" rid="B5742670">Boulard 1979</xref>, <xref ref-type="bibr" rid="B5743208">Lodos and Kalkandelen 1981</xref>, <xref ref-type="bibr" rid="B5742680">Boulard 1995</xref>, <xref ref-type="bibr" rid="B5743160">Kemal and Koçak 2010</xref>, <xref ref-type="bibr" rid="B5743865">Zeybekoğlu et al. 2011</xref>).</p><p><bold><underline>Distribution in Bulgaria</underline></bold>: <italic><tp:taxon-name><tp:taxon-name-part taxon-name-part-type="genus" reg="Cicada">Cicada</tp:taxon-name-part> <tp:taxon-name-part taxon-name-part-type="species" reg="orni">orni</tp:taxon-name-part></tp:taxon-name></italic> is a very abundant and widespread species of singing cicadas distributed in Bulgaria. Data are available for 74 localities (Fig. <xref ref-type="fig" rid="F5781209">5</xref>). In literature, we found data for Bulgaria in <xref ref-type="bibr" rid="B5743331">Nedyalkov (1908)</xref>, <xref ref-type="bibr" rid="B5743855">Yoakimov (1909)</xref> and <xref ref-type="bibr" rid="B5743541">Sander (1985)</xref>. <xref ref-type="bibr" rid="B5742576">Bairyamova (1992)</xref> lists the species for Rhodope Mts. The species is also listed in overviews by <xref ref-type="bibr" rid="B5743322">Nast (1972)</xref>, <xref ref-type="bibr" rid="B5743312">Nast (1987)</xref>, but without the exact localities for Bulgaria.</p><p>In Bulgaria, <italic><tp:taxon-name><tp:taxon-name-part taxon-name-part-type="genus" reg="Cicada">Cicada</tp:taxon-name-part> <tp:taxon-name-part taxon-name-part-type="species" reg="orni">orni</tp:taxon-name-part></tp:taxon-name></italic> is distributed all over the country: in eastern Danubian Plane, northern lowest hills of the Pre-Balkan, southern Lower Mountain Pre-Balkan, northern Balkan Mts., southern Balkan Mts., Eastern Sub-Balkan valleys, Kraishte-Ichtiman, Kyustendil-Blagoevgrad Middle Struma valley, Sandanski-Petrich Middle Struma valley, Pirin Mt., Prespa-Chernatitsa Western Rhodope Mts., Upper Thracian Plain, Tundzha-Burgas Valley, Eastern Rhodope Mts. and Strandzha Mt. (Fig. <xref ref-type="fig" rid="F5781209">5</xref>).</p><p>In this survey the majority of the populations were found between sea level and 800 metres (95% of the population) (Fig. <xref ref-type="fig" rid="F5781231">6</xref>). The highest points where we recorded the species were in the Eastern Rhodopes at Hvoynova Polyana at Gyumyurdzhiyski Snezhnik (917 m a.s.l.) and at the slope above the Pass Makaza (909 m a.s.l.).</p></tp:treatment-sec><tp:treatment-sec sec-type="Notes"><title>Notes</title><p><bold><underline>Acoustic behaviour:</underline></bold> The song was described by <xref ref-type="bibr" rid="B5743411">Popov (1975)</xref>, <xref ref-type="bibr" rid="B5743140">Joermann and Schneider (1987)</xref> and <xref ref-type="bibr" rid="B5742680">Boulard (1995)</xref>. The variability as a function of location and environmental conditions was described in later works (<xref ref-type="bibr" rid="B5742719">Claridge et al. 1979</xref>, <xref ref-type="bibr" rid="B5743499">Quartau et al. 1999</xref>, <xref ref-type="bibr" rid="B5743512">Quartau et al. 2000</xref>, <xref ref-type="bibr" rid="B5743629">Simões et al. 2000</xref>, <xref ref-type="bibr" rid="B5743391">Pinto-Juma et al. 2005</xref>, <xref ref-type="bibr" rid="B5743590">Seabra et al. 2008</xref>, <xref ref-type="bibr" rid="B5743232">Mehdipour et al. 2016</xref>). The sound reception of this species was recently investigated by <xref ref-type="bibr" rid="B5743754">Sueur et al. (2010)</xref>.</p><p>The males of <italic><tp:taxon-name><tp:taxon-name-part taxon-name-part-type="genus" reg="Cicada">Cicada</tp:taxon-name-part> <tp:taxon-name-part taxon-name-part-type="species" reg="orni">orni</tp:taxon-name-part></tp:taxon-name></italic> can sing for hours without interruption from a single spot, sometimes chorusing with other males. The calling song is a pattern of regular repetitions (5-8 times per second) of echemes and interecheme intervals, where the echemes are composed of a variable number of groups of pulses (Fig. <xref ref-type="fig" rid="F5781235">7</xref>). The duration of the echemes is 84-116 ms; the interecheme interval 84-93 ms, the frequency range is 4.45 ± 0.2 kHz and the peak frequency 4.24 kHz (<xref ref-type="bibr" rid="B5743411">Popov 1975</xref>, <xref ref-type="bibr" rid="B5743140">Joermann and Schneider 1987</xref>, <xref ref-type="bibr" rid="B5742802">Fonseca 1991</xref>, <xref ref-type="bibr" rid="B5742680">Boulard 1995</xref>, <xref ref-type="bibr" rid="B5742719">Claridge et al. 1979</xref>, <xref ref-type="bibr" rid="B5743499">Quartau et al. 1999</xref>, <xref ref-type="bibr" rid="B5743512">Quartau et al. 2000</xref>, <xref ref-type="bibr" rid="B5743629">Simões et al. 2000</xref>, <xref ref-type="bibr" rid="B5742831">Gogala 2002</xref>, <xref ref-type="bibr" rid="B5743391">Pinto-Juma et al. 2005</xref>, <xref ref-type="bibr" rid="B5743522">Quartau and Simões 2005</xref>, <xref ref-type="bibr" rid="B5743600">Seabra et al. 2006</xref>, <xref ref-type="bibr" rid="B5743619">Simões et al. 2006</xref>, <xref ref-type="bibr" rid="B5743754">Sueur et al. 2010</xref>, <xref ref-type="bibr" rid="B5743865">Zeybekoğlu et al. 2011</xref>, <xref ref-type="bibr" rid="B5743232">Mehdipour et al. 2016</xref>).</p><p>Selected <ext-link xmlns:xlink="http://www.w3.org/1999/xlink" ext-link-type="uri" xlink:href="http://www.cicadasong.eu/cicadidae/cicada-orni.html" xlink:type="simple">sound samples of <italic>Cicada orni</italic></ext-link> are available on the web pages <italic>Songs of the European singing cicadas</italic> (<xref ref-type="bibr" rid="B5743988">Gogala 2020</xref>).</p><p><underline><bold>Materials</bold>:</underline> Suppl. material <xref ref-type="supplementary-material" rid="S6096952">1</xref></p></tp:treatment-sec><tp:treatment-sec sec-type="Diagnosis"><title>Diagnosis</title><p><italic><tp:taxon-name><tp:taxon-name-part taxon-name-part-type="genus" reg="Cicada">Cicada</tp:taxon-name-part> <tp:taxon-name-part taxon-name-part-type="species" reg="orni">orni</tp:taxon-name-part></tp:taxon-name></italic> (Fig. <xref ref-type="fig" rid="F5781205">4</xref>) is one of the most abundant and common cicadas throughout the Mediterranean area. The singing males are often singing in chorus and are commonly observed in closed high shrublands and woodlands, as well as in olive trees, fruit trees, vineyards and gardens and also on fences and poles (<xref ref-type="bibr" rid="B5743411">Popov 1975</xref>, <xref ref-type="bibr" rid="B5743351">Patterson et al. 1997</xref>, <xref ref-type="bibr" rid="B5743469">Puissant and Sueur 2001</xref>, <xref ref-type="bibr" rid="B5743742">Sueur et al. 2004</xref>, <xref ref-type="bibr" rid="B5743391">Pinto-Juma et al. 2005</xref>, <xref ref-type="bibr" rid="B6075365">Hertach and Nagel 2013</xref>).</p></tp:treatment-sec><tp:treatment-sec><!--Section generated to contain objects referenced in tp:taxon-treatment.--><fig id="F5781209" position="float" orientation="portrait"><object-id xmlns:xlink="http://www.w3.org/1999/xlink" content-type="arpha" xlink:type="simple">1B3E6013-A481-588F-8571-DE8608CB1F2D</object-id><object-id xmlns:xlink="http://www.w3.org/1999/xlink" content-type="doi" xlink:type="simple">10.3897/BDJ.8.e54424.figure5</object-id><label>Figure 5.</label><caption><p><bold>Map with localities of <italic><tp:taxon-name><tp:taxon-name-part taxon-name-part-type="genus" reg="Cicada">Cicada</tp:taxon-name-part> <tp:taxon-name-part taxon-name-part-type="species" reg="orni">orni</tp:taxon-name-part></tp:taxon-name></italic> in Bulgaria.</bold> Black - literature data, blue - data from collections, red - bioacoustic data collected in this survey.</p></caption><graphic xmlns:xlink="http://www.w3.org/1999/xlink" xlink:href="bdj-08-e54424-g005.png" position="float" id="oo_406949.png" orientation="portrait" xlink:type="simple"><uri content-type="original_file" xlink:type="simple">https://binary.pensoft.net/fig/406949</uri></graphic></fig><fig id="F5781231" position="float" orientation="portrait"><object-id xmlns:xlink="http://www.w3.org/1999/xlink" content-type="arpha" xlink:type="simple">6D28CAAA-C4E4-504C-B164-F6AEDF9F8A0A</object-id><object-id xmlns:xlink="http://www.w3.org/1999/xlink" content-type="doi" xlink:type="simple">10.3897/BDJ.8.e54424.figure6</object-id><label>Figure 6.</label><caption><p><bold>Altitudinal distribution of <italic><tp:taxon-name><tp:taxon-name-part taxon-name-part-type="genus" reg="Cicada">Cicada</tp:taxon-name-part> <tp:taxon-name-part taxon-name-part-type="species" reg="orni">orni</tp:taxon-name-part></tp:taxon-name></italic>.</bold> The percentage of recorded localities is shown in 200-metre altitude zones.</p></caption><graphic xmlns:xlink="http://www.w3.org/1999/xlink" xlink:href="bdj-08-e54424-g006.png" position="float" id="oo_443760.png" orientation="portrait" xlink:type="simple"><uri content-type="original_file" xlink:type="simple">https://binary.pensoft.net/fig/443760</uri></graphic></fig><fig id="F5781235" position="float" orientation="portrait"><object-id xmlns:xlink="http://www.w3.org/1999/xlink" content-type="arpha" xlink:type="simple">0CEE554F-E0B2-5B36-9375-069B1B571772</object-id><object-id xmlns:xlink="http://www.w3.org/1999/xlink" content-type="doi" xlink:type="simple">10.3897/BDJ.8.e54424.figure7</object-id><label>Figure 7.</label><caption><p><bold>Calling song of <italic><tp:taxon-name><tp:taxon-name-part taxon-name-part-type="genus" reg="Cicada">Cicada</tp:taxon-name-part> <tp:taxon-name-part taxon-name-part-type="species" reg="orni">orni</tp:taxon-name-part></tp:taxon-name></italic>.</bold> (A) spectrogram (time <italic>vs.</italic> frequency <italic>vs.</italic> amplitude, amplitude scale is given on the right) and oscillogram (time <italic>vs.</italic> amplitude) of the selected part of the calling song; (B) oscillogram of six echemes corresponding to the inverted window in (A); (C) oscillogram of one echeme corresponding to the inverted window in (B).</p></caption><graphic xmlns:xlink="http://www.w3.org/1999/xlink" xlink:href="bdj-08-e54424-g007.png" position="float" id="oo_406952.png" orientation="portrait" xlink:type="simple"><uri content-type="original_file" xlink:type="simple">https://binary.pensoft.net/fig/406952</uri></graphic></fig><supplementary-material xmlns:xlink="http://www.w3.org/1999/xlink" id="S6096952" orientation="portrait" position="float" xlink:type="simple"><object-id content-type="arpha" xlink:type="simple">F47A9B5A-CEB9-54F7-BA11-247F2C1ECBE6</object-id><object-id content-type="doi" xlink:type="simple">10.3897/BDJ.8.e54424.suppl1</object-id><label>Supplementary material 1</label><caption><p><italic><tp:taxon-name><tp:taxon-name-part taxon-name-part-type="genus" reg="Cicada">Cicada</tp:taxon-name-part> <tp:taxon-name-part taxon-name-part-type="species" reg="orni">orni</tp:taxon-name-part></tp:taxon-name></italic> faunistic data. Checklist and provisional atlas of singing cicadas (<tp:taxon-name><tp:taxon-name-part taxon-name-part-type="order">Hemiptera</tp:taxon-name-part></tp:taxon-name>: <tp:taxon-name><tp:taxon-name-part taxon-name-part-type="family">Cicadidae</tp:taxon-name-part></tp:taxon-name>) of Bulgaria, based on bioacoustics</p></caption><statement content-type="dataType"><label>Data type</label><p>Occurrences</p></statement><p>File: oo_449188.csv</p><media xlink:href="bdj-08-e54424-s001.csv" mimetype="Comma Separated Values File" mime-subtype="csv" position="float" orientation="portrait" xlink:type="simple"><uri content-type="original_file" xlink:type="simple">https://binary.pensoft.net/file/449188</uri></media><attrib specific-use="authors">Tomi Trilar, Ilia Gjonov, Matija Gogala</attrib></supplementary-material><fig id="F5781205" position="float" orientation="portrait"><object-id xmlns:xlink="http://www.w3.org/1999/xlink" content-type="arpha" xlink:type="simple">377C5EDB-3FBA-5B83-A85B-3F9B94C47AAE</object-id><object-id xmlns:xlink="http://www.w3.org/1999/xlink" content-type="doi" xlink:type="simple">10.3897/BDJ.8.e54424.figure4</object-id><label>Figure 4.</label><caption><p>
          <bold><italic><tp:taxon-name><tp:taxon-name-part taxon-name-part-type="genus" reg="Cicada">Cicada</tp:taxon-name-part> <tp:taxon-name-part taxon-name-part-type="species" reg="orni">orni</tp:taxon-name-part></tp:taxon-name></italic> male.</bold>
        </p></caption><graphic xmlns:xlink="http://www.w3.org/1999/xlink" xlink:href="bdj-08-e54424-g004.jpg" position="float" id="oo_406948.jpg" orientation="portrait" xlink:type="simple"><uri content-type="original_file" xlink:type="simple">https://binary.pensoft.net/fig/406948</uri></graphic></fig></tp:treatment-sec><ref-list><ref id="B5742783"><element-citation xmlns:xlink="http://www.w3.org/1999/xlink" publication-type="book" xlink:type="simple"><person-group person-group-type="author"><name name-style="western"><surname>Duffels</surname><given-names>J P</given-names></name><name name-style="western"><surname>van der Laan</surname><given-names>P A</given-names></name></person-group><year>1985</year><source>Catalogue of the <tp:taxon-name><tp:taxon-name-part taxon-name-part-type="superfamily">Cicadoidea</tp:taxon-name-part></tp:taxon-name> (<tp:taxon-name><tp:taxon-name-part taxon-name-part-type="suborder">Homoptera</tp:taxon-name-part></tp:taxon-name>, Auchenorhyncha) 1956-1980</source><publisher-name>Dr W Junk Publisher</publisher-name><publisher-loc>Dordrecht, Boston, Lancaster</publisher-loc><isbn>9061935229</isbn></element-citation></ref><ref id="B5743532"><element-citation xmlns:xlink="http://www.w3.org/1999/xlink" publication-type="book" xlink:type="simple"><person-group person-group-type="author"><name name-style="western"><surname>Sanborn</surname><given-names>Allen F</given-names></name></person-group><year>2014</year><source>Catalogue of the <tp:taxon-name><tp:taxon-name-part taxon-name-part-type="superfamily">Cicadoidea</tp:taxon-name-part></tp:taxon-name></source><publisher-name>Academic Press/Elsevier</publisher-name><publisher-loc>London, UK</publisher-loc><size units="page">1001</size></element-citation></ref><ref id="B5743322"><element-citation xmlns:xlink="http://www.w3.org/1999/xlink" publication-type="book" xlink:type="simple"><person-group person-group-type="author"><name name-style="western"><surname>Nast</surname><given-names>Janusz</given-names></name></person-group><year>1972</year><source>Palaearctic <tp:taxon-name><tp:taxon-name-part taxon-name-part-type="suborder">Auchenorrhyncha</tp:taxon-name-part></tp:taxon-name> (<tp:taxon-name><tp:taxon-name-part taxon-name-part-type="suborder">Homoptera</tp:taxon-name-part></tp:taxon-name>). An annotated check list</source><publisher-name>Polish Scientific Publishers</publisher-name><publisher-loc>Warszawa</publisher-loc><size units="page">550</size></element-citation></ref><ref id="B5743489"><element-citation xmlns:xlink="http://www.w3.org/1999/xlink" publication-type="article" xlink:type="simple"><person-group person-group-type="author"><name name-style="western"><surname>Quartau</surname><given-names>José Alberto</given-names></name><name name-style="western"><surname>Fonseca</surname><given-names>P J</given-names></name></person-group><year>1988</year><article-title>An annotated check-list of the species of cicadas known to occur in Portugal (<tp:taxon-name><tp:taxon-name-part taxon-name-part-type="suborder">Homoptera</tp:taxon-name-part></tp:taxon-name>: <tp:taxon-name><tp:taxon-name-part taxon-name-part-type="superfamily">Cicadoidea</tp:taxon-name-part></tp:taxon-name>)</article-title><source>Proceedings of the 6th <tp:taxon-name><tp:taxon-name-part taxon-name-part-type="suborder">Auchenorrhyncha</tp:taxon-name-part></tp:taxon-name> Meeting, Turin, Italy 7–11 September 1987</source><fpage>367</fpage><lpage>375</lpage></element-citation></ref><ref id="B5743522"><element-citation xmlns:xlink="http://www.w3.org/1999/xlink" publication-type="article" xlink:type="simple"><person-group person-group-type="author"><name name-style="western"><surname>Quartau</surname><given-names>José Alberto</given-names></name><name name-style="western"><surname>Simões</surname><given-names>Paula Cristina</given-names></name></person-group><year>2005</year><article-title><italic><tp:taxon-name><tp:taxon-name-part taxon-name-part-type="genus" reg="Cicada">Cicada</tp:taxon-name-part> <tp:taxon-name-part taxon-name-part-type="species" reg="cretensis">cretensis</tp:taxon-name-part></tp:taxon-name></italic> sp. n. (<tp:taxon-name><tp:taxon-name-part taxon-name-part-type="order">Hemiptera</tp:taxon-name-part></tp:taxon-name>, <tp:taxon-name><tp:taxon-name-part taxon-name-part-type="family">Cicadidae</tp:taxon-name-part></tp:taxon-name>) from southern Greece</article-title><source>Biologia, Bratislava</source><volume>60</volume><issue>5</issue><fpage>489</fpage><lpage>494</lpage></element-citation></ref><ref id="B5743381"><element-citation xmlns:xlink="http://www.w3.org/1999/xlink" publication-type="article" xlink:type="simple"><person-group person-group-type="author"><name name-style="western"><surname>Pinto-Juma</surname><given-names>Gabriela Alexandra</given-names></name><name name-style="western"><surname>Quartau</surname><given-names>José Alberto</given-names></name><name name-style="western"><surname>Bruford</surname><given-names>Michael W</given-names></name></person-group><year>2009</year><article-title>Mitochondrial DNA variation and the evolutionary history of the Mediterranean species of <italic><tp:taxon-name><tp:taxon-name-part taxon-name-part-type="genus" reg="Cicada">Cicada</tp:taxon-name-part></tp:taxon-name></italic> L. (<tp:taxon-name><tp:taxon-name-part taxon-name-part-type="order">Hemiptera</tp:taxon-name-part></tp:taxon-name>, <tp:taxon-name><tp:taxon-name-part taxon-name-part-type="superfamily">Cicadoidea</tp:taxon-name-part></tp:taxon-name>)</article-title><source>Zoological Journal of the Linnean Society</source><volume>155</volume><fpage>266</fpage><lpage>288</lpage><pub-id pub-id-type="doi">10.1111/j.1096-3642.2008.00437.x</pub-id></element-citation></ref><ref id="B5743662"><element-citation xmlns:xlink="http://www.w3.org/1999/xlink" publication-type="article" xlink:type="simple"><person-group person-group-type="author"><name name-style="western"><surname>Simões</surname><given-names>Paula Cristina</given-names></name><name name-style="western"><surname>Quartau</surname><given-names>José Alberto</given-names></name></person-group><year>2009</year><article-title>Patterns of morphometric variation among species of the genus <italic><tp:taxon-name><tp:taxon-name-part taxon-name-part-type="genus" reg="Cicada">Cicada</tp:taxon-name-part></tp:taxon-name></italic> (<tp:taxon-name><tp:taxon-name-part taxon-name-part-type="order">Hemiptera</tp:taxon-name-part></tp:taxon-name>: <tp:taxon-name><tp:taxon-name-part taxon-name-part-type="family">Cicadidae</tp:taxon-name-part></tp:taxon-name>) in the Mediterranean area</article-title><source>European Journal of Entomology</source><volume>106</volume><issue>3</issue><fpage>393</fpage><lpage>403</lpage><pub-id pub-id-type="doi">10.14411/eje.2009.050</pub-id></element-citation></ref><ref id="B5743784"><element-citation xmlns:xlink="http://www.w3.org/1999/xlink" publication-type="article" xlink:type="simple"><person-group person-group-type="author"><name name-style="western"><surname>Trilar</surname><given-names>Tomi</given-names></name><name name-style="western"><surname>Gogala</surname><given-names>Matija</given-names></name></person-group><year>2010</year><article-title><italic><tp:taxon-name><tp:taxon-name-part taxon-name-part-type="genus" reg="Tettigetta">Tettigetta</tp:taxon-name-part> <tp:taxon-name-part taxon-name-part-type="species" reg="carayoni">carayoni</tp:taxon-name-part></tp:taxon-name></italic> Boulard (<tp:taxon-name><tp:taxon-name-part taxon-name-part-type="order">Hemiptera</tp:taxon-name-part></tp:taxon-name>: <tp:taxon-name><tp:taxon-name-part taxon-name-part-type="family">Cicadidae</tp:taxon-name-part></tp:taxon-name>) from Crete, faunistic data and first description of its song</article-title><source>Acta Entomologica Slovenica</source><volume>18</volume><issue>1</issue><fpage>5</fpage><lpage>18</lpage><uri xlink:type="simple">http://www2.pms-lj.si/pdf/Acta/AES_18-1_1_TRILAR.pdf</uri></element-citation></ref><ref id="B5743652"><element-citation xmlns:xlink="http://www.w3.org/1999/xlink" publication-type="article" xlink:type="simple"><person-group person-group-type="author"><name name-style="western"><surname>Simões</surname><given-names>Paula Cristina</given-names></name><name name-style="western"><surname>Quartau</surname><given-names>José Alberto</given-names></name></person-group><year>2013</year><article-title>Distribution of cicadas of the genus <italic><tp:taxon-name><tp:taxon-name-part taxon-name-part-type="genus" reg="Lyristes">Lyristes</tp:taxon-name-part></tp:taxon-name></italic> (<tp:taxon-name><tp:taxon-name-part taxon-name-part-type="order">Hemiptera</tp:taxon-name-part></tp:taxon-name>: <tp:taxon-name><tp:taxon-name-part taxon-name-part-type="family">Cicadidae</tp:taxon-name-part></tp:taxon-name>) in the eastern Mediterranean area</article-title><source>Biologia, Section Zoology</source><volume>68</volume><issue>5</issue><fpage>961</fpage><lpage>965</lpage><pub-id pub-id-type="doi">10.2478/s11756-013-0243-x</pub-id></element-citation></ref><ref id="B5742905"><element-citation xmlns:xlink="http://www.w3.org/1999/xlink" publication-type="article" xlink:type="simple"><person-group person-group-type="author"><name name-style="western"><surname>Gogala</surname><given-names>Matija</given-names></name><name name-style="western"><surname>Trilar</surname><given-names>Tomi</given-names></name></person-group><year>2014</year><article-title>Distribution of endemic cicadas (<tp:taxon-name><tp:taxon-name-part taxon-name-part-type="order">Hemiptera</tp:taxon-name-part></tp:taxon-name>: <tp:taxon-name><tp:taxon-name-part taxon-name-part-type="family">Cicadidae</tp:taxon-name-part></tp:taxon-name>) on Evia and adjacent islands in Greece</article-title><source>Acta Entomologica Slovenica</source><volume>22</volume><issue>1</issue><fpage>45</fpage><lpage>58</lpage><uri xlink:type="simple">http://www.pms-lj.si/si/files/default/Publikacije/Strokovna-glasila/Acta-entomologica-slovenica/2014/4 GOGALA 1_2014.pdf</uri></element-citation></ref><ref id="B5743642"><element-citation xmlns:xlink="http://www.w3.org/1999/xlink" publication-type="article" xlink:type="simple"><person-group person-group-type="author"><name name-style="western"><surname>Simões</surname><given-names>Paula Cristina</given-names></name><name name-style="western"><surname>Quartau</surname><given-names>José Alberto</given-names></name></person-group><year>2008</year><article-title>Distribution patterns and calling song variation in species of the genus <italic><tp:taxon-name><tp:taxon-name-part taxon-name-part-type="genus" reg="Cicada">Cicada</tp:taxon-name-part></tp:taxon-name></italic> Linnaeus, 1758 (<tp:taxon-name><tp:taxon-name-part taxon-name-part-type="order">Hemiptera</tp:taxon-name-part></tp:taxon-name>, <tp:taxon-name><tp:taxon-name-part taxon-name-part-type="family">Cicadidae</tp:taxon-name-part></tp:taxon-name>) in the Aegean Sea area</article-title><source>Italian Journal of Zoology</source><volume>75</volume><issue>2</issue><fpage>135</fpage><lpage>146</lpage><pub-id pub-id-type="doi">10.1080/11250000701701769</pub-id></element-citation></ref><ref id="B5742670"><element-citation xmlns:xlink="http://www.w3.org/1999/xlink" publication-type="article" xlink:type="simple"><person-group person-group-type="author"><name name-style="western"><surname>Boulard</surname><given-names>Michel</given-names></name></person-group><year>1979</year><article-title>Cigales du genre <italic><tp:taxon-name><tp:taxon-name-part taxon-name-part-type="genus" reg="Cicada">Cicada</tp:taxon-name-part></tp:taxon-name></italic> Linné originaire de Turquie (Hom. <tp:taxon-name><tp:taxon-name-part taxon-name-part-type="family">Cicadidae</tp:taxon-name-part></tp:taxon-name>)</article-title><source>Türkiye Bitki Koruma Dergisi</source><volume>3</volume><issue>2</issue><fpage>67</fpage><lpage>74</lpage></element-citation></ref><ref id="B5743208"><element-citation xmlns:xlink="http://www.w3.org/1999/xlink" publication-type="article" xlink:type="simple"><person-group person-group-type="author"><name name-style="western"><surname>Lodos</surname><given-names>Niyazi</given-names></name><name name-style="western"><surname>Kalkandelen</surname><given-names>Ayla</given-names></name></person-group><year>1981</year><article-title>Preliminary list of <tp:taxon-name><tp:taxon-name-part taxon-name-part-type="suborder">Auchenorrhyncha</tp:taxon-name-part></tp:taxon-name> with notes on distribution and importance of species in Turkey. V. Families <tp:taxon-name><tp:taxon-name-part taxon-name-part-type="family">Flalidae</tp:taxon-name-part></tp:taxon-name>, <tp:taxon-name><tp:taxon-name-part taxon-name-part-type="family">Ricaniidae</tp:taxon-name-part></tp:taxon-name> and <tp:taxon-name><tp:taxon-name-part taxon-name-part-type="family">Cicadidae</tp:taxon-name-part></tp:taxon-name></article-title><source>Türkiye Bitki Koruma Dergisi</source><volume>5</volume><issue>2</issue><fpage>67</fpage><lpage>82</lpage><pub-id pub-id-type="doi">10.16970/ted.41590</pub-id></element-citation></ref><ref id="B5742680"><element-citation xmlns:xlink="http://www.w3.org/1999/xlink" publication-type="article" xlink:type="simple"><person-group person-group-type="author"><name name-style="western"><surname>Boulard</surname><given-names>Michel</given-names></name></person-group><year>1995</year><article-title>Postures de cymbalisation, cymbalisations et cartes d'identité acoustique des cigales. 1. Généralités et espèces méditerranéenes (<tp:taxon-name><tp:taxon-name-part taxon-name-part-type="suborder">Homoptera</tp:taxon-name-part></tp:taxon-name> <tp:taxon-name><tp:taxon-name-part taxon-name-part-type="superfamily">Cicadoidea</tp:taxon-name-part></tp:taxon-name>)</article-title><source>Travaux du Laboratoire Biologie et Evolution des Insectes <tp:taxon-name><tp:taxon-name-part taxon-name-part-type="superorder">Hemipteroidea</tp:taxon-name-part></tp:taxon-name>, École Pratique des Hautes Études, Biologie et Évolution des Insectes</source><volume>7/8</volume><fpage>1</fpage><lpage>72</lpage></element-citation></ref><ref id="B5743160"><element-citation xmlns:xlink="http://www.w3.org/1999/xlink" publication-type="article" xlink:type="simple"><person-group person-group-type="author"><name name-style="western"><surname>Kemal</surname><given-names>Muhabbet</given-names></name><name name-style="western"><surname>Koçak</surname><given-names>Ahmet Ömer</given-names></name></person-group><year>2010</year><article-title><tp:taxon-name><tp:taxon-name-part taxon-name-part-type="family">Cicadidae</tp:taxon-name-part></tp:taxon-name> of Turkey and some ecological notes on <italic><tp:taxon-name><tp:taxon-name-part taxon-name-part-type="genus" reg="Tibicina">Tibicina</tp:taxon-name-part> <tp:taxon-name-part taxon-name-part-type="species" reg="serhadensis">serhadensis</tp:taxon-name-part></tp:taxon-name></italic> Koçak &amp; Kemal from Van Province (East Turkey) (<tp:taxon-name><tp:taxon-name-part taxon-name-part-type="suborder">Homoptera</tp:taxon-name-part></tp:taxon-name>)</article-title><source>Cesa News</source><volume>55</volume><fpage>1</fpage><lpage>19</lpage><uri xlink:type="simple">https://archive.org/details/CentreForEntomologicalStudiesAnkaraCesaNewsNr.55</uri></element-citation></ref><ref id="B5743865"><element-citation xmlns:xlink="http://www.w3.org/1999/xlink" publication-type="article" xlink:type="simple"><person-group person-group-type="author"><name name-style="western"><surname>Zeybekoğlu</surname><given-names>Ünal</given-names></name><name name-style="western"><surname>Mol</surname><given-names>Abbas</given-names></name><name name-style="western"><surname>Karavin</surname><given-names>Murat</given-names></name></person-group><year>2011</year><article-title>Morphological and acoustic analysis of <italic><tp:taxon-name><tp:taxon-name-part taxon-name-part-type="genus" reg="Cicada">Cicada</tp:taxon-name-part></tp:taxon-name></italic> Linnaeus, 1758 species in Turkey (<tp:taxon-name><tp:taxon-name-part taxon-name-part-type="order">Hemiptera</tp:taxon-name-part></tp:taxon-name>: <tp:taxon-name><tp:taxon-name-part taxon-name-part-type="infraorder">Cicadomorpha</tp:taxon-name-part></tp:taxon-name>: <tp:taxon-name><tp:taxon-name-part taxon-name-part-type="family">Cicadidae</tp:taxon-name-part></tp:taxon-name>)</article-title><source>Zoology in the Middle East</source><volume>54</volume><issue>1</issue><fpage>121</fpage><lpage>130</lpage><pub-id pub-id-type="doi">10.1080/09397140.2003.10637965</pub-id></element-citation></ref><ref id="B5743331"><element-citation xmlns:xlink="http://www.w3.org/1999/xlink" publication-type="article" xlink:type="simple"><person-group person-group-type="author"><name name-style="western"><surname>Nedyalkov</surname><given-names>N</given-names></name></person-group><year>1908</year><article-title>Трети приносъ къмъ ентомологичната фауна на България [Third contribution to the entomological fauna of Bulgaria]</article-title><source>Периодично списание на българското книжовно дружество (Periodical Journal of the Bulgarian Literary Society)</source><volume>69</volume><issue>9-10</issue><fpage>670</fpage><lpage>692</lpage><comment content-type="language">Bulgarian</comment></element-citation></ref><ref id="B5743855"><element-citation xmlns:xlink="http://www.w3.org/1999/xlink" publication-type="article" xlink:type="simple"><person-group person-group-type="author"><name name-style="western"><surname>Yoakimov</surname><given-names>D</given-names></name></person-group><year>1909</year><article-title>По фауната на <tp:taxon-name><tp:taxon-name-part taxon-name-part-type="order">Hemiptera</tp:taxon-name-part></tp:taxon-name> въ България [On the fauna of <tp:taxon-name><tp:taxon-name-part taxon-name-part-type="order">Hemiptera</tp:taxon-name-part></tp:taxon-name> of Bulgaria]</article-title><source>Сборникъ за народни умотворения, наука и книжнина [Collection of folklore, science and literature]</source><volume>25</volume><issue>7</issue><fpage>1</fpage><lpage>34</lpage><comment content-type="language">Bulgarian</comment></element-citation></ref><ref id="B5743541"><element-citation xmlns:xlink="http://www.w3.org/1999/xlink" publication-type="article" xlink:type="simple"><person-group person-group-type="author"><name name-style="western"><surname>Sander</surname><given-names>Friedrich Wilhelm</given-names></name></person-group><year>1985</year><article-title>Zur Kanntnis der Entomofauna von Bulgarien - Zikaden (<tp:taxon-name><tp:taxon-name-part taxon-name-part-type="suborder">Homoptera</tp:taxon-name-part></tp:taxon-name>-<tp:taxon-name><tp:taxon-name-part taxon-name-part-type="suborder">Auchenorrhyncha</tp:taxon-name-part></tp:taxon-name>)</article-title><source>Wissenschaftliche Zeitschrift Friedrich-Schiller-Universität Jena, Naturwissenschaftliche Reihe</source><volume>34</volume><fpage>585</fpage><lpage>607</lpage></element-citation></ref><ref id="B5742576"><element-citation xmlns:xlink="http://www.w3.org/1999/xlink" publication-type="article" xlink:type="simple"><person-group person-group-type="author"><name name-style="western"><surname>Bairyamova</surname><given-names>Viola Кirilova</given-names></name></person-group><year>1992</year><article-title>Проучвания върху цикадната фауна (<tp:taxon-name><tp:taxon-name-part taxon-name-part-type="suborder">Homoptera</tp:taxon-name-part></tp:taxon-name>, <tp:taxon-name><tp:taxon-name-part taxon-name-part-type="suborder">Auchenorrhyncha</tp:taxon-name-part></tp:taxon-name>) на Родопите [Studies on cicade fauna (<tp:taxon-name><tp:taxon-name-part taxon-name-part-type="suborder">Homoptera</tp:taxon-name-part></tp:taxon-name>, <tp:taxon-name><tp:taxon-name-part taxon-name-part-type="suborder">Auchenorrhyncha</tp:taxon-name-part></tp:taxon-name>) of the Rhodopes]</article-title><source>Acta Zoologica Bulgarica</source><volume>44</volume><fpage>55</fpage><lpage>56</lpage><comment content-type="language">Bulgarian, English summary</comment></element-citation></ref><ref id="B5743312"><element-citation xmlns:xlink="http://www.w3.org/1999/xlink" publication-type="article" xlink:type="simple"><person-group person-group-type="author"><name name-style="western"><surname>Nast</surname><given-names>Janusz</given-names></name></person-group><year>1987</year><article-title>The <tp:taxon-name><tp:taxon-name-part taxon-name-part-type="suborder">Auchenorrhyncha</tp:taxon-name-part></tp:taxon-name> (<tp:taxon-name><tp:taxon-name-part taxon-name-part-type="suborder">Homoptera</tp:taxon-name-part></tp:taxon-name>) of Europe</article-title><source>Annales Zoologici</source><volume>40</volume><issue>15</issue><fpage>536</fpage><lpage>661</lpage></element-citation></ref><ref id="B5743411"><element-citation xmlns:xlink="http://www.w3.org/1999/xlink" publication-type="article" xlink:type="simple"><person-group person-group-type="author"><name name-style="western"><surname>Popov</surname><given-names>Andrej V</given-names></name></person-group><year>1975</year><article-title>Строение тимбалов и характеристика звуковых cигналов певчих цикад (<tp:taxon-name><tp:taxon-name-part taxon-name-part-type="suborder">Homoptera</tp:taxon-name-part></tp:taxon-name>, <tp:taxon-name><tp:taxon-name-part taxon-name-part-type="family">Cicadidae</tp:taxon-name-part></tp:taxon-name>) южных районов СССР [The structure of tymbals and characteristics of sound signals of singing cicadas (<tp:taxon-name><tp:taxon-name-part taxon-name-part-type="suborder">Homoptera</tp:taxon-name-part></tp:taxon-name>, <tp:taxon-name><tp:taxon-name-part taxon-name-part-type="family">Cicadidae</tp:taxon-name-part></tp:taxon-name>) from the southern regions of the USSR.– Entomological Review 54 (2): 7-36]</article-title><source>Энтомологическое обозрение</source><volume>54</volume><issue>2</issue><fpage>258</fpage><lpage>290</lpage><comment content-type="language">Russian, English translation</comment></element-citation></ref><ref id="B5743140"><element-citation xmlns:xlink="http://www.w3.org/1999/xlink" publication-type="article" xlink:type="simple"><person-group person-group-type="author"><name name-style="western"><surname>Joermann</surname><given-names>G</given-names></name><name name-style="western"><surname>Schneider</surname><given-names>H</given-names></name></person-group><year>1987</year><article-title>The songs of four species of cicada in Yugoslavia (<tp:taxon-name><tp:taxon-name-part taxon-name-part-type="suborder">Homoptera</tp:taxon-name-part></tp:taxon-name>: <tp:taxon-name><tp:taxon-name-part taxon-name-part-type="family">Cicadidae</tp:taxon-name-part></tp:taxon-name>)</article-title><source>Zoologischer Anzeiger</source><volume>219</volume><issue>5/6</issue><fpage>283</fpage><lpage>296</lpage></element-citation></ref><ref id="B5742719"><element-citation xmlns:xlink="http://www.w3.org/1999/xlink" publication-type="article" xlink:type="simple"><person-group person-group-type="author"><name name-style="western"><surname>Claridge</surname><given-names>Michael F</given-names></name><name name-style="western"><surname>Wilson</surname><given-names>Michael R</given-names></name><name name-style="western"><surname>Singhrao</surname><given-names>J S</given-names></name></person-group><year>1979</year><article-title>The songs and calling sites of two European cicadas</article-title><source>Ecological Entomology</source><volume>4</volume><issue>3</issue><fpage>225</fpage><lpage>229</lpage><pub-id pub-id-type="doi">10.1111/j.1365-2311.1979.tb00579.x</pub-id></element-citation></ref><ref id="B5743499"><element-citation xmlns:xlink="http://www.w3.org/1999/xlink" publication-type="article" xlink:type="simple"><person-group person-group-type="author"><name name-style="western"><surname>Quartau</surname><given-names>José Alberto</given-names></name><name name-style="western"><surname>Rebelo</surname><given-names>M T</given-names></name><name name-style="western"><surname>Simões</surname><given-names>Paula Cristina</given-names></name><name name-style="western"><surname>Fernande</surname><given-names>T M</given-names></name><name name-style="western"><surname>Claridge</surname><given-names>Michael F</given-names></name><name name-style="western"><surname>Drosopoulos</surname><given-names>Sakis</given-names></name><name name-style="western"><surname>Morgan</surname><given-names>J C</given-names></name></person-group><year>1999</year><article-title>Acoustic signals of populations of <italic><tp:taxon-name><tp:taxon-name-part taxon-name-part-type="genus" reg="Cicada">Cicada</tp:taxon-name-part> <tp:taxon-name-part taxon-name-part-type="species" reg="orni">orni</tp:taxon-name-part></tp:taxon-name></italic> L. in Portugal and Greece (<tp:taxon-name><tp:taxon-name-part taxon-name-part-type="order">Hemiptera</tp:taxon-name-part></tp:taxon-name>: <tp:taxon-name><tp:taxon-name-part taxon-name-part-type="suborder">Auchenorrhyncha</tp:taxon-name-part></tp:taxon-name>: <tp:taxon-name><tp:taxon-name-part taxon-name-part-type="infraorder">Cicadomorpha</tp:taxon-name-part></tp:taxon-name>: <tp:taxon-name><tp:taxon-name-part taxon-name-part-type="family">Cicadidae</tp:taxon-name-part></tp:taxon-name>)</article-title><source>Reichenbachia, Schriftenreihe für Taxonomische Entomologie</source><volume>33</volume><issue>8</issue><fpage>71</fpage><lpage>80</lpage><uri xlink:type="simple">https://www.researchgate.net/publication/233992894</uri></element-citation></ref><ref id="B5743512"><element-citation xmlns:xlink="http://www.w3.org/1999/xlink" publication-type="article" xlink:type="simple"><person-group person-group-type="author"><name name-style="western"><surname>Quartau</surname><given-names>José Alberto</given-names></name><name name-style="western"><surname>Seabra</surname><given-names>Sofia G</given-names></name><name name-style="western"><surname>Sanborn</surname><given-names>Allen F</given-names></name></person-group><year>2000</year><article-title>Effect of ambient air temperature on the calling song of <italic><tp:taxon-name><tp:taxon-name-part taxon-name-part-type="genus" reg="Cicada">Cicada</tp:taxon-name-part> <tp:taxon-name-part taxon-name-part-type="species" reg="orni">orni</tp:taxon-name-part></tp:taxon-name></italic> Linnaeus, 1758 (<tp:taxon-name><tp:taxon-name-part taxon-name-part-type="order">Hemiptera</tp:taxon-name-part></tp:taxon-name>: <tp:taxon-name><tp:taxon-name-part taxon-name-part-type="family">Cicadidae</tp:taxon-name-part></tp:taxon-name>) in Portugal</article-title><source>Acta Zoologica Cracoviensia</source><volume>43</volume><fpage>193</fpage><lpage>198</lpage></element-citation></ref><ref id="B5743629"><element-citation xmlns:xlink="http://www.w3.org/1999/xlink" publication-type="article" xlink:type="simple"><person-group person-group-type="author"><name name-style="western"><surname>Simões</surname><given-names>Paula Cristina</given-names></name><name name-style="western"><surname>Boulard</surname><given-names>Michel</given-names></name><name name-style="western"><surname>Rebelo</surname><given-names>M T</given-names></name><name name-style="western"><surname>Drosopoulos</surname><given-names>Sakis</given-names></name><name name-style="western"><surname>Claridge</surname><given-names>Michael F</given-names></name><name name-style="western"><surname>Morgan</surname><given-names>J C</given-names></name><name name-style="western"><surname>Quartau</surname><given-names>José Alberto</given-names></name></person-group><year>2000</year><article-title>Differences in the male calling songs of two sibling species of <italic><tp:taxon-name><tp:taxon-name-part taxon-name-part-type="genus" reg="Cicada">Cicada</tp:taxon-name-part></tp:taxon-name></italic> (<tp:taxon-name><tp:taxon-name-part taxon-name-part-type="order">Hemiptera</tp:taxon-name-part></tp:taxon-name>: <tp:taxon-name><tp:taxon-name-part taxon-name-part-type="superfamily">Cicadoidea</tp:taxon-name-part></tp:taxon-name>) in Greece</article-title><source>European Journal of Entomology</source><volume>97</volume><fpage>437</fpage><lpage>440</lpage><pub-id pub-id-type="doi">10.14411/eje.2000.067</pub-id></element-citation></ref><ref id="B5743391"><element-citation xmlns:xlink="http://www.w3.org/1999/xlink" publication-type="article" xlink:type="simple"><person-group person-group-type="author"><name name-style="western"><surname>Pinto-Juma</surname><given-names>Gabriela Alexandra</given-names></name><name name-style="western"><surname>Simões</surname><given-names>Paula Cristina</given-names></name><name name-style="western"><surname>Seabra</surname><given-names>Sofia G</given-names></name><name name-style="western"><surname>Quartau</surname><given-names>José Alberto</given-names></name></person-group><year>2005</year><article-title>Calling Song Structure and Geographic Variation in <italic><tp:taxon-name><tp:taxon-name-part taxon-name-part-type="genus" reg="Cicada">Cicada</tp:taxon-name-part> <tp:taxon-name-part taxon-name-part-type="species" reg="orni">orni</tp:taxon-name-part></tp:taxon-name></italic> Linnaeus (<tp:taxon-name><tp:taxon-name-part taxon-name-part-type="order">Hemiptera</tp:taxon-name-part></tp:taxon-name>: <tp:taxon-name><tp:taxon-name-part taxon-name-part-type="family">Cicadidae</tp:taxon-name-part></tp:taxon-name>)</article-title><source>Zoological Studies</source><volume>44</volume><issue>1</issue><fpage>81</fpage><lpage>94</lpage><uri xlink:type="simple">https://pdfs.semanticscholar.org/de17/65aaf92d7cf3b43eeaf069d8d9086942b3b0.pdf</uri></element-citation></ref><ref id="B5743590"><element-citation xmlns:xlink="http://www.w3.org/1999/xlink" publication-type="article" xlink:type="simple"><person-group person-group-type="author"><name name-style="western"><surname>Seabra</surname><given-names>Sofia G</given-names></name><name name-style="western"><surname>André</surname><given-names>Genage</given-names></name><name name-style="western"><surname>Quartau</surname><given-names>José Alberto</given-names></name></person-group><year>2008</year><article-title>Variation in the acoustic properties of the calling songs of <italic><tp:taxon-name><tp:taxon-name-part taxon-name-part-type="genus" reg="Cicada">Cicada</tp:taxon-name-part> <tp:taxon-name-part taxon-name-part-type="species" reg="barbara">barbara</tp:taxon-name-part></tp:taxon-name></italic> and <italic><tp:taxon-name><tp:taxon-name-part taxon-name-part-type="genus" reg="Cicada">C.</tp:taxon-name-part> <tp:taxon-name-part taxon-name-part-type="species" reg="orni">orni</tp:taxon-name-part></tp:taxon-name></italic> (<tp:taxon-name><tp:taxon-name-part taxon-name-part-type="order">Hemiptera</tp:taxon-name-part></tp:taxon-name>: <tp:taxon-name><tp:taxon-name-part taxon-name-part-type="family">Cicadidae</tp:taxon-name-part></tp:taxon-name>) at the individual and population levels</article-title><source>Zoological Studies</source><volume>47</volume><issue>1</issue><fpage>1</fpage><lpage>10</lpage><uri xlink:type="simple">http://zoolstud.sinica.edu.tw/Journals/47.1/1.pdf</uri></element-citation></ref><ref id="B5743232"><element-citation xmlns:xlink="http://www.w3.org/1999/xlink" publication-type="article" xlink:type="simple"><person-group person-group-type="author"><name name-style="western"><surname>Mehdipour</surname><given-names>Maedeh</given-names></name><name name-style="western"><surname>Sendi</surname><given-names>Jalal Jalali</given-names></name><name name-style="western"><surname>Zamanian</surname><given-names>Hossein</given-names></name></person-group><year>2016</year><article-title>Calling song structure of <italic><tp:taxon-name><tp:taxon-name-part taxon-name-part-type="genus" reg="Cicada">Cicada</tp:taxon-name-part> <tp:taxon-name-part taxon-name-part-type="species" reg="orni">orni</tp:taxon-name-part></tp:taxon-name></italic> Linnaeus (<tp:taxon-name><tp:taxon-name-part taxon-name-part-type="order">Hemiptera</tp:taxon-name-part></tp:taxon-name>: <tp:taxon-name><tp:taxon-name-part taxon-name-part-type="family">Cicadidae</tp:taxon-name-part></tp:taxon-name>) in Iran: A comparative study with other areas</article-title><source>Journal of Crop Protection</source><volume>5</volume><issue>2</issue><fpage>251</fpage><lpage>257</lpage><pub-id pub-id-type="doi">10.18869/modares.jcp.5.2.251</pub-id></element-citation></ref><ref id="B5743754"><element-citation xmlns:xlink="http://www.w3.org/1999/xlink" publication-type="article" xlink:type="simple"><person-group person-group-type="author"><name name-style="western"><surname>Sueur</surname><given-names>Jérôme</given-names></name><name name-style="western"><surname>Windmill</surname><given-names>James F C</given-names></name><name name-style="western"><surname>Robert</surname><given-names>Daniel</given-names></name></person-group><year>2010</year><article-title>Sound emission and reception tuning in three cicada species sharing the same habitat</article-title><source>The Journal of the Acoustical Society of America</source><volume>127</volume><issue>3</issue><pub-id pub-id-type="doi">10.1121/1.3291036</pub-id></element-citation></ref><ref id="B5742802"><element-citation xmlns:xlink="http://www.w3.org/1999/xlink" publication-type="article" xlink:type="simple"><person-group person-group-type="author"><name name-style="western"><surname>Fonseca</surname><given-names>P. J.</given-names></name></person-group><year>1991</year><article-title>Characteristics of the acoustic signals in nine species of cicadas (<tp:taxon-name><tp:taxon-name-part taxon-name-part-type="suborder">Homoptera</tp:taxon-name-part></tp:taxon-name>, <tp:taxon-name><tp:taxon-name-part taxon-name-part-type="family">Cicadidae</tp:taxon-name-part></tp:taxon-name>)</article-title><source>Bioacoustics</source><volume>3</volume><issue>3</issue><fpage>173</fpage><lpage>182</lpage><pub-id pub-id-type="doi">10.1080/09524622.1991.9753178</pub-id></element-citation></ref><ref id="B5742831"><element-citation xmlns:xlink="http://www.w3.org/1999/xlink" publication-type="chapter" xlink:type="simple"><person-group person-group-type="author"><name name-style="western"><surname>Gogala</surname><given-names>Matija</given-names></name></person-group><year>2002</year><chapter-title>Gesänge der Singzikaden aus Südost- und Mittel-Europa. pp 241-248</chapter-title><person-group person-group-type="editor"><name name-style="western"><surname>Holzinger</surname><given-names>Werner E.</given-names></name></person-group><source>Zikaden: Leafhoppers, Planthoppers and Cicadas (<tp:taxon-name><tp:taxon-name-part taxon-name-part-type="class">Insecta</tp:taxon-name-part></tp:taxon-name>: <tp:taxon-name><tp:taxon-name-part taxon-name-part-type="order">Hemiptera</tp:taxon-name-part></tp:taxon-name>: <tp:taxon-name><tp:taxon-name-part taxon-name-part-type="suborder">Auchenorrhyncha</tp:taxon-name-part></tp:taxon-name>)</source><publisher-name>Kataloge des Oberösterreichischen Landesmuseums, Neue Folge, Denisia, 4</publisher-name><size units="page">viii, 556</size><uri xlink:type="simple">https://www.zobodat.at/pdf/DENISIA_0004_0241-0248.pdf</uri><isbn>9783854740773</isbn></element-citation></ref><ref id="B5743600"><element-citation xmlns:xlink="http://www.w3.org/1999/xlink" publication-type="article" xlink:type="simple"><person-group person-group-type="author"><name name-style="western"><surname>Seabra</surname><given-names>Sofia G</given-names></name><name name-style="western"><surname>Pinto-Juma</surname><given-names>Gabriela Alexandra</given-names></name><name name-style="western"><surname>Quartau</surname><given-names>José Alberto</given-names></name></person-group><year>2006</year><article-title>Calling songs of sympatric and allopatric populations of <italic><tp:taxon-name><tp:taxon-name-part taxon-name-part-type="genus" reg="Cicada">Cicada</tp:taxon-name-part> <tp:taxon-name-part taxon-name-part-type="species" reg="barbara">barbara</tp:taxon-name-part></tp:taxon-name></italic> and <italic><tp:taxon-name><tp:taxon-name-part taxon-name-part-type="genus" reg="Cicada">C.</tp:taxon-name-part> <tp:taxon-name-part taxon-name-part-type="species" reg="orni">orni</tp:taxon-name-part></tp:taxon-name></italic> (<tp:taxon-name><tp:taxon-name-part taxon-name-part-type="order">Hemiptera</tp:taxon-name-part></tp:taxon-name>: <tp:taxon-name><tp:taxon-name-part taxon-name-part-type="family">Cicadidae</tp:taxon-name-part></tp:taxon-name>) on the Iberian Peninsula</article-title><source>European Journal of Entomology</source><volume>103</volume><issue>4</issue><fpage>843</fpage><lpage>852</lpage><pub-id pub-id-type="doi">10.14411/eje.2006.115</pub-id></element-citation></ref><ref id="B5743619"><element-citation xmlns:xlink="http://www.w3.org/1999/xlink" publication-type="article" xlink:type="simple"><person-group person-group-type="author"><name name-style="western"><surname>Simões</surname><given-names>Paula Cristina</given-names></name><name name-style="western"><surname>Boulard</surname><given-names>Michel</given-names></name><name name-style="western"><surname>Quartau</surname><given-names>José Alberto</given-names></name></person-group><year>2006</year><article-title>On the taxonomic status of <italic><tp:taxon-name><tp:taxon-name-part taxon-name-part-type="genus" reg="Cicada">Cicada</tp:taxon-name-part> <tp:taxon-name-part taxon-name-part-type="species" reg="orni">orni</tp:taxon-name-part></tp:taxon-name></italic> Linnaeus (<tp:taxon-name><tp:taxon-name-part taxon-name-part-type="order">Hemiptera</tp:taxon-name-part></tp:taxon-name>, <tp:taxon-name><tp:taxon-name-part taxon-name-part-type="family">Cicadidae</tp:taxon-name-part></tp:taxon-name>) from Lesbos island in Greece</article-title><source>Zootaxa</source><volume>1105</volume><fpage>17</fpage><lpage>25</lpage><pub-id pub-id-type="doi">10.11646/zootaxa.1105.1.2</pub-id></element-citation></ref><ref id="B5743988"><element-citation xmlns:xlink="http://www.w3.org/1999/xlink" publication-type="website" xlink:type="simple"><person-group person-group-type="editor"><name name-style="western"><surname>Gogala</surname><given-names>Matija</given-names></name></person-group><article-title>Songs of European singing cicadas / Napevi evropskih škržadov</article-title><uri xlink:type="simple">http://www.cicadasong.eu/</uri><date-in-citation content-type="access-date">2020-04-17T00:00:00+03:00</date-in-citation></element-citation></ref><ref id="B5743351"><element-citation xmlns:xlink="http://www.w3.org/1999/xlink" publication-type="article" xlink:type="simple"><person-group person-group-type="author"><name name-style="western"><surname>Patterson</surname><given-names>Ian J</given-names></name><name name-style="western"><surname>Massei</surname><given-names>Giovanna</given-names></name><name name-style="western"><surname>Genov</surname><given-names>Peter</given-names></name></person-group><year>1997</year><article-title>The density of cicadas <italic><tp:taxon-name><tp:taxon-name-part taxon-name-part-type="genus" reg="Cicada">Cicada</tp:taxon-name-part> <tp:taxon-name-part taxon-name-part-type="species" reg="orni">orni</tp:taxon-name-part></tp:taxon-name></italic> in Mediterranean coastal habitats</article-title><source>Italian Journal of Zoology</source><volume>64</volume><issue>2</issue><fpage>141</fpage><lpage>146</lpage><pub-id pub-id-type="doi">10.1080/11250009709356187</pub-id></element-citation></ref><ref id="B5743469"><element-citation xmlns:xlink="http://www.w3.org/1999/xlink" publication-type="article" xlink:type="simple"><person-group person-group-type="author"><name name-style="western"><surname>Puissant</surname><given-names>Stéphane</given-names></name><name name-style="western"><surname>Sueur</surname><given-names>Jérôme</given-names></name></person-group><year>2001</year><article-title>Contribution à l'étude des Cigales de Corse (<tp:taxon-name><tp:taxon-name-part taxon-name-part-type="order">Hemiptera</tp:taxon-name-part></tp:taxon-name>, <tp:taxon-name><tp:taxon-name-part taxon-name-part-type="family">Cicadidae</tp:taxon-name-part></tp:taxon-name>)</article-title><source>Bulletin de la Société Entomologique de France</source><volume>106</volume><issue>5</issue><fpage>429</fpage><lpage>436</lpage><uri xlink:type="simple">https://www.persee.fr/doc/bsef_0037-928x_2001_num_106_5_16788</uri></element-citation></ref><ref id="B5743742"><element-citation xmlns:xlink="http://www.w3.org/1999/xlink" publication-type="article" xlink:type="simple"><person-group person-group-type="author"><name name-style="western"><surname>Sueur</surname><given-names>Jérôme</given-names></name><name name-style="western"><surname>Puissant</surname><given-names>Stéphane</given-names></name><name name-style="western"><surname>Simões</surname><given-names>Paula Cristina</given-names></name><name name-style="western"><surname>Seabra</surname><given-names>Sofia G</given-names></name><name name-style="western"><surname>Boulard</surname><given-names>Michel</given-names></name><name name-style="western"><surname>Quartau</surname><given-names>José Alberto</given-names></name></person-group><year>2004</year><article-title>Cicadas from Portugal: revised list of species with eco-ethological data (<tp:taxon-name><tp:taxon-name-part taxon-name-part-type="suborder">Homoptera</tp:taxon-name-part></tp:taxon-name>: <tp:taxon-name><tp:taxon-name-part taxon-name-part-type="family">Cicadidae</tp:taxon-name-part></tp:taxon-name>)</article-title><source>Insect Systematics &amp; Evolution</source><volume>35</volume><issue>2</issue><fpage>177</fpage><lpage>187</lpage><pub-id pub-id-type="doi">10.1163/187631204788912373</pub-id></element-citation></ref><ref id="B6075365"><element-citation xmlns:xlink="http://www.w3.org/1999/xlink" publication-type="article" xlink:type="simple"><person-group person-group-type="author"><name name-style="western"><surname>Hertach</surname><given-names>Thomas</given-names></name><name name-style="western"><surname>Nagel</surname><given-names>Peter</given-names></name></person-group><year>2013</year><article-title>Cicadas in Switzerland: a scientific overview of the historic and current knowledge of a popular taxon (<tp:taxon-name><tp:taxon-name-part taxon-name-part-type="order">Hemiptera</tp:taxon-name-part></tp:taxon-name>: <tp:taxon-name><tp:taxon-name-part taxon-name-part-type="family">Cicadidae</tp:taxon-name-part></tp:taxon-name>)</article-title><source>Revue suisse de Zoologie</source><volume>120</volume><issue>2</issue><fpage>229</fpage><lpage>269</lpage><uri xlink:type="simple">https://www.researchgate.net/publication/260676533_Cicadas_in_Switzerland_A_scientific_overview_of_the_historic_and_current_knowledge_of_a_popular_taxon_Hemiptera_Cicadidae</uri></element-citation></ref></ref-list></tp:taxon-treatment>
