# Supplementary material for: Checklist and provisional atlas of singing cicadas (Hemiptera: Cicadidae) of Bulgaria, based on bioacoustics
Source: Biodivers Data J. 2020 Oct 9;8:e54424. doi: 10.3897/BDJ.8.e54424 (PMC7567745; doi:10.3897/BDJ.8.e54424)
Supplement: XML Treatment for Lyristes plebejus [file BDJ.8.e54424-treatment5.xml]

<!DOCTYPE tp:taxon-treatment
  PUBLIC "-//TaxonX//DTD Taxonomic Treatment Publishing DTD v0 20100105//EN" "tax-treatment-NSO.dtd">
<tp:taxon-treatment xmlns:tp="http://www.plazi.org/taxpub"><tp:treatment-meta><mixed-citation publication-type="journal"><person-group><name><surname>Trilar</surname><given-names>Tomi</given-names></name><name><surname>Gjonov</surname><given-names>Ilia</given-names></name><name><surname>Gogala</surname><given-names>Matija</given-names></name></person-group><article-title>Checklist and provisional atlas of singing cicadas (<tp:taxon-name><tp:taxon-name-part taxon-name-part-type="order">Hemiptera</tp:taxon-name-part></tp:taxon-name>: <tp:taxon-name><tp:taxon-name-part taxon-name-part-type="family">Cicadidae</tp:taxon-name-part></tp:taxon-name>) of Bulgaria, based on bioacoustics</article-title><source>Biodivers Data J</source><day>09</day><month>10</month><year>2020</year><volume>8</volume><pub-id pub-id-type="doi">10.3897/BDJ.8.e54424</pub-id></mixed-citation></tp:treatment-meta><tp:nomenclature><tp:taxon-name><object-id xmlns:xlink="http://www.w3.org/1999/xlink" content-type="arpha" xlink:type="simple">EF271103-DC22-55E3-B4DE-F1AEBC452E4A</object-id><tp:taxon-name-part taxon-name-part-type="genus">Lyristes</tp:taxon-name-part> <tp:taxon-name-part taxon-name-part-type="species">plebejus</tp:taxon-name-part></tp:taxon-name><tp:taxon-authority>(Scopoli, 1763)</tp:taxon-authority></tp:nomenclature><tp:treatment-sec sec-type="Distribution"><title>Distribution</title><p><bold><underline>General distribution:</underline> Southern Europe</bold>: Albania, Bulgaria, Croatia (<xref ref-type="bibr" rid="B5743341">Novak and Wagner 1962</xref>, <xref ref-type="bibr" rid="B5743561">Schedl 1986</xref>, <xref ref-type="bibr" rid="B5743140">Joermann and Schneider 1987</xref>), France, Greece, Italy (including Sicily), Montenegro (Trilar &amp; Gogala, unpublished data), North Macedonia, Portugal, Romania, Serbia (<xref ref-type="bibr" rid="B5743371">Petrik 1958</xref>, <xref ref-type="bibr" rid="B5743130">Janković 1975</xref>), Slovenia, Spain; <bold>Central Europe</bold>: Austria, Hungary, Poland, Slovakia, Switzerland; <bold>Eastern Europe</bold>: Russia (South European Russia), Ukraine; <bold>Middle East</bold>: Iran; <bold>Transcaucasia</bold>: Armenia, Azerbaijan, Georgia (all data except for the countries with the citation in brackets are summarised by <xref ref-type="bibr" rid="B5742783">Duffels and van der Laan 1985</xref> and <xref ref-type="bibr" rid="B5743532">Sanborn 2014</xref>).</p><p>There is a doubtful citation of <italic><tp:taxon-name><tp:taxon-name-part taxon-name-part-type="genus" reg="Lyristes">Lyristes</tp:taxon-name-part> <tp:taxon-name-part taxon-name-part-type="species" reg="plebejus">plebejus</tp:taxon-name-part></tp:taxon-name></italic> for Germany (<xref ref-type="bibr" rid="B5743322">Nast 1972</xref>, <xref ref-type="bibr" rid="B6075842">Wolf 1974</xref>, <xref ref-type="bibr" rid="B5743312">Nast 1987</xref>, <xref ref-type="bibr" rid="B5743208">Lodos and Kalkandelen 1981</xref>, <xref ref-type="bibr" rid="B5743489">Quartau and Fonseca 1988</xref>), as it is not listed in the latest overview of fauna (<xref ref-type="bibr" rid="B6075803">Nickel et al. 2016</xref>). There are also doubtful records for Corsica (<xref ref-type="bibr" rid="B5743610">Servadei 1967</xref>, <xref ref-type="bibr" rid="B5743322">Nast 1972</xref>, <xref ref-type="bibr" rid="B5742690">Boulard 1992b</xref>, <xref ref-type="bibr" rid="B5742995">Guglielmino et al. 2000</xref>) and Sardinia (<xref ref-type="bibr" rid="B5743610">Servadei 1967</xref>, <xref ref-type="bibr" rid="B5743322">Nast 1972</xref>, <xref ref-type="bibr" rid="B5742690">Boulard 1992b</xref>, <xref ref-type="bibr" rid="B5743489">Quartau and Fonseca 1988</xref>, <xref ref-type="bibr" rid="B5742995">Guglielmino et al. 2000</xref>), as <italic><tp:taxon-name><tp:taxon-name-part taxon-name-part-type="genus" reg="Lyristes">Lyristes</tp:taxon-name-part> <tp:taxon-name-part taxon-name-part-type="species" reg="plebejus">plebejus</tp:taxon-name-part></tp:taxon-name></italic> was never found in recent fieldwork with bioacoustic methods on these Islands (<xref ref-type="bibr" rid="B5743469">Puissant and Sueur 2001</xref>; Thomas Hertach, personal communication).</p><p><italic><tp:taxon-name><tp:taxon-name-part taxon-name-part-type="genus" reg="Lyristes">Lyristes</tp:taxon-name-part> <tp:taxon-name-part taxon-name-part-type="species" reg="plebejus">plebejus</tp:taxon-name-part></tp:taxon-name></italic> is on the eastern side of Rechinger's line in the Aegean Sea replaced by <italic><tp:taxon-name><tp:taxon-name-part taxon-name-part-type="genus" reg="Lyristes">Lyristes</tp:taxon-name-part> <tp:taxon-name-part taxon-name-part-type="species" reg="gemellus">gemellus</tp:taxon-name-part></tp:taxon-name></italic> Boulard, 1988 (<xref ref-type="bibr" rid="B5743652">Simões and Quartau 2013</xref>, <xref ref-type="bibr" rid="B5742905">Gogala and Trilar 2014</xref>), which is bioacoustically proven on the east Aegean Islands: Lesbos, Chios, Ikaria, Samos and Rhodes (<xref ref-type="bibr" rid="B5743652">Simões and Quartau 2013</xref>, <xref ref-type="bibr" rid="B5742905">Gogala and Trilar 2014</xref>), as well as Kalymnos and Kos (Trilar &amp; Gogala, unpublished data) and further east in Turkey (Provinces of Aydin, Antalya and Mersin) (Trilar &amp; Gogala, unpublished data) and Cyprus (<xref ref-type="bibr" rid="B5743652">Simões and Quartau 2013</xref>). <italic><tp:taxon-name><tp:taxon-name-part taxon-name-part-type="genus" reg="Lyristes">Lyristes</tp:taxon-name-part> <tp:taxon-name-part taxon-name-part-type="species" reg="plebejus">plebejus</tp:taxon-name-part></tp:taxon-name></italic> is also cited in literature for Israel (<xref ref-type="bibr" rid="B5743571">Schedl 1999</xref>) and Syria (<xref ref-type="bibr" rid="B5743208">Lodos and Kalkandelen 1981</xref>), but in our opinion, <italic><tp:taxon-name><tp:taxon-name-part taxon-name-part-type="genus" reg="Lyristes">Lyristes</tp:taxon-name-part> <tp:taxon-name-part taxon-name-part-type="species" reg="gemellus">gemellus</tp:taxon-name-part></tp:taxon-name> should also be distributed here</italic>, but this assumption needs to be bioacoustically investigated.</p><p><bold><underline>Distribution in Bulgaria</underline></bold>: In Bulgaria, data are available for 76 localities (Fig. <xref ref-type="fig" rid="F5781068">9</xref>). In literature, we found the data for Bulgaria in <xref ref-type="bibr" rid="B5743855">Yoakimov (1909)</xref>, <xref ref-type="bibr" rid="B5743541">Sander (1985)</xref> and <xref ref-type="bibr" rid="B5743015">Háva 2016</xref>. <xref ref-type="bibr" rid="B5742576">Bairyamova (1992)</xref> lists the species for Rhodope Mts. and <xref ref-type="bibr" rid="B5743331">Nedyalkov (1908)</xref> for northern and southern Bulgaria, with the remark that it does not occur above the altitude limit of oak distribution. <xref ref-type="bibr" rid="B5742546">Arabadzhiev (1963)</xref> considers the species as a pest. The species is also listed in overviews by <xref ref-type="bibr" rid="B5743322">Nast (1972)</xref>, <xref ref-type="bibr" rid="B5743312">Nast (1987)</xref>, but without exact location information for Bulgaria.</p><p>In Bulgaria, <italic><tp:taxon-name><tp:taxon-name-part taxon-name-part-type="genus" reg="Lyristes">Lyristes</tp:taxon-name-part> <tp:taxon-name-part taxon-name-part-type="species" reg="plebejus">plebejus</tp:taxon-name-part></tp:taxon-name></italic> is distributed all over the country with the known data in eastern Danubian Plane, northern lowest hills of the Pre-Balkan, eastern Sub-Balkan valleys, Ograzhden-Vlachina Mts., Sandanski-Petrich Middle Struma valley, Pirin Mt., Dabrash-Batak western Rhodope Mts., Prespa-Chernatitsa western Rhodope Mts., Upper Thracian Plain, Tundzha-Burgas Valley, eastern Rhodope Mts., Haskovo Hills Land and Strandzha Mt. (Fig. <xref ref-type="fig" rid="F5781068">9</xref>).</p><p>In this survey, the majority of the population was found between sea level and 800 m (93% of the population) (Fig. <xref ref-type="fig" rid="F5781072">10</xref>). At the highest altitude, the male specimen from the SOFM collection was recorded, which was found in Chepelare by Vl. Nonev (1105 m a.s.l.).</p></tp:treatment-sec><tp:treatment-sec sec-type="Notes"><title>Notes</title><p><bold><underline>Acoustic behaviour</underline></bold>: The song was described by <xref ref-type="bibr" rid="B5743401">Popov (1969)</xref>, <xref ref-type="bibr" rid="B5743411">Popov (1975)</xref>, <xref ref-type="bibr" rid="B5743140">Joermann and Schneider (1987)</xref>, <xref ref-type="bibr" rid="B5742719">Claridge et al. (1979)</xref>, <xref ref-type="bibr" rid="B5742680">Boulard (1995)</xref>, <xref ref-type="bibr" rid="B5742831">Gogala (2002)</xref>, <xref ref-type="bibr" rid="B5743742">Sueur et al. (2004)</xref>, <xref ref-type="bibr" rid="B5743441">Puissant (2012)</xref> and <xref ref-type="bibr" rid="B5743242">Mehdipour et al. 2015</xref>. The sound reception of this species has recently been investigated by <xref ref-type="bibr" rid="B5743754">Sueur et al. (2010)</xref>.</p><p>The song of <italic><tp:taxon-name><tp:taxon-name-part taxon-name-part-type="genus" reg="Lyristes">Lyristes</tp:taxon-name-part> <tp:taxon-name-part taxon-name-part-type="species" reg="plebejus">plebejus</tp:taxon-name-part></tp:taxon-name></italic> has a very complex structure (Fig. <xref ref-type="fig" rid="F5781191">11</xref>). It is a continuous repetition of phrases (duration 7-30 s) without a pause lasting for many minutes. Each phrase can be divided into three parts. The first two parts consist of a fast sequence of short echemes (SE) and the third of a steady buzz (<xref ref-type="bibr" rid="B5742831">Gogala 2002</xref>, <xref ref-type="bibr" rid="B5743140">Joermann and Schneider 1987</xref>). In the first part, which extends over half of the phrase, 30-240 SE are repeated without pause. This is followed by the transition in the second part, which consists of 25-80 SE, separated by intervals of 15-30 ms. The echeme period (85 ms) is constant over almost the entire first two phrases. Finally, the transition occurs in the third part (duration 1.5-3.0 s) which is characterised by the loss of the echeme structure and has become a steady buzz (<xref ref-type="bibr" rid="B5743140">Joermann and Schneider 1987</xref>). In the first and second part of the phrase, there is an amplitude modulation of the echemes, which is higher in the first part than in the second part (<xref ref-type="bibr" rid="B5743140">Joermann and Schneider 1987</xref>). The bandwidth measured 10 dB below the maximum is fairly uniform and ranges from 4.4 kHz to 8.34 kHz, but there is some variation in peak frequency between the phrases (<xref ref-type="bibr" rid="B5743140">Joermann and Schneider 1987</xref>).</p><p>Selected <ext-link xmlns:xlink="http://www.w3.org/1999/xlink" ext-link-type="uri" xlink:href="http://www.cicadasong.eu/cicadidae/lyristes-plebejus.html" xlink:type="simple">sound samples of <italic>Lyristes plebejus</italic></ext-link> can be found on the web pages <italic>Songs of the European singing cicadas</italic> (<xref ref-type="bibr" rid="B5743988">Gogala 2020</xref>).</p><p><underline><bold>Materials</bold>:</underline> Suppl. material <xref ref-type="supplementary-material" rid="S6096953">2</xref></p></tp:treatment-sec><tp:treatment-sec sec-type="Diagnosis"><title>Diagnosis</title><p><italic><tp:taxon-name><tp:taxon-name-part taxon-name-part-type="genus" reg="Lyristes">Lyristes</tp:taxon-name-part> <tp:taxon-name-part taxon-name-part-type="species" reg="plebejus">plebejus</tp:taxon-name-part></tp:taxon-name></italic> (Fig. <xref ref-type="fig" rid="F5781060">8</xref>) is the second largest European cicada after the south-eastern European species <italic><tp:taxon-name><tp:taxon-name-part taxon-name-part-type="genus" reg="Lyristes">Lyristes</tp:taxon-name-part> <tp:taxon-name-part taxon-name-part-type="species" reg="gemellus">gemellus</tp:taxon-name-part></tp:taxon-name></italic> Boulard, 1988 and has a very loud and distinct song (<xref ref-type="bibr" rid="B6075365">Hertach and Nagel 2013</xref>). The species occurs mainly in closed high shrubland and woodland on various plants, such as olive trees, pines, oaks, as well as on fruit trees (<xref ref-type="bibr" rid="B5743742">Sueur et al. 2004</xref>, <xref ref-type="bibr" rid="B5742769">Drosopoulos et al. 2005</xref>, <xref ref-type="bibr" rid="B5743652">Simões and Quartau 2013</xref>). In some areas, they can be observed in large numbers singing together in a chorus (<xref ref-type="bibr" rid="B5742831">Gogala 2002</xref>).</p></tp:treatment-sec><tp:treatment-sec><!--Section generated to contain objects referenced in tp:taxon-treatment.--><fig id="F5781068" position="float" orientation="portrait"><object-id xmlns:xlink="http://www.w3.org/1999/xlink" content-type="arpha" xlink:type="simple">D18F0ACB-D0D3-579D-A9D2-C896F47D3A33</object-id><object-id xmlns:xlink="http://www.w3.org/1999/xlink" content-type="doi" xlink:type="simple">10.3897/BDJ.8.e54424.figure9</object-id><label>Figure 9.</label><caption><p><bold>Map with localities of <italic><tp:taxon-name><tp:taxon-name-part taxon-name-part-type="genus" reg="Lyristes">Lyristes</tp:taxon-name-part> <tp:taxon-name-part taxon-name-part-type="species" reg="plebejus">plebejus</tp:taxon-name-part></tp:taxon-name></italic> in Bulgaria.</bold> Black - literature data, blue - data from collections, red - bioacoustic data collected in this survey.</p></caption><graphic xmlns:xlink="http://www.w3.org/1999/xlink" xlink:href="bdj-08-e54424-g009.png" position="float" id="oo_406835.png" orientation="portrait" xlink:type="simple"><uri content-type="original_file" xlink:type="simple">https://binary.pensoft.net/fig/406835</uri></graphic></fig><fig id="F5781072" position="float" orientation="portrait"><object-id xmlns:xlink="http://www.w3.org/1999/xlink" content-type="arpha" xlink:type="simple">DBF07227-8483-5CC2-A049-F44D6809B265</object-id><object-id xmlns:xlink="http://www.w3.org/1999/xlink" content-type="doi" xlink:type="simple">10.3897/BDJ.8.e54424.figure10</object-id><label>Figure 10.</label><caption><p><bold>Altitudinal distribution of <italic><tp:taxon-name><tp:taxon-name-part taxon-name-part-type="genus" reg="Lyristes">Lyristes</tp:taxon-name-part> <tp:taxon-name-part taxon-name-part-type="species" reg="plebejus">plebejus</tp:taxon-name-part></tp:taxon-name></italic>.</bold> The percentage of the recorded localities is displayed in 200-metre altitude zones.</p></caption><graphic xmlns:xlink="http://www.w3.org/1999/xlink" xlink:href="bdj-08-e54424-g010.png" position="float" id="oo_443786.png" orientation="portrait" xlink:type="simple"><uri content-type="original_file" xlink:type="simple">https://binary.pensoft.net/fig/443786</uri></graphic></fig><fig id="F5781191" position="float" orientation="portrait"><object-id xmlns:xlink="http://www.w3.org/1999/xlink" content-type="arpha" xlink:type="simple">3AA6DDCF-9BC8-5358-B5E5-A5FA79D8FA49</object-id><object-id xmlns:xlink="http://www.w3.org/1999/xlink" content-type="doi" xlink:type="simple">10.3897/BDJ.8.e54424.figure11</object-id><label>Figure 11.</label><caption><p><bold>Calling song of <italic><tp:taxon-name><tp:taxon-name-part taxon-name-part-type="genus" reg="Lyristes">Lyristes</tp:taxon-name-part> <tp:taxon-name-part taxon-name-part-type="species" reg="plebejus">plebejus</tp:taxon-name-part></tp:taxon-name></italic>.</bold> (A) spectrogram and oscillogram of one phrase of the calling song; (B) oscillogram of the last part of the phrase and beginning of a new one corresponding to the inverted window in (A).</p></caption><graphic xmlns:xlink="http://www.w3.org/1999/xlink" xlink:href="bdj-08-e54424-g011.png" position="float" id="oo_406946.png" orientation="portrait" xlink:type="simple"><uri content-type="original_file" xlink:type="simple">https://binary.pensoft.net/fig/406946</uri></graphic></fig><supplementary-material xmlns:xlink="http://www.w3.org/1999/xlink" id="S6096953" orientation="portrait" position="float" xlink:type="simple"><object-id content-type="arpha" xlink:type="simple">DA5560E5-C617-5D47-8A39-CBD84EEC3E6B</object-id><object-id content-type="doi" xlink:type="simple">10.3897/BDJ.8.e54424.suppl2</object-id><label>Supplementary material 2</label><caption><p><italic><tp:taxon-name><tp:taxon-name-part taxon-name-part-type="genus" reg="Lyristes">Lyristes</tp:taxon-name-part> <tp:taxon-name-part taxon-name-part-type="species" reg="plebejus">plebejus</tp:taxon-name-part></tp:taxon-name></italic> faunistic data. Checklist and provisional atlas of singing cicadas (<tp:taxon-name><tp:taxon-name-part taxon-name-part-type="order">Hemiptera</tp:taxon-name-part></tp:taxon-name>: <tp:taxon-name><tp:taxon-name-part taxon-name-part-type="family">Cicadidae</tp:taxon-name-part></tp:taxon-name>) of Bulgaria, based on bioacoustics</p></caption><statement content-type="dataType"><label>Data type</label><p>Occurrences</p></statement><p>File: oo_449189.csv</p><media xlink:href="bdj-08-e54424-s002.csv" mimetype="Comma Separated Values File" mime-subtype="csv" position="float" orientation="portrait" xlink:type="simple"><uri content-type="original_file" xlink:type="simple">https://binary.pensoft.net/file/449189</uri></media><attrib specific-use="authors">Tomi Trilar, Ilia Gjonov, Matija Gogala</attrib></supplementary-material><fig id="F5781060" position="float" orientation="portrait"><object-id xmlns:xlink="http://www.w3.org/1999/xlink" content-type="arpha" xlink:type="simple">AC3E9AAD-BFA2-59FD-B4B4-40831A1CB77A</object-id><object-id xmlns:xlink="http://www.w3.org/1999/xlink" content-type="doi" xlink:type="simple">10.3897/BDJ.8.e54424.figure8</object-id><label>Figure 8.</label><caption><p>
          <bold><italic><tp:taxon-name><tp:taxon-name-part taxon-name-part-type="genus" reg="Lyristes">Lyristes</tp:taxon-name-part> <tp:taxon-name-part taxon-name-part-type="species" reg="plebejus">plebejus</tp:taxon-name-part></tp:taxon-name></italic> male.</bold>
        </p></caption><graphic xmlns:xlink="http://www.w3.org/1999/xlink" xlink:href="bdj-08-e54424-g008.jpg" position="float" id="oo_406830.jpg" orientation="portrait" xlink:type="simple"><uri content-type="original_file" xlink:type="simple">https://binary.pensoft.net/fig/406830</uri></graphic></fig></tp:treatment-sec><ref-list><ref id="B5743341"><element-citation xmlns:xlink="http://www.w3.org/1999/xlink" publication-type="article" xlink:type="simple"><person-group person-group-type="author"><name name-style="western"><surname>Novak</surname><given-names>P</given-names></name><name name-style="western"><surname>Wagner</surname><given-names>Wilhelm</given-names></name></person-group><year>1962</year><article-title>Prilog poznavanju faune <tp:taxon-name><tp:taxon-name-part taxon-name-part-type="suborder">Homoptera</tp:taxon-name-part></tp:taxon-name> Dalmacije</article-title><source>Godišnjak Biološkog Instituta Univerziteta u Sarajevu</source><volume>15</volume><fpage>31</fpage><lpage>53</lpage></element-citation></ref><ref id="B5743561"><element-citation xmlns:xlink="http://www.w3.org/1999/xlink" publication-type="article" xlink:type="simple"><person-group person-group-type="author"><name name-style="western"><surname>Schedl</surname><given-names>Wolfgang</given-names></name></person-group><year>1986</year><article-title>Zur Verbreitung, Biologie und Ökologie der Singzikaden von Istrien und dem angrenzenden Küstenland (<tp:taxon-name><tp:taxon-name-part taxon-name-part-type="suborder">Homoptera</tp:taxon-name-part></tp:taxon-name>: <tp:taxon-name><tp:taxon-name-part taxon-name-part-type="family">Cicadidae</tp:taxon-name-part></tp:taxon-name> and <tp:taxon-name><tp:taxon-name-part taxon-name-part-type="family">Tibicinidae</tp:taxon-name-part></tp:taxon-name>)</article-title><source>Zoologische Jahrbücher, Jena</source><volume>113</volume><issue>1</issue><fpage>1</fpage><lpage>27</lpage></element-citation></ref><ref id="B5743140"><element-citation xmlns:xlink="http://www.w3.org/1999/xlink" publication-type="article" xlink:type="simple"><person-group person-group-type="author"><name name-style="western"><surname>Joermann</surname><given-names>G</given-names></name><name name-style="western"><surname>Schneider</surname><given-names>H</given-names></name></person-group><year>1987</year><article-title>The songs of four species of cicada in Yugoslavia (<tp:taxon-name><tp:taxon-name-part taxon-name-part-type="suborder">Homoptera</tp:taxon-name-part></tp:taxon-name>: <tp:taxon-name><tp:taxon-name-part taxon-name-part-type="family">Cicadidae</tp:taxon-name-part></tp:taxon-name>)</article-title><source>Zoologischer Anzeiger</source><volume>219</volume><issue>5/6</issue><fpage>283</fpage><lpage>296</lpage></element-citation></ref><ref id="B5743371"><element-citation xmlns:xlink="http://www.w3.org/1999/xlink" publication-type="article" xlink:type="simple"><person-group person-group-type="author"><name name-style="western"><surname>Petrik</surname><given-names>A.</given-names></name></person-group><year>1958</year><article-title>Entomofauna Deliblatske peščare</article-title><source>Rad Vojvođanskih Muzeja</source><volume>7</volume><fpage>87</fpage><lpage>113</lpage></element-citation></ref><ref id="B5743130"><element-citation xmlns:xlink="http://www.w3.org/1999/xlink" publication-type="article" xlink:type="simple"><person-group person-group-type="author"><name name-style="western"><surname>Janković</surname><given-names>Ljubodrag</given-names></name></person-group><year>1975</year><article-title>Fauna <tp:taxon-name><tp:taxon-name-part taxon-name-part-type="suborder">Homoptera</tp:taxon-name-part></tp:taxon-name>: <tp:taxon-name><tp:taxon-name-part taxon-name-part-type="suborder">Auchenorrhyncha</tp:taxon-name-part></tp:taxon-name> SR Srbije</article-title><source>Srpska Akademija Nauka i Umetnosti, Zlbornik Radova o Enbomofauni SR Srbije</source><volume>1</volume><fpage>85</fpage><lpage>112</lpage><comment content-type="language">Serbian</comment></element-citation></ref><ref id="B5742783"><element-citation xmlns:xlink="http://www.w3.org/1999/xlink" publication-type="book" xlink:type="simple"><person-group person-group-type="author"><name name-style="western"><surname>Duffels</surname><given-names>J P</given-names></name><name name-style="western"><surname>van der Laan</surname><given-names>P A</given-names></name></person-group><year>1985</year><source>Catalogue of the <tp:taxon-name><tp:taxon-name-part taxon-name-part-type="superfamily">Cicadoidea</tp:taxon-name-part></tp:taxon-name> (<tp:taxon-name><tp:taxon-name-part taxon-name-part-type="suborder">Homoptera</tp:taxon-name-part></tp:taxon-name>, Auchenorhyncha) 1956-1980</source><publisher-name>Dr W Junk Publisher</publisher-name><publisher-loc>Dordrecht, Boston, Lancaster</publisher-loc><isbn>9061935229</isbn></element-citation></ref><ref id="B5743532"><element-citation xmlns:xlink="http://www.w3.org/1999/xlink" publication-type="book" xlink:type="simple"><person-group person-group-type="author"><name name-style="western"><surname>Sanborn</surname><given-names>Allen F</given-names></name></person-group><year>2014</year><source>Catalogue of the <tp:taxon-name><tp:taxon-name-part taxon-name-part-type="superfamily">Cicadoidea</tp:taxon-name-part></tp:taxon-name></source><publisher-name>Academic Press/Elsevier</publisher-name><publisher-loc>London, UK</publisher-loc><size units="page">1001</size></element-citation></ref><ref id="B5743322"><element-citation xmlns:xlink="http://www.w3.org/1999/xlink" publication-type="book" xlink:type="simple"><person-group person-group-type="author"><name name-style="western"><surname>Nast</surname><given-names>Janusz</given-names></name></person-group><year>1972</year><source>Palaearctic <tp:taxon-name><tp:taxon-name-part taxon-name-part-type="suborder">Auchenorrhyncha</tp:taxon-name-part></tp:taxon-name> (<tp:taxon-name><tp:taxon-name-part taxon-name-part-type="suborder">Homoptera</tp:taxon-name-part></tp:taxon-name>). An annotated check list</source><publisher-name>Polish Scientific Publishers</publisher-name><publisher-loc>Warszawa</publisher-loc><size units="page">550</size></element-citation></ref><ref id="B6075842"><element-citation xmlns:xlink="http://www.w3.org/1999/xlink" publication-type="article" xlink:type="simple"><person-group person-group-type="author"><name name-style="western"><surname>Wolf</surname><given-names>H</given-names></name></person-group><year>1974</year><article-title>Aus der Insektenwelt des Dillkreis</article-title><source>Heimatjb. Dillkreis</source><volume>17</volume><fpage>30</fpage><lpage>39</lpage><comment content-type="language">German</comment></element-citation></ref><ref id="B5743312"><element-citation xmlns:xlink="http://www.w3.org/1999/xlink" publication-type="article" xlink:type="simple"><person-group person-group-type="author"><name name-style="western"><surname>Nast</surname><given-names>Janusz</given-names></name></person-group><year>1987</year><article-title>The <tp:taxon-name><tp:taxon-name-part taxon-name-part-type="suborder">Auchenorrhyncha</tp:taxon-name-part></tp:taxon-name> (<tp:taxon-name><tp:taxon-name-part taxon-name-part-type="suborder">Homoptera</tp:taxon-name-part></tp:taxon-name>) of Europe</article-title><source>Annales Zoologici</source><volume>40</volume><issue>15</issue><fpage>536</fpage><lpage>661</lpage></element-citation></ref><ref id="B5743208"><element-citation xmlns:xlink="http://www.w3.org/1999/xlink" publication-type="article" xlink:type="simple"><person-group person-group-type="author"><name name-style="western"><surname>Lodos</surname><given-names>Niyazi</given-names></name><name name-style="western"><surname>Kalkandelen</surname><given-names>Ayla</given-names></name></person-group><year>1981</year><article-title>Preliminary list of <tp:taxon-name><tp:taxon-name-part taxon-name-part-type="suborder">Auchenorrhyncha</tp:taxon-name-part></tp:taxon-name> with notes on distribution and importance of species in Turkey. V. Families <tp:taxon-name><tp:taxon-name-part taxon-name-part-type="family">Flalidae</tp:taxon-name-part></tp:taxon-name>, <tp:taxon-name><tp:taxon-name-part taxon-name-part-type="family">Ricaniidae</tp:taxon-name-part></tp:taxon-name> and <tp:taxon-name><tp:taxon-name-part taxon-name-part-type="family">Cicadidae</tp:taxon-name-part></tp:taxon-name></article-title><source>Türkiye Bitki Koruma Dergisi</source><volume>5</volume><issue>2</issue><fpage>67</fpage><lpage>82</lpage><pub-id pub-id-type="doi">10.16970/ted.41590</pub-id></element-citation></ref><ref id="B5743489"><element-citation xmlns:xlink="http://www.w3.org/1999/xlink" publication-type="article" xlink:type="simple"><person-group person-group-type="author"><name name-style="western"><surname>Quartau</surname><given-names>José Alberto</given-names></name><name name-style="western"><surname>Fonseca</surname><given-names>P J</given-names></name></person-group><year>1988</year><article-title>An annotated check-list of the species of cicadas known to occur in Portugal (<tp:taxon-name><tp:taxon-name-part taxon-name-part-type="suborder">Homoptera</tp:taxon-name-part></tp:taxon-name>: <tp:taxon-name><tp:taxon-name-part taxon-name-part-type="superfamily">Cicadoidea</tp:taxon-name-part></tp:taxon-name>)</article-title><source>Proceedings of the 6th <tp:taxon-name><tp:taxon-name-part taxon-name-part-type="suborder">Auchenorrhyncha</tp:taxon-name-part></tp:taxon-name> Meeting, Turin, Italy 7–11 September 1987</source><fpage>367</fpage><lpage>375</lpage></element-citation></ref><ref id="B6075803"><element-citation xmlns:xlink="http://www.w3.org/1999/xlink" publication-type="chapter" xlink:type="simple"><person-group person-group-type="author"><name name-style="western"><surname>Nickel</surname><given-names>H</given-names></name><name name-style="western"><surname>Achtziger</surname><given-names>R</given-names></name><name name-style="western"><surname>Biedermann</surname><given-names>R</given-names></name><name name-style="western"><surname>Bückle</surname><given-names>C</given-names></name><name name-style="western"><surname>Deutschmann</surname><given-names>U</given-names></name><name name-style="western"><surname>Niedringhaus</surname><given-names>R</given-names></name><name name-style="western"><surname>Remane</surname><given-names>R</given-names></name><name name-style="western"><surname>Walter</surname><given-names>S</given-names></name><name name-style="western"><surname>Witsack</surname><given-names>W</given-names></name></person-group><year>2016</year><chapter-title>Rote Liste und Gesamtartenliste der Zikaden (<tp:taxon-name><tp:taxon-name-part taxon-name-part-type="order">Hemiptera</tp:taxon-name-part></tp:taxon-name>: <tp:taxon-name><tp:taxon-name-part taxon-name-part-type="suborder">Auchenorrhyncha</tp:taxon-name-part></tp:taxon-name>) Deutschlands [Red list and checklist of the planthoppers and leafhoppers (<tp:taxon-name><tp:taxon-name-part taxon-name-part-type="order">Hemiptera</tp:taxon-name-part></tp:taxon-name>: <tp:taxon-name><tp:taxon-name-part taxon-name-part-type="suborder">Auchenorrhyncha</tp:taxon-name-part></tp:taxon-name>) of Germany]</chapter-title><person-group person-group-type="editor"><name name-style="western"><surname>Gruttke</surname><given-names>H</given-names></name><name name-style="western"><surname>Balzer</surname><given-names>S</given-names></name><name name-style="western"><surname>Binot-Hafke</surname><given-names>M</given-names></name><name name-style="western"><surname>Haupt</surname><given-names>H</given-names></name><name name-style="western"><surname>Hofbauer</surname><given-names>N</given-names></name><name name-style="western"><surname>Ludwig</surname><given-names>G</given-names></name><name name-style="western"><surname>Matzke-Hajek</surname><given-names>G</given-names></name><name name-style="western"><surname>Ries</surname><given-names>M</given-names></name></person-group><source>Rote Liste gefährdeter Tiere, Pflanzen und Pilze Deutschlands, Band 4: Wirbellose Tiere (Teil 2)</source><edition>Naturschutz und Biologische Vielfalt</edition><volume>70 (4)</volume><size units="page">247-298</size><comment content-type="language">German</comment><isbn>978-3-7843-5474-3</isbn></element-citation></ref><ref id="B5743610"><element-citation xmlns:xlink="http://www.w3.org/1999/xlink" publication-type="book" xlink:type="simple"><person-group person-group-type="author"><name name-style="western"><surname>Servadei</surname><given-names>A</given-names></name></person-group><year>1967</year><source><tp:taxon-name><tp:taxon-name-part taxon-name-part-type="order">Rhynchota</tp:taxon-name-part></tp:taxon-name> (<tp:taxon-name><tp:taxon-name-part taxon-name-part-type="suborder">Heteroptera</tp:taxon-name-part></tp:taxon-name>, <tp:taxon-name><tp:taxon-name-part taxon-name-part-type="suborder">Homoptera</tp:taxon-name-part></tp:taxon-name>, <tp:taxon-name><tp:taxon-name-part taxon-name-part-type="suborder">Auchenorrhyncha</tp:taxon-name-part></tp:taxon-name>). Catalogo topografico e sinonimico. – Fauna d'Italia, Vol. IX</source><publisher-name>Calderini</publisher-name><publisher-loc>Bologna</publisher-loc><size units="page">x, 851</size><isbn>9788870191059</isbn></element-citation></ref><ref id="B5742690"><element-citation xmlns:xlink="http://www.w3.org/1999/xlink" publication-type="article" xlink:type="simple"><person-group person-group-type="author"><name name-style="western"><surname>Boulard</surname><given-names>Michel</given-names></name></person-group><year>1992</year><article-title>Identité et bio-écologie de <italic><tp:taxon-name><tp:taxon-name-part taxon-name-part-type="genus" reg="Cicadatra">Cicadatra</tp:taxon-name-part> <tp:taxon-name-part taxon-name-part-type="species" reg="atra">atra</tp:taxon-name-part></tp:taxon-name></italic> (Olivier, 1790), la cigale noire, in Gallia primordia patria (<tp:taxon-name><tp:taxon-name-part taxon-name-part-type="suborder">Homoptera</tp:taxon-name-part></tp:taxon-name>, <tp:taxon-name><tp:taxon-name-part taxon-name-part-type="superfamily">Cicadoidea</tp:taxon-name-part></tp:taxon-name>, <tp:taxon-name><tp:taxon-name-part taxon-name-part-type="family">Cicadidae</tp:taxon-name-part></tp:taxon-name>)</article-title><source>Travaux du Laboratoire Biologie et Evolution des Insectes <tp:taxon-name><tp:taxon-name-part taxon-name-part-type="superorder">Hemipteroidea</tp:taxon-name-part></tp:taxon-name>, École Pratique des Hautes Études, Biologie et Évolution des Insectes</source><volume>5</volume><fpage>55</fpage><lpage>86</lpage></element-citation></ref><ref id="B5742995"><element-citation xmlns:xlink="http://www.w3.org/1999/xlink" publication-type="article" xlink:type="simple"><person-group person-group-type="author"><name name-style="western"><surname>Guglielmino</surname><given-names>Adalgisa</given-names></name><name name-style="western"><surname>D'Urso</surname><given-names>Vera</given-names></name><name name-style="western"><surname>Alma</surname><given-names>Alberto</given-names></name></person-group><year>2000</year><article-title><tp:taxon-name><tp:taxon-name-part taxon-name-part-type="suborder">Auchenorrhyncha</tp:taxon-name-part></tp:taxon-name> (<tp:taxon-name><tp:taxon-name-part taxon-name-part-type="class">Insecta</tp:taxon-name-part></tp:taxon-name>, <tp:taxon-name><tp:taxon-name-part taxon-name-part-type="suborder">Homoptera</tp:taxon-name-part></tp:taxon-name>) from Sardinia (Italy): A faunistic, ecological and zoogeographical contribution</article-title><source>Mitteilungen aus dem Museum für Naturkunde im Berlin, Deutsche Entomologische Zeitschrift</source><volume>47</volume><issue>2</issue><fpage>161</fpage><lpage>172</lpage><pub-id pub-id-type="doi">10.1002/dez.200000019</pub-id></element-citation></ref><ref id="B5743469"><element-citation xmlns:xlink="http://www.w3.org/1999/xlink" publication-type="article" xlink:type="simple"><person-group person-group-type="author"><name name-style="western"><surname>Puissant</surname><given-names>Stéphane</given-names></name><name name-style="western"><surname>Sueur</surname><given-names>Jérôme</given-names></name></person-group><year>2001</year><article-title>Contribution à l'étude des Cigales de Corse (<tp:taxon-name><tp:taxon-name-part taxon-name-part-type="order">Hemiptera</tp:taxon-name-part></tp:taxon-name>, <tp:taxon-name><tp:taxon-name-part taxon-name-part-type="family">Cicadidae</tp:taxon-name-part></tp:taxon-name>)</article-title><source>Bulletin de la Société Entomologique de France</source><volume>106</volume><issue>5</issue><fpage>429</fpage><lpage>436</lpage><uri xlink:type="simple">https://www.persee.fr/doc/bsef_0037-928x_2001_num_106_5_16788</uri></element-citation></ref><ref id="B5743652"><element-citation xmlns:xlink="http://www.w3.org/1999/xlink" publication-type="article" xlink:type="simple"><person-group person-group-type="author"><name name-style="western"><surname>Simões</surname><given-names>Paula Cristina</given-names></name><name name-style="western"><surname>Quartau</surname><given-names>José Alberto</given-names></name></person-group><year>2013</year><article-title>Distribution of cicadas of the genus <italic><tp:taxon-name><tp:taxon-name-part taxon-name-part-type="genus" reg="Lyristes">Lyristes</tp:taxon-name-part></tp:taxon-name></italic> (<tp:taxon-name><tp:taxon-name-part taxon-name-part-type="order">Hemiptera</tp:taxon-name-part></tp:taxon-name>: <tp:taxon-name><tp:taxon-name-part taxon-name-part-type="family">Cicadidae</tp:taxon-name-part></tp:taxon-name>) in the eastern Mediterranean area</article-title><source>Biologia, Section Zoology</source><volume>68</volume><issue>5</issue><fpage>961</fpage><lpage>965</lpage><pub-id pub-id-type="doi">10.2478/s11756-013-0243-x</pub-id></element-citation></ref><ref id="B5742905"><element-citation xmlns:xlink="http://www.w3.org/1999/xlink" publication-type="article" xlink:type="simple"><person-group person-group-type="author"><name name-style="western"><surname>Gogala</surname><given-names>Matija</given-names></name><name name-style="western"><surname>Trilar</surname><given-names>Tomi</given-names></name></person-group><year>2014</year><article-title>Distribution of endemic cicadas (<tp:taxon-name><tp:taxon-name-part taxon-name-part-type="order">Hemiptera</tp:taxon-name-part></tp:taxon-name>: <tp:taxon-name><tp:taxon-name-part taxon-name-part-type="family">Cicadidae</tp:taxon-name-part></tp:taxon-name>) on Evia and adjacent islands in Greece</article-title><source>Acta Entomologica Slovenica</source><volume>22</volume><issue>1</issue><fpage>45</fpage><lpage>58</lpage><uri xlink:type="simple">http://www.pms-lj.si/si/files/default/Publikacije/Strokovna-glasila/Acta-entomologica-slovenica/2014/4 GOGALA 1_2014.pdf</uri></element-citation></ref><ref id="B5743571"><element-citation xmlns:xlink="http://www.w3.org/1999/xlink" publication-type="article" xlink:type="simple"><person-group person-group-type="author"><name name-style="western"><surname>Schedl</surname><given-names>Wolfgang</given-names></name></person-group><year>1999</year><article-title>Contribution to the singing cicadas of Israel and adjacent countries (<tp:taxon-name><tp:taxon-name-part taxon-name-part-type="suborder">Homoptera</tp:taxon-name-part></tp:taxon-name>, <tp:taxon-name><tp:taxon-name-part taxon-name-part-type="suborder">Auchenorryncha</tp:taxon-name-part></tp:taxon-name>: <tp:taxon-name><tp:taxon-name-part taxon-name-part-type="family">Cicadidae</tp:taxon-name-part></tp:taxon-name> et <tp:taxon-name><tp:taxon-name-part taxon-name-part-type="family">Tibicinidae</tp:taxon-name-part></tp:taxon-name>)</article-title><source>Linzer Biologische Beiträge</source><volume>31</volume><issue>2</issue><fpage>823</fpage><lpage>837</lpage><uri xlink:type="simple">https://www.zobodat.at/pdf/LBB_0031_2_0823-0837.pdf</uri></element-citation></ref><ref id="B5743855"><element-citation xmlns:xlink="http://www.w3.org/1999/xlink" publication-type="article" xlink:type="simple"><person-group person-group-type="author"><name name-style="western"><surname>Yoakimov</surname><given-names>D</given-names></name></person-group><year>1909</year><article-title>По фауната на <tp:taxon-name><tp:taxon-name-part taxon-name-part-type="order">Hemiptera</tp:taxon-name-part></tp:taxon-name> въ България [On the fauna of <tp:taxon-name><tp:taxon-name-part taxon-name-part-type="order">Hemiptera</tp:taxon-name-part></tp:taxon-name> of Bulgaria]</article-title><source>Сборникъ за народни умотворения, наука и книжнина [Collection of folklore, science and literature]</source><volume>25</volume><issue>7</issue><fpage>1</fpage><lpage>34</lpage><comment content-type="language">Bulgarian</comment></element-citation></ref><ref id="B5743541"><element-citation xmlns:xlink="http://www.w3.org/1999/xlink" publication-type="article" xlink:type="simple"><person-group person-group-type="author"><name name-style="western"><surname>Sander</surname><given-names>Friedrich Wilhelm</given-names></name></person-group><year>1985</year><article-title>Zur Kanntnis der Entomofauna von Bulgarien - Zikaden (<tp:taxon-name><tp:taxon-name-part taxon-name-part-type="suborder">Homoptera</tp:taxon-name-part></tp:taxon-name>-<tp:taxon-name><tp:taxon-name-part taxon-name-part-type="suborder">Auchenorrhyncha</tp:taxon-name-part></tp:taxon-name>)</article-title><source>Wissenschaftliche Zeitschrift Friedrich-Schiller-Universität Jena, Naturwissenschaftliche Reihe</source><volume>34</volume><fpage>585</fpage><lpage>607</lpage></element-citation></ref><ref id="B5743015"><element-citation xmlns:xlink="http://www.w3.org/1999/xlink" publication-type="article" xlink:type="simple"><person-group person-group-type="author"><name name-style="western"><surname>Háva</surname><given-names>Jiří</given-names></name></person-group><year>2016</year><article-title><italic><tp:taxon-name><tp:taxon-name-part taxon-name-part-type="genus" reg="Cicadatra">Cicadatra</tp:taxon-name-part> <tp:taxon-name-part taxon-name-part-type="species" reg="persica">persica</tp:taxon-name-part></tp:taxon-name></italic> (Kirkaldy, 1909) new for Bulgaria (<tp:taxon-name><tp:taxon-name-part taxon-name-part-type="order">Hemiptera</tp:taxon-name-part></tp:taxon-name>: <tp:taxon-name><tp:taxon-name-part taxon-name-part-type="suborder">Auchenorrhyncha</tp:taxon-name-part></tp:taxon-name>: <tp:taxon-name><tp:taxon-name-part taxon-name-part-type="family">Cicadidae</tp:taxon-name-part></tp:taxon-name>).</article-title><source>Arquivos entomolóxicos</source><volume>16</volume><fpage>137</fpage><lpage>138</lpage><uri xlink:type="simple">https://dialnet.unirioja.es/descarga/articulo/6512411.pdf</uri></element-citation></ref><ref id="B5742576"><element-citation xmlns:xlink="http://www.w3.org/1999/xlink" publication-type="article" xlink:type="simple"><person-group person-group-type="author"><name name-style="western"><surname>Bairyamova</surname><given-names>Viola Кirilova</given-names></name></person-group><year>1992</year><article-title>Проучвания върху цикадната фауна (<tp:taxon-name><tp:taxon-name-part taxon-name-part-type="suborder">Homoptera</tp:taxon-name-part></tp:taxon-name>, <tp:taxon-name><tp:taxon-name-part taxon-name-part-type="suborder">Auchenorrhyncha</tp:taxon-name-part></tp:taxon-name>) на Родопите [Studies on cicade fauna (<tp:taxon-name><tp:taxon-name-part taxon-name-part-type="suborder">Homoptera</tp:taxon-name-part></tp:taxon-name>, <tp:taxon-name><tp:taxon-name-part taxon-name-part-type="suborder">Auchenorrhyncha</tp:taxon-name-part></tp:taxon-name>) of the Rhodopes]</article-title><source>Acta Zoologica Bulgarica</source><volume>44</volume><fpage>55</fpage><lpage>56</lpage><comment content-type="language">Bulgarian, English summary</comment></element-citation></ref><ref id="B5743331"><element-citation xmlns:xlink="http://www.w3.org/1999/xlink" publication-type="article" xlink:type="simple"><person-group person-group-type="author"><name name-style="western"><surname>Nedyalkov</surname><given-names>N</given-names></name></person-group><year>1908</year><article-title>Трети приносъ къмъ ентомологичната фауна на България [Third contribution to the entomological fauna of Bulgaria]</article-title><source>Периодично списание на българското книжовно дружество (Periodical Journal of the Bulgarian Literary Society)</source><volume>69</volume><issue>9-10</issue><fpage>670</fpage><lpage>692</lpage><comment content-type="language">Bulgarian</comment></element-citation></ref><ref id="B5742546"><element-citation xmlns:xlink="http://www.w3.org/1999/xlink" publication-type="article" xlink:type="simple"><person-group person-group-type="author"><name name-style="western"><surname>Arabadzhiev</surname><given-names>Denyu</given-names></name></person-group><year>1963</year><article-title>Нови видове цикади - неприятели на овощните дървета у нас [New species of cicadas - pests on the fruit trees in our country]</article-title><source>Растителна Защита [Plant Protection]</source><volume>10</volume><fpage>31</fpage><lpage>33</lpage><comment content-type="language">Bulgarian</comment></element-citation></ref><ref id="B5743401"><element-citation xmlns:xlink="http://www.w3.org/1999/xlink" publication-type="article" xlink:type="simple"><person-group person-group-type="author"><name name-style="western"><surname>Popov</surname><given-names>Andrej V</given-names></name></person-group><year>1969</year><article-title>Сравнительное исследование коммуникационных звуковых сигналов и некоторых принципов организации слуховой системы цикад и прямокрылых [Comparative investigation of sound signals of communication and some principles of hearing system organisation in Cicadas]</article-title><source>Труды Всесоюзного Энтомологического Обозрения</source><volume>53</volume><fpage>182</fpage><lpage>221</lpage><comment content-type="language">Russian</comment></element-citation></ref><ref id="B5743411"><element-citation xmlns:xlink="http://www.w3.org/1999/xlink" publication-type="article" xlink:type="simple"><person-group person-group-type="author"><name name-style="western"><surname>Popov</surname><given-names>Andrej V</given-names></name></person-group><year>1975</year><article-title>Строение тимбалов и характеристика звуковых cигналов певчих цикад (<tp:taxon-name><tp:taxon-name-part taxon-name-part-type="suborder">Homoptera</tp:taxon-name-part></tp:taxon-name>, <tp:taxon-name><tp:taxon-name-part taxon-name-part-type="family">Cicadidae</tp:taxon-name-part></tp:taxon-name>) южных районов СССР [The structure of tymbals and characteristics of sound signals of singing cicadas (<tp:taxon-name><tp:taxon-name-part taxon-name-part-type="suborder">Homoptera</tp:taxon-name-part></tp:taxon-name>, <tp:taxon-name><tp:taxon-name-part taxon-name-part-type="family">Cicadidae</tp:taxon-name-part></tp:taxon-name>) from the southern regions of the USSR.– Entomological Review 54 (2): 7-36]</article-title><source>Энтомологическое обозрение</source><volume>54</volume><issue>2</issue><fpage>258</fpage><lpage>290</lpage><comment content-type="language">Russian, English translation</comment></element-citation></ref><ref id="B5742719"><element-citation xmlns:xlink="http://www.w3.org/1999/xlink" publication-type="article" xlink:type="simple"><person-group person-group-type="author"><name name-style="western"><surname>Claridge</surname><given-names>Michael F</given-names></name><name name-style="western"><surname>Wilson</surname><given-names>Michael R</given-names></name><name name-style="western"><surname>Singhrao</surname><given-names>J S</given-names></name></person-group><year>1979</year><article-title>The songs and calling sites of two European cicadas</article-title><source>Ecological Entomology</source><volume>4</volume><issue>3</issue><fpage>225</fpage><lpage>229</lpage><pub-id pub-id-type="doi">10.1111/j.1365-2311.1979.tb00579.x</pub-id></element-citation></ref><ref id="B5742680"><element-citation xmlns:xlink="http://www.w3.org/1999/xlink" publication-type="article" xlink:type="simple"><person-group person-group-type="author"><name name-style="western"><surname>Boulard</surname><given-names>Michel</given-names></name></person-group><year>1995</year><article-title>Postures de cymbalisation, cymbalisations et cartes d'identité acoustique des cigales. 1. Généralités et espèces méditerranéenes (<tp:taxon-name><tp:taxon-name-part taxon-name-part-type="suborder">Homoptera</tp:taxon-name-part></tp:taxon-name> <tp:taxon-name><tp:taxon-name-part taxon-name-part-type="superfamily">Cicadoidea</tp:taxon-name-part></tp:taxon-name>)</article-title><source>Travaux du Laboratoire Biologie et Evolution des Insectes <tp:taxon-name><tp:taxon-name-part taxon-name-part-type="superorder">Hemipteroidea</tp:taxon-name-part></tp:taxon-name>, École Pratique des Hautes Études, Biologie et Évolution des Insectes</source><volume>7/8</volume><fpage>1</fpage><lpage>72</lpage></element-citation></ref><ref id="B5742831"><element-citation xmlns:xlink="http://www.w3.org/1999/xlink" publication-type="chapter" xlink:type="simple"><person-group person-group-type="author"><name name-style="western"><surname>Gogala</surname><given-names>Matija</given-names></name></person-group><year>2002</year><chapter-title>Gesänge der Singzikaden aus Südost- und Mittel-Europa. pp 241-248</chapter-title><person-group person-group-type="editor"><name name-style="western"><surname>Holzinger</surname><given-names>Werner E.</given-names></name></person-group><source>Zikaden: Leafhoppers, Planthoppers and Cicadas (<tp:taxon-name><tp:taxon-name-part taxon-name-part-type="class">Insecta</tp:taxon-name-part></tp:taxon-name>: <tp:taxon-name><tp:taxon-name-part taxon-name-part-type="order">Hemiptera</tp:taxon-name-part></tp:taxon-name>: <tp:taxon-name><tp:taxon-name-part taxon-name-part-type="suborder">Auchenorrhyncha</tp:taxon-name-part></tp:taxon-name>)</source><publisher-name>Kataloge des Oberösterreichischen Landesmuseums, Neue Folge, Denisia, 4</publisher-name><size units="page">viii, 556</size><uri xlink:type="simple">https://www.zobodat.at/pdf/DENISIA_0004_0241-0248.pdf</uri><isbn>9783854740773</isbn></element-citation></ref><ref id="B5743742"><element-citation xmlns:xlink="http://www.w3.org/1999/xlink" publication-type="article" xlink:type="simple"><person-group person-group-type="author"><name name-style="western"><surname>Sueur</surname><given-names>Jérôme</given-names></name><name name-style="western"><surname>Puissant</surname><given-names>Stéphane</given-names></name><name name-style="western"><surname>Simões</surname><given-names>Paula Cristina</given-names></name><name name-style="western"><surname>Seabra</surname><given-names>Sofia G</given-names></name><name name-style="western"><surname>Boulard</surname><given-names>Michel</given-names></name><name name-style="western"><surname>Quartau</surname><given-names>José Alberto</given-names></name></person-group><year>2004</year><article-title>Cicadas from Portugal: revised list of species with eco-ethological data (<tp:taxon-name><tp:taxon-name-part taxon-name-part-type="suborder">Homoptera</tp:taxon-name-part></tp:taxon-name>: <tp:taxon-name><tp:taxon-name-part taxon-name-part-type="family">Cicadidae</tp:taxon-name-part></tp:taxon-name>)</article-title><source>Insect Systematics &amp; Evolution</source><volume>35</volume><issue>2</issue><fpage>177</fpage><lpage>187</lpage><pub-id pub-id-type="doi">10.1163/187631204788912373</pub-id></element-citation></ref><ref id="B5743441"><element-citation xmlns:xlink="http://www.w3.org/1999/xlink" publication-type="book" xlink:type="simple"><person-group person-group-type="author"><name name-style="western"><surname>Puissant</surname><given-names>Stéphane</given-names></name></person-group><year>2012</year><source>Les Cigales du Bois de Païolive (Ardèche). Liste des espèces et données éco-éthologiques.</source><publisher-name>Rapport WWF</publisher-name><publisher-loc>Marseille</publisher-loc></element-citation></ref><ref id="B5743242"><element-citation xmlns:xlink="http://www.w3.org/1999/xlink" publication-type="article" xlink:type="simple"><person-group person-group-type="author"><name name-style="western"><surname>Mehdipour</surname><given-names>Maedeh</given-names></name><name name-style="western"><surname>Sendi</surname><given-names>Jalal Jalali</given-names></name><name name-style="western"><surname>Zamanian</surname><given-names>Hossein</given-names></name></person-group><year>2015</year><article-title>External morphology and calling song characteristics in <italic><tp:taxon-name><tp:taxon-name-part taxon-name-part-type="genus" reg="Tibicen">Tibicen</tp:taxon-name-part> <tp:taxon-name-part taxon-name-part-type="species" reg="plebejus">plebejus</tp:taxon-name-part></tp:taxon-name></italic> (<tp:taxon-name><tp:taxon-name-part taxon-name-part-type="order">Hemiptera</tp:taxon-name-part></tp:taxon-name>: <tp:taxon-name><tp:taxon-name-part taxon-name-part-type="family">Cicadidae</tp:taxon-name-part></tp:taxon-name>)</article-title><source>Comptes Rendus Biologies</source><volume>338</volume><issue>2</issue><fpage>103</fpage><lpage>111</lpage><pub-id pub-id-type="doi">10.1016/j.crvi.2014.10.008</pub-id></element-citation></ref><ref id="B5743754"><element-citation xmlns:xlink="http://www.w3.org/1999/xlink" publication-type="article" xlink:type="simple"><person-group person-group-type="author"><name name-style="western"><surname>Sueur</surname><given-names>Jérôme</given-names></name><name name-style="western"><surname>Windmill</surname><given-names>James F C</given-names></name><name name-style="western"><surname>Robert</surname><given-names>Daniel</given-names></name></person-group><year>2010</year><article-title>Sound emission and reception tuning in three cicada species sharing the same habitat</article-title><source>The Journal of the Acoustical Society of America</source><volume>127</volume><issue>3</issue><pub-id pub-id-type="doi">10.1121/1.3291036</pub-id></element-citation></ref><ref id="B5743988"><element-citation xmlns:xlink="http://www.w3.org/1999/xlink" publication-type="website" xlink:type="simple"><person-group person-group-type="editor"><name name-style="western"><surname>Gogala</surname><given-names>Matija</given-names></name></person-group><article-title>Songs of European singing cicadas / Napevi evropskih škržadov</article-title><uri xlink:type="simple">http://www.cicadasong.eu/</uri><date-in-citation content-type="access-date">2020-04-17T00:00:00+03:00</date-in-citation></element-citation></ref><ref id="B6075365"><element-citation xmlns:xlink="http://www.w3.org/1999/xlink" publication-type="article" xlink:type="simple"><person-group person-group-type="author"><name name-style="western"><surname>Hertach</surname><given-names>Thomas</given-names></name><name name-style="western"><surname>Nagel</surname><given-names>Peter</given-names></name></person-group><year>2013</year><article-title>Cicadas in Switzerland: a scientific overview of the historic and current knowledge of a popular taxon (<tp:taxon-name><tp:taxon-name-part taxon-name-part-type="order">Hemiptera</tp:taxon-name-part></tp:taxon-name>: <tp:taxon-name><tp:taxon-name-part taxon-name-part-type="family">Cicadidae</tp:taxon-name-part></tp:taxon-name>)</article-title><source>Revue suisse de Zoologie</source><volume>120</volume><issue>2</issue><fpage>229</fpage><lpage>269</lpage><uri xlink:type="simple">https://www.researchgate.net/publication/260676533_Cicadas_in_Switzerland_A_scientific_overview_of_the_historic_and_current_knowledge_of_a_popular_taxon_Hemiptera_Cicadidae</uri></element-citation></ref><ref id="B5742769"><element-citation xmlns:xlink="http://www.w3.org/1999/xlink" publication-type="chapter" xlink:type="simple"><person-group person-group-type="author"><name name-style="western"><surname>Drosopoulos</surname><given-names>Sakis</given-names></name><name name-style="western"><surname>Eliopoulos</surname><given-names>Elias</given-names></name><name name-style="western"><surname>Tsakalou</surname><given-names>Penelope</given-names></name></person-group><year>2005</year><chapter-title>Is migration responsible for the peculiar geographical distribution and speciation based on acoustic divergence of two cicadas in the Aegean archipelago?, Chapter 16, 219–226 pp.</chapter-title><person-group person-group-type="editor"><name name-style="western"><surname>Drosopoulos</surname><given-names>Sakis</given-names></name><name name-style="western"><surname>Claridge</surname><given-names>Michael F .</given-names></name></person-group><source>Insect sounds and communication: Physiology, behaviour, ecology, and evolution</source><publisher-name>CRC Press, Taylor &amp; Francis</publisher-name><publisher-loc>Boca Raton</publisher-loc><size units="page">532</size><isbn>978-1-4200-3933-7</isbn></element-citation></ref></ref-list></tp:taxon-treatment>
