# Supplementary material for: Checklist and provisional atlas of singing cicadas (Hemiptera: Cicadidae) of Bulgaria, based on bioacoustics
Source: Biodivers Data J. 2020 Oct 9;8:e54424. doi: 10.3897/BDJ.8.e54424 (PMC7567745; doi:10.3897/BDJ.8.e54424)
Supplement: XML Treatment for Cicadatra atra [file BDJ.8.e54424-treatment8.xml]

<!DOCTYPE tp:taxon-treatment
  PUBLIC "-//TaxonX//DTD Taxonomic Treatment Publishing DTD v0 20100105//EN" "tax-treatment-NSO.dtd">
<tp:taxon-treatment xmlns:tp="http://www.plazi.org/taxpub"><tp:treatment-meta><mixed-citation publication-type="journal"><person-group><name><surname>Trilar</surname><given-names>Tomi</given-names></name><name><surname>Gjonov</surname><given-names>Ilia</given-names></name><name><surname>Gogala</surname><given-names>Matija</given-names></name></person-group><article-title>Checklist and provisional atlas of singing cicadas (<tp:taxon-name><tp:taxon-name-part taxon-name-part-type="order">Hemiptera</tp:taxon-name-part></tp:taxon-name>: <tp:taxon-name><tp:taxon-name-part taxon-name-part-type="family">Cicadidae</tp:taxon-name-part></tp:taxon-name>) of Bulgaria, based on bioacoustics</article-title><source>Biodivers Data J</source><day>09</day><month>10</month><year>2020</year><volume>8</volume><pub-id pub-id-type="doi">10.3897/BDJ.8.e54424</pub-id></mixed-citation></tp:treatment-meta><tp:nomenclature><tp:taxon-name><object-id xmlns:xlink="http://www.w3.org/1999/xlink" content-type="arpha" xlink:type="simple">FE2EACF2-C52A-5A73-A11F-CB574C1C20D3</object-id><tp:taxon-name-part taxon-name-part-type="genus">Cicadatra</tp:taxon-name-part> <tp:taxon-name-part taxon-name-part-type="species">atra</tp:taxon-name-part></tp:taxon-name><tp:taxon-authority>(Olivier, 1790)</tp:taxon-authority></tp:nomenclature><tp:treatment-sec sec-type="Distribution"><title>Distribution</title><p><bold><underline>General distribution:</underline> Southern Europe</bold>: Albania, Bulgaria, Croatia, France, Greece, Italy (including Sicily), Montenegro (Trilar &amp; Gogala, unpublished data), North Macedonia, Romania, Serbia, Slovenia, Spain; <bold>Eastern Europe</bold>: Russia (South European Russia), Ukraine; <bold>Middle East</bold>: Cyprus, Iran, Israel, Lebanon, Palestine, Syria, Turkey; <bold>Transcaucasia</bold>: Armenia, Azerbaijan, Georgia, Russia (Chechnya) (all data except for the countries with the citation in brackets are summarised by <xref ref-type="bibr" rid="B5742783">Duffels and van der Laan (1985)</xref>, <xref ref-type="bibr" rid="B5743489">Quartau and Fonseca (1988)</xref> and <xref ref-type="bibr" rid="B5743532">Sanborn (2014)</xref>.</p><p>There are dubious citations of <italic><tp:taxon-name><tp:taxon-name-part taxon-name-part-type="genus" reg="Cicadatra">Cicadatra</tp:taxon-name-part> <tp:taxon-name-part taxon-name-part-type="species" reg="atra">atra</tp:taxon-name-part></tp:taxon-name></italic> for Czech Republic (<xref ref-type="bibr" rid="B5743322">Nast 1972</xref>, <xref ref-type="bibr" rid="B6075575">Schedl 2000</xref>, <xref ref-type="bibr" rid="B5743091">Holzinger et al. 2003</xref>), Germany (<xref ref-type="bibr" rid="B5743561">Schedl 1986</xref>) and Switzerland (<xref ref-type="bibr" rid="B5743322">Nast 1972</xref>, <xref ref-type="bibr" rid="B5743561">Schedl 1986</xref>, <xref ref-type="bibr" rid="B5743312">Nast 1987</xref>, <xref ref-type="bibr" rid="B5743208">Lodos and Kalkandelen 1981</xref>, <xref ref-type="bibr" rid="B6075575">Schedl 2000</xref>, <xref ref-type="bibr" rid="B6075546">Günthart and Mühlenthaler 2002</xref>), as it is not listed in the new faunistic papers for these countries (<xref ref-type="bibr" rid="B5743218">Malenovský and Lauterer 2017</xref>, <xref ref-type="bibr" rid="B6075803">Nickel et al. 2016</xref>, <xref ref-type="bibr" rid="B6075365">Hertach and Nagel 2013</xref>). The same is probably true for Hungary (<xref ref-type="bibr" rid="B5743561">Schedl 1986</xref>). Doubtful are also quotations for Corsica (<xref ref-type="bibr" rid="B5743610">Servadei 1967</xref>, <xref ref-type="bibr" rid="B5743322">Nast 1972</xref>, <xref ref-type="bibr" rid="B5742690">Boulard 1992b</xref>) and Sardinia (<xref ref-type="bibr" rid="B5743610">Servadei 1967</xref>, <xref ref-type="bibr" rid="B5743322">Nast 1972</xref>, <xref ref-type="bibr" rid="B5743489">Quartau and Fonseca 1988</xref>), since <italic><tp:taxon-name><tp:taxon-name-part taxon-name-part-type="genus" reg="Cicadatra">Cicadatra</tp:taxon-name-part> <tp:taxon-name-part taxon-name-part-type="species" reg="atra">atra</tp:taxon-name-part></tp:taxon-name></italic> was never found in recent fieldwork with bioacoustic methods on these islands (Thomas Hertach, personal communication).</p><p><bold><underline>Distribution in Bulgaria</underline></bold>: <italic><tp:taxon-name><tp:taxon-name-part taxon-name-part-type="genus" reg="Cicadatra">Cicadatra</tp:taxon-name-part> <tp:taxon-name-part taxon-name-part-type="species" reg="atra">atra</tp:taxon-name-part></tp:taxon-name></italic> is abundant throughout Bulgaria and data are known for 79 localities (Fig. <xref ref-type="fig" rid="F5781243">13</xref>). In literature, we found data for Bulgaria in <xref ref-type="bibr" rid="B5743331">Nedyalkov (1908)</xref>, <xref ref-type="bibr" rid="B5743855">Yoakimov (1909)</xref>, <xref ref-type="bibr" rid="B5742749">Dirimanow and Harisanow (1965)</xref> and <xref ref-type="bibr" rid="B5743541">Sander (1985)</xref>. It is also cited in <xref ref-type="bibr" rid="B5743015">Háva (2016)</xref>, but misidentified as <italic><tp:taxon-name><tp:taxon-name-part taxon-name-part-type="genus" reg="Cicadatra">Cicadatra</tp:taxon-name-part> <tp:taxon-name-part taxon-name-part-type="species" reg="persica">persica</tp:taxon-name-part></tp:taxon-name></italic>. <italic><tp:taxon-name><tp:taxon-name-part taxon-name-part-type="genus" reg="Cicadatra">Cicadatra</tp:taxon-name-part> <tp:taxon-name-part taxon-name-part-type="species" reg="atra">atra</tp:taxon-name-part></tp:taxon-name></italic> is also mentioned in the overviews by <xref ref-type="bibr" rid="B5743322">Nast (1972)</xref>, <xref ref-type="bibr" rid="B5743312">Nast (1987)</xref> and <xref ref-type="bibr" rid="B5743208">Lodos and Kalkandelen (1981)</xref>, but without precise location information for Bulgaria.</p><p>In Bulgaria, it is distributed all over the country with the known data in western Danubian Plane, eastern Danubian Plane, northern lowest hills of the Pre-Balkan, Kraishte-Ichtiman, Kyustendil-Blagoevgrad Middle Struma valley, Sandanski-Petrich Middle Struma valley, Rila Mt., Pirin Mt., Dabrash-Batak western Rhodope Mts., Prespa-Chernatitsa western Rhodope Mts., Upper Thracian Plain, Tundzha-Burgas Valley, eastern Rhodope Mts., Haskovo Hills Land, Sakar Mt. and Strandzha Mt. (Fig. <xref ref-type="fig" rid="F5781243">13</xref>).</p><p>In this study, the majority of the population was found between sea level and 600 m a.s.l. (86% of the population) (Fig. <xref ref-type="fig" rid="F5781247">14</xref>), but also include populations up to 1570 m a.s.l. where two female specimens kept in the SOFM collection were collected by an unknown collector in Pamporovo.</p></tp:treatment-sec><tp:treatment-sec sec-type="Notes"><title>Notes</title><p><bold><underline>Acoustic behaviour</underline></bold>: The song was described by <xref ref-type="bibr" rid="B5743411">Popov (1975)</xref>, <xref ref-type="bibr" rid="B5742690">Boulard (1992b)</xref> and <xref ref-type="bibr" rid="B5742680">Boulard (1995)</xref>, while the mechanism of wing clicking was described by <xref ref-type="bibr" rid="B5742955">Gogala and Trilar (2003)</xref> and the sound reception by <xref ref-type="bibr" rid="B5743754">Sueur et al. (2010)</xref>.</p><p>Four types of songs are registered in <italic><tp:taxon-name><tp:taxon-name-part taxon-name-part-type="genus" reg="Cicadatra">Cicadatra</tp:taxon-name-part> <tp:taxon-name-part taxon-name-part-type="species" reg="atra">atra</tp:taxon-name-part></tp:taxon-name></italic>: continuous calling song, intermittent calling song, courtship song and alarm song (rivalry song or distress call) (<xref ref-type="bibr" rid="B5743411">Popov 1975</xref>, <xref ref-type="bibr" rid="B5742690">Boulard 1992b</xref>).</p><p><italic>Continuous calling song</italic> consists of a sound with a constant amplitude, which is up to several minutes long and resembles a smooth high-frequency buzz (Fig. <xref ref-type="fig" rid="F5781251">15</xref>), which is randomly interrupted by short pauses (<xref ref-type="bibr" rid="B5743411">Popov 1975</xref>, <xref ref-type="bibr" rid="B5742690">Boulard 1992b</xref>, <xref ref-type="bibr" rid="B5742680">Boulard 1995</xref>). Due to the alternating tymbals, the pulse structure is poorly defined (<xref ref-type="bibr" rid="B5743411">Popov 1975</xref>). The frequency range is between 8.0 and 16.0 kHz and the main peak frequency is about 10.0 kHz and the second is about 12.2 kHz (<xref ref-type="bibr" rid="B5742680">Boulard 1995</xref>).</p><p><italic>Intermittent calling song</italic> consists of short echemes (duration 95-129 ms) and the interecheme periods of approximately equal length (Fig. 15). During the short echemes, the intensity of the song rises smoothly and ends steeply at the end. Each echeme consists of successive sequences of pulses whose frequency increases by 1/3 towards the end of the echeme. The frequency characteristics are almost the same as in the continuous calling song (Popov 1975).</p><p><italic>Courtship song</italic> (Fig. <xref ref-type="fig" rid="F5781255">16</xref>) have the same structure, temporal parameters and frequency characteristics of short echemes as intermittent calling song with additional wing clicks in the middle of the interecheme interval (<xref ref-type="bibr" rid="B5742690">Boulard 1992b</xref>, <xref ref-type="bibr" rid="B5742831">Gogala 2002</xref>, <xref ref-type="bibr" rid="B5742975">Gogala et al. 2005</xref>). The clicks always occur in connection with the opening and closing of the forewings and the hind wings also move a little bit. The click appears in the phase of closing the wings, but in the phase of opening the wings, the soft preclicks of the wings are clearly visible, which occurred 8-9 ms before the main click. The inner edges of the tegmina remain attached to the mesonotum throughout the whole cycle and the forewings open to an almost horizontal plane with wing tips raised above the abdomen (<xref ref-type="bibr" rid="B5742955">Gogala and Trilar 2003</xref>).</p><p><xref ref-type="bibr" rid="B5742690">Boulard (1992b)</xref> also described the second phase of courtship behaviour in which male and female stand side by side and the male produces a chirping song shortly before copulation begins.</p><p>Selected <ext-link xmlns:xlink="http://www.w3.org/1999/xlink" ext-link-type="uri" xlink:href="http://www.cicadasong.eu/cicadidae/cicadatra-atra.html" xlink:type="simple">sound samples of <italic>Cicadatra atra</italic></ext-link> are available on the web pages <italic>Songs of the European singing cicadas</italic> (<xref ref-type="bibr" rid="B5743988">Gogala 2020</xref>).</p><p><underline><bold>Materials</bold>:</underline> Suppl. material <xref ref-type="supplementary-material" rid="S6096954">3</xref></p></tp:treatment-sec><tp:treatment-sec sec-type="Diagnosis"><title>Diagnosis</title><p><italic><tp:taxon-name><tp:taxon-name-part taxon-name-part-type="genus" reg="Cicadatra">Cicadatra</tp:taxon-name-part> <tp:taxon-name-part taxon-name-part-type="species" reg="atra">atra</tp:taxon-name-part></tp:taxon-name></italic> (Fig. <xref ref-type="fig" rid="F5781239">12</xref>) is a highly polyphagous species (<xref ref-type="bibr" rid="B5742690">Boulard 1992b</xref>, <xref ref-type="bibr" rid="B5743091">Holzinger et al. 2003</xref>), which is environmentally undemanding. It is found in very different habitats with trees, shrubs and herbs, in the garrigue, in orchards, more rarely in olive groves, sometimes in vineyards (<xref ref-type="bibr" rid="B5742690">Boulard 1992b</xref>). In the Black Sea area, it is reported to occur exclusively in grass (<xref ref-type="bibr" rid="B5743411">Popov 1975</xref>). The males of <italic><tp:taxon-name><tp:taxon-name-part taxon-name-part-type="genus" reg="Cicadatra">Cicadatra</tp:taxon-name-part> <tp:taxon-name-part taxon-name-part-type="species" reg="atra">atra</tp:taxon-name-part></tp:taxon-name></italic> never sing very high in the trees, usually less than 3 m above the ground (<xref ref-type="bibr" rid="B5742690">Boulard 1992b</xref>).</p></tp:treatment-sec><tp:treatment-sec><!--Section generated to contain objects referenced in tp:taxon-treatment.--><fig id="F5781243" position="float" orientation="portrait"><object-id xmlns:xlink="http://www.w3.org/1999/xlink" content-type="arpha" xlink:type="simple">54589D64-6CB1-57DC-BD5C-01A3ACD7F4FF</object-id><object-id xmlns:xlink="http://www.w3.org/1999/xlink" content-type="doi" xlink:type="simple">10.3897/BDJ.8.e54424.figure13</object-id><label>Figure 13.</label><caption><p><bold>Map with localities of <italic><tp:taxon-name><tp:taxon-name-part taxon-name-part-type="genus" reg="Cicadatra">Cicadatra</tp:taxon-name-part> <tp:taxon-name-part taxon-name-part-type="species" reg="atra">atra</tp:taxon-name-part></tp:taxon-name></italic> in Bulgaria.</bold> Black - literature data, blue - data from collections, red - bioacoustic data collected in this survey.</p></caption><graphic xmlns:xlink="http://www.w3.org/1999/xlink" xlink:href="bdj-08-e54424-g013.png" position="float" id="oo_445614.png" orientation="portrait" xlink:type="simple"><uri content-type="original_file" xlink:type="simple">https://binary.pensoft.net/fig/445614</uri></graphic></fig><fig id="F5781247" position="float" orientation="portrait"><object-id xmlns:xlink="http://www.w3.org/1999/xlink" content-type="arpha" xlink:type="simple">6DA7BFB6-6F2A-5F85-A640-AA05BA974BCC</object-id><object-id xmlns:xlink="http://www.w3.org/1999/xlink" content-type="doi" xlink:type="simple">10.3897/BDJ.8.e54424.figure14</object-id><label>Figure 14.</label><caption><p><bold>Altitudinal distribution of <italic><tp:taxon-name><tp:taxon-name-part taxon-name-part-type="genus" reg="Cicadatra">Cicadatra</tp:taxon-name-part> <tp:taxon-name-part taxon-name-part-type="species" reg="atra">atra</tp:taxon-name-part></tp:taxon-name></italic>.</bold> The percentage of the recorded localities is displayed in 200-metre altitude zones.</p></caption><graphic xmlns:xlink="http://www.w3.org/1999/xlink" xlink:href="bdj-08-e54424-g014.png" position="float" id="oo_443761.png" orientation="portrait" xlink:type="simple"><uri content-type="original_file" xlink:type="simple">https://binary.pensoft.net/fig/443761</uri></graphic></fig><fig id="F5781251" position="float" orientation="portrait"><object-id xmlns:xlink="http://www.w3.org/1999/xlink" content-type="arpha" xlink:type="simple">9B5DF538-5BC9-5CBB-9983-7C8424801500</object-id><object-id xmlns:xlink="http://www.w3.org/1999/xlink" content-type="doi" xlink:type="simple">10.3897/BDJ.8.e54424.figure15</object-id><label>Figure 15.</label><caption><p><bold>Continuous and intermittent calling song of <italic><tp:taxon-name><tp:taxon-name-part taxon-name-part-type="genus" reg="Cicadatra">Cicadatra</tp:taxon-name-part> <tp:taxon-name-part taxon-name-part-type="species" reg="atra">atra</tp:taxon-name-part></tp:taxon-name></italic>.</bold> (A) spectrogram and oscillogram of the song showing the transition from continuous song to the calling song with short echemes; (B) oscillogram of the enlarged part of the transition from the continuous song to the calling song with short echemes corresponding to the inverted window in (A).</p></caption><graphic xmlns:xlink="http://www.w3.org/1999/xlink" xlink:href="bdj-08-e54424-g015.png" position="float" id="oo_406957.png" orientation="portrait" xlink:type="simple"><uri content-type="original_file" xlink:type="simple">https://binary.pensoft.net/fig/406957</uri></graphic></fig><fig id="F5781255" position="float" orientation="portrait"><object-id xmlns:xlink="http://www.w3.org/1999/xlink" content-type="arpha" xlink:type="simple">F827CEE3-47B7-5AE0-96E9-D9ECB38D7CCF</object-id><object-id xmlns:xlink="http://www.w3.org/1999/xlink" content-type="doi" xlink:type="simple">10.3897/BDJ.8.e54424.figure16</object-id><label>Figure 16.</label><caption><p><bold>Courtship song of <italic><tp:taxon-name><tp:taxon-name-part taxon-name-part-type="genus" reg="Cicadatra">Cicadatra</tp:taxon-name-part> <tp:taxon-name-part taxon-name-part-type="species" reg="atra">atra</tp:taxon-name-part></tp:taxon-name></italic>.</bold> (A) spectrogram and oscillogram of the courtship song; (B) oscillogram of the enlarged part corresponding to the inverted window in (B), arrows indicate the wing clicks.</p></caption><graphic xmlns:xlink="http://www.w3.org/1999/xlink" xlink:href="bdj-08-e54424-g016.png" position="float" id="oo_406958.png" orientation="portrait" xlink:type="simple"><uri content-type="original_file" xlink:type="simple">https://binary.pensoft.net/fig/406958</uri></graphic></fig><supplementary-material xmlns:xlink="http://www.w3.org/1999/xlink" id="S6096954" orientation="portrait" position="float" xlink:type="simple"><object-id content-type="arpha" xlink:type="simple">55FF76E8-AE39-59A0-8EDE-43B7EF590546</object-id><object-id content-type="doi" xlink:type="simple">10.3897/BDJ.8.e54424.suppl3</object-id><label>Supplementary material 3</label><caption><p><italic><tp:taxon-name><tp:taxon-name-part taxon-name-part-type="genus" reg="Cicadatra">Cicadatra</tp:taxon-name-part> <tp:taxon-name-part taxon-name-part-type="species" reg="atra">atra</tp:taxon-name-part></tp:taxon-name></italic> faunistic data. Checklist and provisional atlas of singing cicadas (<tp:taxon-name><tp:taxon-name-part taxon-name-part-type="order">Hemiptera</tp:taxon-name-part></tp:taxon-name>: <tp:taxon-name><tp:taxon-name-part taxon-name-part-type="family">Cicadidae</tp:taxon-name-part></tp:taxon-name>) of Bulgaria, based on bioacoustics</p></caption><statement content-type="dataType"><label>Data type</label><p>Occurrences</p></statement><p>File: oo_449191.csv</p><media xlink:href="bdj-08-e54424-s003.csv" mimetype="Comma Separated Values File" mime-subtype="csv" position="float" orientation="portrait" xlink:type="simple"><uri content-type="original_file" xlink:type="simple">https://binary.pensoft.net/file/449191</uri></media><attrib specific-use="authors">Tomi Trilar, Ilia Gjonov, Matija Gogala</attrib></supplementary-material><fig id="F5781239" position="float" orientation="portrait"><object-id xmlns:xlink="http://www.w3.org/1999/xlink" content-type="arpha" xlink:type="simple">A646E8C8-D15D-5827-8A0B-279F1892A58C</object-id><object-id xmlns:xlink="http://www.w3.org/1999/xlink" content-type="doi" xlink:type="simple">10.3897/BDJ.8.e54424.figure12</object-id><label>Figure 12.</label><caption><p>
          <bold><italic><tp:taxon-name><tp:taxon-name-part taxon-name-part-type="genus" reg="Cicadatra">Cicadatra</tp:taxon-name-part> <tp:taxon-name-part taxon-name-part-type="species" reg="atra">atra</tp:taxon-name-part></tp:taxon-name></italic> singing male.</bold>
        </p></caption><graphic xmlns:xlink="http://www.w3.org/1999/xlink" xlink:href="bdj-08-e54424-g012.jpg" position="float" id="oo_406953.jpg" orientation="portrait" xlink:type="simple"><uri content-type="original_file" xlink:type="simple">https://binary.pensoft.net/fig/406953</uri></graphic></fig></tp:treatment-sec><ref-list><ref id="B5742783"><element-citation xmlns:xlink="http://www.w3.org/1999/xlink" publication-type="book" xlink:type="simple"><person-group person-group-type="author"><name name-style="western"><surname>Duffels</surname><given-names>J P</given-names></name><name name-style="western"><surname>van der Laan</surname><given-names>P A</given-names></name></person-group><year>1985</year><source>Catalogue of the <tp:taxon-name><tp:taxon-name-part taxon-name-part-type="superfamily">Cicadoidea</tp:taxon-name-part></tp:taxon-name> (<tp:taxon-name><tp:taxon-name-part taxon-name-part-type="suborder">Homoptera</tp:taxon-name-part></tp:taxon-name>, Auchenorhyncha) 1956-1980</source><publisher-name>Dr W Junk Publisher</publisher-name><publisher-loc>Dordrecht, Boston, Lancaster</publisher-loc><isbn>9061935229</isbn></element-citation></ref><ref id="B5743489"><element-citation xmlns:xlink="http://www.w3.org/1999/xlink" publication-type="article" xlink:type="simple"><person-group person-group-type="author"><name name-style="western"><surname>Quartau</surname><given-names>José Alberto</given-names></name><name name-style="western"><surname>Fonseca</surname><given-names>P J</given-names></name></person-group><year>1988</year><article-title>An annotated check-list of the species of cicadas known to occur in Portugal (<tp:taxon-name><tp:taxon-name-part taxon-name-part-type="suborder">Homoptera</tp:taxon-name-part></tp:taxon-name>: <tp:taxon-name><tp:taxon-name-part taxon-name-part-type="superfamily">Cicadoidea</tp:taxon-name-part></tp:taxon-name>)</article-title><source>Proceedings of the 6th <tp:taxon-name><tp:taxon-name-part taxon-name-part-type="suborder">Auchenorrhyncha</tp:taxon-name-part></tp:taxon-name> Meeting, Turin, Italy 7–11 September 1987</source><fpage>367</fpage><lpage>375</lpage></element-citation></ref><ref id="B5743532"><element-citation xmlns:xlink="http://www.w3.org/1999/xlink" publication-type="book" xlink:type="simple"><person-group person-group-type="author"><name name-style="western"><surname>Sanborn</surname><given-names>Allen F</given-names></name></person-group><year>2014</year><source>Catalogue of the <tp:taxon-name><tp:taxon-name-part taxon-name-part-type="superfamily">Cicadoidea</tp:taxon-name-part></tp:taxon-name></source><publisher-name>Academic Press/Elsevier</publisher-name><publisher-loc>London, UK</publisher-loc><size units="page">1001</size></element-citation></ref><ref id="B5743322"><element-citation xmlns:xlink="http://www.w3.org/1999/xlink" publication-type="book" xlink:type="simple"><person-group person-group-type="author"><name name-style="western"><surname>Nast</surname><given-names>Janusz</given-names></name></person-group><year>1972</year><source>Palaearctic <tp:taxon-name><tp:taxon-name-part taxon-name-part-type="suborder">Auchenorrhyncha</tp:taxon-name-part></tp:taxon-name> (<tp:taxon-name><tp:taxon-name-part taxon-name-part-type="suborder">Homoptera</tp:taxon-name-part></tp:taxon-name>). An annotated check list</source><publisher-name>Polish Scientific Publishers</publisher-name><publisher-loc>Warszawa</publisher-loc><size units="page">550</size></element-citation></ref><ref id="B6075575"><element-citation xmlns:xlink="http://www.w3.org/1999/xlink" publication-type="article" xlink:type="simple"><person-group person-group-type="author"><name name-style="western"><surname>Schedl</surname><given-names>Wolfgang</given-names></name></person-group><year>2000</year><article-title>Taxonomie, Biologie und Verbreitung der Singzikaden Mitteleuropas (<tp:taxon-name><tp:taxon-name-part taxon-name-part-type="class">Insecta</tp:taxon-name-part></tp:taxon-name>: <tp:taxon-name><tp:taxon-name-part taxon-name-part-type="suborder">Homoptera</tp:taxon-name-part></tp:taxon-name>: <tp:taxon-name><tp:taxon-name-part taxon-name-part-type="family">Cicadidae</tp:taxon-name-part></tp:taxon-name> et <tp:taxon-name><tp:taxon-name-part taxon-name-part-type="family">Tibicinidae</tp:taxon-name-part></tp:taxon-name>)</article-title><source>Berichte des Naturwissenschaftlich-medizinischen Vereins im Innsbrück</source><volume>60</volume><fpage>79</fpage><lpage>94</lpage><comment content-type="language">German</comment><uri xlink:type="simple">https://www.zobodat.at/pdf/BERI_87_0257-0271.pdf</uri></element-citation></ref><ref id="B5743091"><element-citation xmlns:xlink="http://www.w3.org/1999/xlink" publication-type="book" xlink:type="simple"><person-group person-group-type="author"><name name-style="western"><surname>Holzinger</surname><given-names>Werner E</given-names></name><name name-style="western"><surname>Kammerlander</surname><given-names>Ingrid</given-names></name><name name-style="western"><surname>Nickel</surname><given-names>Herbert</given-names></name></person-group><year>2003</year><source>The <tp:taxon-name><tp:taxon-name-part taxon-name-part-type="suborder">Auchenorrhyncha</tp:taxon-name-part></tp:taxon-name> of Central Europe – Die Zikaden Mitteleuropas Volume 1: Fulgoromoropha, <tp:taxon-name><tp:taxon-name-part taxon-name-part-type="infraorder">Cicadomorpha</tp:taxon-name-part></tp:taxon-name> excl. <tp:taxon-name><tp:taxon-name-part taxon-name-part-type="family">Cicadellidae</tp:taxon-name-part></tp:taxon-name></source><publisher-name>Brill Academic Publishers</publisher-name><publisher-loc>Leiden</publisher-loc><size units="page">674</size><isbn>9004128956</isbn></element-citation></ref><ref id="B5743561"><element-citation xmlns:xlink="http://www.w3.org/1999/xlink" publication-type="article" xlink:type="simple"><person-group person-group-type="author"><name name-style="western"><surname>Schedl</surname><given-names>Wolfgang</given-names></name></person-group><year>1986</year><article-title>Zur Verbreitung, Biologie und Ökologie der Singzikaden von Istrien und dem angrenzenden Küstenland (<tp:taxon-name><tp:taxon-name-part taxon-name-part-type="suborder">Homoptera</tp:taxon-name-part></tp:taxon-name>: <tp:taxon-name><tp:taxon-name-part taxon-name-part-type="family">Cicadidae</tp:taxon-name-part></tp:taxon-name> and <tp:taxon-name><tp:taxon-name-part taxon-name-part-type="family">Tibicinidae</tp:taxon-name-part></tp:taxon-name>)</article-title><source>Zoologische Jahrbücher, Jena</source><volume>113</volume><issue>1</issue><fpage>1</fpage><lpage>27</lpage></element-citation></ref><ref id="B5743312"><element-citation xmlns:xlink="http://www.w3.org/1999/xlink" publication-type="article" xlink:type="simple"><person-group person-group-type="author"><name name-style="western"><surname>Nast</surname><given-names>Janusz</given-names></name></person-group><year>1987</year><article-title>The <tp:taxon-name><tp:taxon-name-part taxon-name-part-type="suborder">Auchenorrhyncha</tp:taxon-name-part></tp:taxon-name> (<tp:taxon-name><tp:taxon-name-part taxon-name-part-type="suborder">Homoptera</tp:taxon-name-part></tp:taxon-name>) of Europe</article-title><source>Annales Zoologici</source><volume>40</volume><issue>15</issue><fpage>536</fpage><lpage>661</lpage></element-citation></ref><ref id="B5743208"><element-citation xmlns:xlink="http://www.w3.org/1999/xlink" publication-type="article" xlink:type="simple"><person-group person-group-type="author"><name name-style="western"><surname>Lodos</surname><given-names>Niyazi</given-names></name><name name-style="western"><surname>Kalkandelen</surname><given-names>Ayla</given-names></name></person-group><year>1981</year><article-title>Preliminary list of <tp:taxon-name><tp:taxon-name-part taxon-name-part-type="suborder">Auchenorrhyncha</tp:taxon-name-part></tp:taxon-name> with notes on distribution and importance of species in Turkey. V. Families <tp:taxon-name><tp:taxon-name-part taxon-name-part-type="family">Flalidae</tp:taxon-name-part></tp:taxon-name>, <tp:taxon-name><tp:taxon-name-part taxon-name-part-type="family">Ricaniidae</tp:taxon-name-part></tp:taxon-name> and <tp:taxon-name><tp:taxon-name-part taxon-name-part-type="family">Cicadidae</tp:taxon-name-part></tp:taxon-name></article-title><source>Türkiye Bitki Koruma Dergisi</source><volume>5</volume><issue>2</issue><fpage>67</fpage><lpage>82</lpage><pub-id pub-id-type="doi">10.16970/ted.41590</pub-id></element-citation></ref><ref id="B6075546"><element-citation xmlns:xlink="http://www.w3.org/1999/xlink" publication-type="article" xlink:type="simple"><person-group person-group-type="author"><name name-style="western"><surname>Günthart</surname><given-names>Heidi</given-names></name><name name-style="western"><surname>Mühlenthaler</surname><given-names>Roland</given-names></name></person-group><year>2002</year><article-title>Provisorische Checklist der Zikaden der Schweiz (<tp:taxon-name><tp:taxon-name-part taxon-name-part-type="class">Insecta</tp:taxon-name-part></tp:taxon-name>: <tp:taxon-name><tp:taxon-name-part taxon-name-part-type="order">Hemiptera</tp:taxon-name-part></tp:taxon-name>,<tp:taxon-name><tp:taxon-name-part taxon-name-part-type="suborder">Auchenorrhyncha</tp:taxon-name-part></tp:taxon-name>)</article-title><source>Denisia</source><volume>4</volume><fpage>329</fpage><lpage>338</lpage><uri xlink:type="simple">https://www.researchgate.net/publication/260990033_Provisorische_Checklist_der_Zikaden_der_Schweiz_Insecta_Hemiptera_Auchenorrhyncha</uri></element-citation></ref><ref id="B5743218"><element-citation xmlns:xlink="http://www.w3.org/1999/xlink" publication-type="chapter" xlink:type="simple"><person-group person-group-type="author"><name name-style="western"><surname>Malenovský</surname><given-names>Igor</given-names></name><name name-style="western"><surname>Lauterer</surname><given-names>Pavel</given-names></name></person-group><year>2017</year><chapter-title><tp:taxon-name><tp:taxon-name-part taxon-name-part-type="suborder">Auchenorrhyncha</tp:taxon-name-part></tp:taxon-name> (křísi), pp. 148-161</chapter-title><person-group person-group-type="editor"><name name-style="western"><surname>Hejda</surname><given-names>R</given-names></name><name name-style="western"><surname>Farkač</surname><given-names>J</given-names></name><name name-style="western"><surname>Chobot</surname><given-names>K</given-names></name></person-group><source>Červený seznam ohrožených druhů České republiky: Bezobratlí (Red List of Threatened Species of the Czech Republic)</source><publisher-name>Příroda</publisher-name><publisher-loc>Praha, 36</publisher-loc><size units="page">612</size><uri xlink:type="simple">http://www.ochranaprirody.cz/res/archive/372/058766.pdf?seek=1509546816</uri><isbn>978-80-88076-53-7</isbn></element-citation></ref><ref id="B6075803"><element-citation xmlns:xlink="http://www.w3.org/1999/xlink" publication-type="chapter" xlink:type="simple"><person-group person-group-type="author"><name name-style="western"><surname>Nickel</surname><given-names>H</given-names></name><name name-style="western"><surname>Achtziger</surname><given-names>R</given-names></name><name name-style="western"><surname>Biedermann</surname><given-names>R</given-names></name><name name-style="western"><surname>Bückle</surname><given-names>C</given-names></name><name name-style="western"><surname>Deutschmann</surname><given-names>U</given-names></name><name name-style="western"><surname>Niedringhaus</surname><given-names>R</given-names></name><name name-style="western"><surname>Remane</surname><given-names>R</given-names></name><name name-style="western"><surname>Walter</surname><given-names>S</given-names></name><name name-style="western"><surname>Witsack</surname><given-names>W</given-names></name></person-group><year>2016</year><chapter-title>Rote Liste und Gesamtartenliste der Zikaden (<tp:taxon-name><tp:taxon-name-part taxon-name-part-type="order">Hemiptera</tp:taxon-name-part></tp:taxon-name>: <tp:taxon-name><tp:taxon-name-part taxon-name-part-type="suborder">Auchenorrhyncha</tp:taxon-name-part></tp:taxon-name>) Deutschlands [Red list and checklist of the planthoppers and leafhoppers (<tp:taxon-name><tp:taxon-name-part taxon-name-part-type="order">Hemiptera</tp:taxon-name-part></tp:taxon-name>: <tp:taxon-name><tp:taxon-name-part taxon-name-part-type="suborder">Auchenorrhyncha</tp:taxon-name-part></tp:taxon-name>) of Germany]</chapter-title><person-group person-group-type="editor"><name name-style="western"><surname>Gruttke</surname><given-names>H</given-names></name><name name-style="western"><surname>Balzer</surname><given-names>S</given-names></name><name name-style="western"><surname>Binot-Hafke</surname><given-names>M</given-names></name><name name-style="western"><surname>Haupt</surname><given-names>H</given-names></name><name name-style="western"><surname>Hofbauer</surname><given-names>N</given-names></name><name name-style="western"><surname>Ludwig</surname><given-names>G</given-names></name><name name-style="western"><surname>Matzke-Hajek</surname><given-names>G</given-names></name><name name-style="western"><surname>Ries</surname><given-names>M</given-names></name></person-group><source>Rote Liste gefährdeter Tiere, Pflanzen und Pilze Deutschlands, Band 4: Wirbellose Tiere (Teil 2)</source><edition>Naturschutz und Biologische Vielfalt</edition><volume>70 (4)</volume><size units="page">247-298</size><comment content-type="language">German</comment><isbn>978-3-7843-5474-3</isbn></element-citation></ref><ref id="B6075365"><element-citation xmlns:xlink="http://www.w3.org/1999/xlink" publication-type="article" xlink:type="simple"><person-group person-group-type="author"><name name-style="western"><surname>Hertach</surname><given-names>Thomas</given-names></name><name name-style="western"><surname>Nagel</surname><given-names>Peter</given-names></name></person-group><year>2013</year><article-title>Cicadas in Switzerland: a scientific overview of the historic and current knowledge of a popular taxon (<tp:taxon-name><tp:taxon-name-part taxon-name-part-type="order">Hemiptera</tp:taxon-name-part></tp:taxon-name>: <tp:taxon-name><tp:taxon-name-part taxon-name-part-type="family">Cicadidae</tp:taxon-name-part></tp:taxon-name>)</article-title><source>Revue suisse de Zoologie</source><volume>120</volume><issue>2</issue><fpage>229</fpage><lpage>269</lpage><uri xlink:type="simple">https://www.researchgate.net/publication/260676533_Cicadas_in_Switzerland_A_scientific_overview_of_the_historic_and_current_knowledge_of_a_popular_taxon_Hemiptera_Cicadidae</uri></element-citation></ref><ref id="B5743610"><element-citation xmlns:xlink="http://www.w3.org/1999/xlink" publication-type="book" xlink:type="simple"><person-group person-group-type="author"><name name-style="western"><surname>Servadei</surname><given-names>A</given-names></name></person-group><year>1967</year><source><tp:taxon-name><tp:taxon-name-part taxon-name-part-type="order">Rhynchota</tp:taxon-name-part></tp:taxon-name> (<tp:taxon-name><tp:taxon-name-part taxon-name-part-type="suborder">Heteroptera</tp:taxon-name-part></tp:taxon-name>, <tp:taxon-name><tp:taxon-name-part taxon-name-part-type="suborder">Homoptera</tp:taxon-name-part></tp:taxon-name>, <tp:taxon-name><tp:taxon-name-part taxon-name-part-type="suborder">Auchenorrhyncha</tp:taxon-name-part></tp:taxon-name>). Catalogo topografico e sinonimico. – Fauna d'Italia, Vol. IX</source><publisher-name>Calderini</publisher-name><publisher-loc>Bologna</publisher-loc><size units="page">x, 851</size><isbn>9788870191059</isbn></element-citation></ref><ref id="B5742690"><element-citation xmlns:xlink="http://www.w3.org/1999/xlink" publication-type="article" xlink:type="simple"><person-group person-group-type="author"><name name-style="western"><surname>Boulard</surname><given-names>Michel</given-names></name></person-group><year>1992</year><article-title>Identité et bio-écologie de <italic><tp:taxon-name><tp:taxon-name-part taxon-name-part-type="genus" reg="Cicadatra">Cicadatra</tp:taxon-name-part> <tp:taxon-name-part taxon-name-part-type="species" reg="atra">atra</tp:taxon-name-part></tp:taxon-name></italic> (Olivier, 1790), la cigale noire, in Gallia primordia patria (<tp:taxon-name><tp:taxon-name-part taxon-name-part-type="suborder">Homoptera</tp:taxon-name-part></tp:taxon-name>, <tp:taxon-name><tp:taxon-name-part taxon-name-part-type="superfamily">Cicadoidea</tp:taxon-name-part></tp:taxon-name>, <tp:taxon-name><tp:taxon-name-part taxon-name-part-type="family">Cicadidae</tp:taxon-name-part></tp:taxon-name>)</article-title><source>Travaux du Laboratoire Biologie et Evolution des Insectes <tp:taxon-name><tp:taxon-name-part taxon-name-part-type="superorder">Hemipteroidea</tp:taxon-name-part></tp:taxon-name>, École Pratique des Hautes Études, Biologie et Évolution des Insectes</source><volume>5</volume><fpage>55</fpage><lpage>86</lpage></element-citation></ref><ref id="B5743331"><element-citation xmlns:xlink="http://www.w3.org/1999/xlink" publication-type="article" xlink:type="simple"><person-group person-group-type="author"><name name-style="western"><surname>Nedyalkov</surname><given-names>N</given-names></name></person-group><year>1908</year><article-title>Трети приносъ къмъ ентомологичната фауна на България [Third contribution to the entomological fauna of Bulgaria]</article-title><source>Периодично списание на българското книжовно дружество (Periodical Journal of the Bulgarian Literary Society)</source><volume>69</volume><issue>9-10</issue><fpage>670</fpage><lpage>692</lpage><comment content-type="language">Bulgarian</comment></element-citation></ref><ref id="B5743855"><element-citation xmlns:xlink="http://www.w3.org/1999/xlink" publication-type="article" xlink:type="simple"><person-group person-group-type="author"><name name-style="western"><surname>Yoakimov</surname><given-names>D</given-names></name></person-group><year>1909</year><article-title>По фауната на <tp:taxon-name><tp:taxon-name-part taxon-name-part-type="order">Hemiptera</tp:taxon-name-part></tp:taxon-name> въ България [On the fauna of <tp:taxon-name><tp:taxon-name-part taxon-name-part-type="order">Hemiptera</tp:taxon-name-part></tp:taxon-name> of Bulgaria]</article-title><source>Сборникъ за народни умотворения, наука и книжнина [Collection of folklore, science and literature]</source><volume>25</volume><issue>7</issue><fpage>1</fpage><lpage>34</lpage><comment content-type="language">Bulgarian</comment></element-citation></ref><ref id="B5742749"><element-citation xmlns:xlink="http://www.w3.org/1999/xlink" publication-type="article" xlink:type="simple"><person-group person-group-type="author"><name name-style="western"><surname>Dirimanow</surname><given-names>M</given-names></name><name name-style="western"><surname>Harisanow</surname><given-names>A</given-names></name></person-group><year>1965</year><article-title>Втори принос върху фауната на цикадите (<tp:taxon-name><tp:taxon-name-part taxon-name-part-type="suborder">Homoptera</tp:taxon-name-part></tp:taxon-name>, Auchenorhyncha) в България [Zweiter Beitrag über die Fauna der Zikaden (<tp:taxon-name><tp:taxon-name-part taxon-name-part-type="suborder">Homoptera</tp:taxon-name-part></tp:taxon-name>-Auchenorhyncha) in Bulgarien]</article-title><source>Научни трудове Висш селскостопански институт „Васил Коларов” – Пловдив [Wissenschaftliche Arbeiten - Land Wirtschaftliche Hochschule “Vassil Kolarow” - Plovdiv, Bulgarien]</source><volume>14</volume><issue>2</issue><fpage>211</fpage><lpage>213</lpage><comment content-type="language">Bulgarian, German summary</comment></element-citation></ref><ref id="B5743541"><element-citation xmlns:xlink="http://www.w3.org/1999/xlink" publication-type="article" xlink:type="simple"><person-group person-group-type="author"><name name-style="western"><surname>Sander</surname><given-names>Friedrich Wilhelm</given-names></name></person-group><year>1985</year><article-title>Zur Kanntnis der Entomofauna von Bulgarien - Zikaden (<tp:taxon-name><tp:taxon-name-part taxon-name-part-type="suborder">Homoptera</tp:taxon-name-part></tp:taxon-name>-<tp:taxon-name><tp:taxon-name-part taxon-name-part-type="suborder">Auchenorrhyncha</tp:taxon-name-part></tp:taxon-name>)</article-title><source>Wissenschaftliche Zeitschrift Friedrich-Schiller-Universität Jena, Naturwissenschaftliche Reihe</source><volume>34</volume><fpage>585</fpage><lpage>607</lpage></element-citation></ref><ref id="B5743015"><element-citation xmlns:xlink="http://www.w3.org/1999/xlink" publication-type="article" xlink:type="simple"><person-group person-group-type="author"><name name-style="western"><surname>Háva</surname><given-names>Jiří</given-names></name></person-group><year>2016</year><article-title><italic><tp:taxon-name><tp:taxon-name-part taxon-name-part-type="genus" reg="Cicadatra">Cicadatra</tp:taxon-name-part> <tp:taxon-name-part taxon-name-part-type="species" reg="persica">persica</tp:taxon-name-part></tp:taxon-name></italic> (Kirkaldy, 1909) new for Bulgaria (<tp:taxon-name><tp:taxon-name-part taxon-name-part-type="order">Hemiptera</tp:taxon-name-part></tp:taxon-name>: <tp:taxon-name><tp:taxon-name-part taxon-name-part-type="suborder">Auchenorrhyncha</tp:taxon-name-part></tp:taxon-name>: <tp:taxon-name><tp:taxon-name-part taxon-name-part-type="family">Cicadidae</tp:taxon-name-part></tp:taxon-name>).</article-title><source>Arquivos entomolóxicos</source><volume>16</volume><fpage>137</fpage><lpage>138</lpage><uri xlink:type="simple">https://dialnet.unirioja.es/descarga/articulo/6512411.pdf</uri></element-citation></ref><ref id="B5743411"><element-citation xmlns:xlink="http://www.w3.org/1999/xlink" publication-type="article" xlink:type="simple"><person-group person-group-type="author"><name name-style="western"><surname>Popov</surname><given-names>Andrej V</given-names></name></person-group><year>1975</year><article-title>Строение тимбалов и характеристика звуковых cигналов певчих цикад (<tp:taxon-name><tp:taxon-name-part taxon-name-part-type="suborder">Homoptera</tp:taxon-name-part></tp:taxon-name>, <tp:taxon-name><tp:taxon-name-part taxon-name-part-type="family">Cicadidae</tp:taxon-name-part></tp:taxon-name>) южных районов СССР [The structure of tymbals and characteristics of sound signals of singing cicadas (<tp:taxon-name><tp:taxon-name-part taxon-name-part-type="suborder">Homoptera</tp:taxon-name-part></tp:taxon-name>, <tp:taxon-name><tp:taxon-name-part taxon-name-part-type="family">Cicadidae</tp:taxon-name-part></tp:taxon-name>) from the southern regions of the USSR.– Entomological Review 54 (2): 7-36]</article-title><source>Энтомологическое обозрение</source><volume>54</volume><issue>2</issue><fpage>258</fpage><lpage>290</lpage><comment content-type="language">Russian, English translation</comment></element-citation></ref><ref id="B5742680"><element-citation xmlns:xlink="http://www.w3.org/1999/xlink" publication-type="article" xlink:type="simple"><person-group person-group-type="author"><name name-style="western"><surname>Boulard</surname><given-names>Michel</given-names></name></person-group><year>1995</year><article-title>Postures de cymbalisation, cymbalisations et cartes d'identité acoustique des cigales. 1. Généralités et espèces méditerranéenes (<tp:taxon-name><tp:taxon-name-part taxon-name-part-type="suborder">Homoptera</tp:taxon-name-part></tp:taxon-name> <tp:taxon-name><tp:taxon-name-part taxon-name-part-type="superfamily">Cicadoidea</tp:taxon-name-part></tp:taxon-name>)</article-title><source>Travaux du Laboratoire Biologie et Evolution des Insectes <tp:taxon-name><tp:taxon-name-part taxon-name-part-type="superorder">Hemipteroidea</tp:taxon-name-part></tp:taxon-name>, École Pratique des Hautes Études, Biologie et Évolution des Insectes</source><volume>7/8</volume><fpage>1</fpage><lpage>72</lpage></element-citation></ref><ref id="B5742955"><element-citation xmlns:xlink="http://www.w3.org/1999/xlink" publication-type="article" xlink:type="simple"><person-group person-group-type="author"><name name-style="western"><surname>Gogala</surname><given-names>Matija</given-names></name><name name-style="western"><surname>Trilar</surname><given-names>Tomi</given-names></name></person-group><year>2003</year><article-title>Video analysis of wing clicking in Cicadas of the genera <italic><tp:taxon-name><tp:taxon-name-part taxon-name-part-type="genus" reg="Cicadatra">Cicadatra</tp:taxon-name-part></tp:taxon-name></italic> and <italic><tp:taxon-name><tp:taxon-name-part taxon-name-part-type="genus" reg="Pagiphora">Pagiphora</tp:taxon-name-part></tp:taxon-name></italic> (<tp:taxon-name><tp:taxon-name-part taxon-name-part-type="suborder">Homoptera</tp:taxon-name-part></tp:taxon-name>: <tp:taxon-name><tp:taxon-name-part taxon-name-part-type="suborder">Auchenorrhyncha</tp:taxon-name-part></tp:taxon-name>: <tp:taxon-name><tp:taxon-name-part taxon-name-part-type="superfamily">Cicadoidea</tp:taxon-name-part></tp:taxon-name>)</article-title><source>Acta Entomologica Slovenica</source><volume>11</volume><issue>1</issue><fpage>5</fpage><lpage>15</lpage><uri xlink:type="simple">https://www.dlib.si/details/URN:NBN:SI:doc-23O7AEQE</uri></element-citation></ref><ref id="B5743754"><element-citation xmlns:xlink="http://www.w3.org/1999/xlink" publication-type="article" xlink:type="simple"><person-group person-group-type="author"><name name-style="western"><surname>Sueur</surname><given-names>Jérôme</given-names></name><name name-style="western"><surname>Windmill</surname><given-names>James F C</given-names></name><name name-style="western"><surname>Robert</surname><given-names>Daniel</given-names></name></person-group><year>2010</year><article-title>Sound emission and reception tuning in three cicada species sharing the same habitat</article-title><source>The Journal of the Acoustical Society of America</source><volume>127</volume><issue>3</issue><pub-id pub-id-type="doi">10.1121/1.3291036</pub-id></element-citation></ref><ref id="B5742831"><element-citation xmlns:xlink="http://www.w3.org/1999/xlink" publication-type="chapter" xlink:type="simple"><person-group person-group-type="author"><name name-style="western"><surname>Gogala</surname><given-names>Matija</given-names></name></person-group><year>2002</year><chapter-title>Gesänge der Singzikaden aus Südost- und Mittel-Europa. pp 241-248</chapter-title><person-group person-group-type="editor"><name name-style="western"><surname>Holzinger</surname><given-names>Werner E.</given-names></name></person-group><source>Zikaden: Leafhoppers, Planthoppers and Cicadas (<tp:taxon-name><tp:taxon-name-part taxon-name-part-type="class">Insecta</tp:taxon-name-part></tp:taxon-name>: <tp:taxon-name><tp:taxon-name-part taxon-name-part-type="order">Hemiptera</tp:taxon-name-part></tp:taxon-name>: <tp:taxon-name><tp:taxon-name-part taxon-name-part-type="suborder">Auchenorrhyncha</tp:taxon-name-part></tp:taxon-name>)</source><publisher-name>Kataloge des Oberösterreichischen Landesmuseums, Neue Folge, Denisia, 4</publisher-name><size units="page">viii, 556</size><uri xlink:type="simple">https://www.zobodat.at/pdf/DENISIA_0004_0241-0248.pdf</uri><isbn>9783854740773</isbn></element-citation></ref><ref id="B5742975"><element-citation xmlns:xlink="http://www.w3.org/1999/xlink" publication-type="article" xlink:type="simple"><person-group person-group-type="author"><name name-style="western"><surname>Gogala</surname><given-names>Matija</given-names></name><name name-style="western"><surname>Trilar</surname><given-names>Tomi</given-names></name><name name-style="western"><surname>Krpač</surname><given-names>Vladimir T</given-names></name></person-group><year>2005</year><article-title>Fauna of singing cicadas (<tp:taxon-name><tp:taxon-name-part taxon-name-part-type="suborder">Auchenorrhyncha</tp:taxon-name-part></tp:taxon-name>: <tp:taxon-name><tp:taxon-name-part taxon-name-part-type="superfamily">Cicadoidea</tp:taxon-name-part></tp:taxon-name>) of Macedonia - a bioacoustic survey</article-title><source>Acta Entomologica Slovenica</source><volume>13</volume><issue>2</issue><fpage>103</fpage><lpage>126</lpage><uri xlink:type="simple">https://pdfs.semanticscholar.org/f4e5/38bfb6766646a99f47674c1e9aec28ff49d7.pdf?_ga=2.125403722.1327681172.1587029170-1417599569.1583067131</uri></element-citation></ref><ref id="B5743988"><element-citation xmlns:xlink="http://www.w3.org/1999/xlink" publication-type="website" xlink:type="simple"><person-group person-group-type="editor"><name name-style="western"><surname>Gogala</surname><given-names>Matija</given-names></name></person-group><article-title>Songs of European singing cicadas / Napevi evropskih škržadov</article-title><uri xlink:type="simple">http://www.cicadasong.eu/</uri><date-in-citation content-type="access-date">2020-04-17T00:00:00+03:00</date-in-citation></element-citation></ref></ref-list></tp:taxon-treatment>
