# Supplementary material for: Checklist and provisional atlas of singing cicadas (Hemiptera: Cicadidae) of Bulgaria, based on bioacoustics
Source: Biodivers Data J. 2020 Oct 9;8:e54424. doi: 10.3897/BDJ.8.e54424 (PMC7567745; doi:10.3897/BDJ.8.e54424)
Supplement: XML Treatment for Cicadatra hyalina [file BDJ.8.e54424-treatment9.xml]

<!DOCTYPE tp:taxon-treatment
  PUBLIC "-//TaxonX//DTD Taxonomic Treatment Publishing DTD v0 20100105//EN" "tax-treatment-NSO.dtd">
<tp:taxon-treatment xmlns:tp="http://www.plazi.org/taxpub"><tp:treatment-meta><mixed-citation publication-type="journal"><person-group><name><surname>Trilar</surname><given-names>Tomi</given-names></name><name><surname>Gjonov</surname><given-names>Ilia</given-names></name><name><surname>Gogala</surname><given-names>Matija</given-names></name></person-group><article-title>Checklist and provisional atlas of singing cicadas (<tp:taxon-name><tp:taxon-name-part taxon-name-part-type="order">Hemiptera</tp:taxon-name-part></tp:taxon-name>: <tp:taxon-name><tp:taxon-name-part taxon-name-part-type="family">Cicadidae</tp:taxon-name-part></tp:taxon-name>) of Bulgaria, based on bioacoustics</article-title><source>Biodivers Data J</source><day>09</day><month>10</month><year>2020</year><volume>8</volume><pub-id pub-id-type="doi">10.3897/BDJ.8.e54424</pub-id></mixed-citation></tp:treatment-meta><tp:nomenclature><tp:taxon-name><object-id xmlns:xlink="http://www.w3.org/1999/xlink" content-type="arpha" xlink:type="simple">FFE502BC-32CF-58BE-B471-6C76813F7687</object-id><tp:taxon-name-part taxon-name-part-type="genus">Cicadatra</tp:taxon-name-part> <tp:taxon-name-part taxon-name-part-type="species">hyalina</tp:taxon-name-part></tp:taxon-name><tp:taxon-authority>(Fabricius, 1798)</tp:taxon-authority></tp:nomenclature><tp:treatment-sec sec-type="Distribution"><title>Distribution</title><p><bold><underline>General distribution:</underline> Southern Europe</bold>: Greece, North Macedonia, Romania; <bold>Eastern Europe</bold>: Russia (South European Russia), Ukraine; <bold>Middle East</bold>: Iran, Israel, Jordan, Palestine, Syria, Turkey; <bold>Transcaucasia</bold>: Armenia, Azerbaijan, Georgia; <bold>Central Asia</bold>: Turkmenistan (summarised by <xref ref-type="bibr" rid="B5742783">Duffels and van der Laan 1985</xref> and <xref ref-type="bibr" rid="B5743532">Sanborn 2014</xref>).</p><p><bold><underline>Distribution in Bulgaria</underline></bold>: In Bulgaria, data are known for four localities from eastern Danubian Plane, Sandanski-Petrich Middle Struma valley and Upper Thracian Plain (Fig. <xref ref-type="fig" rid="F5781263">18</xref>). In literature, we found the data in <xref ref-type="bibr" rid="B5743331">Nedyalkov (1908)</xref>, who cites <italic><tp:taxon-name><tp:taxon-name-part taxon-name-part-type="genus" reg="Cicadatra">Cicadatra</tp:taxon-name-part> <tp:taxon-name-part taxon-name-part-type="species" reg="hyalina">hyalina</tp:taxon-name-part></tp:taxon-name></italic> for Sadovo and Pazardzhik. One female specimen is stored in the BFUS collection and was collected by the third author in Harsovo. During this study, it was recorded and collected at Kaliakra Cape in steppe habitats close to the Black Sea coast (Fig. <xref ref-type="fig" rid="F5781263">18</xref>). All these sites are located between 60 and 260 m a.s.l. (Fig. <xref ref-type="fig" rid="F5781267">19</xref>).</p></tp:treatment-sec><tp:treatment-sec sec-type="Notes"><title>Notes</title><p><bold><underline>Acoustic behaviour</underline></bold>: Four types of songs are registered in <italic><tp:taxon-name><tp:taxon-name-part taxon-name-part-type="genus" reg="Cicadatra">Cicadatra</tp:taxon-name-part> <tp:taxon-name-part taxon-name-part-type="species" reg="hyalina">hyalina</tp:taxon-name-part></tp:taxon-name></italic>: continuous calling song, intermittent calling song, courtship song and alarm song (rivalry song or distress call) (<xref ref-type="bibr" rid="B5743411">Popov 1975</xref>, <xref ref-type="bibr" rid="B5742680">Boulard 1995</xref>).</p><p><italic>Continuous calling song</italic> (Fig. <xref ref-type="fig" rid="F5781271">20</xref>) consists of a sound with constant amplitude, which is up to several minutes long and resembles a high-frequency buzz (<xref ref-type="bibr" rid="B5743411">Popov 1975</xref>) with the frequency range 8.3 to 12.5 kHz and the peak frequency around 11.0 kHz (<xref ref-type="bibr" rid="B5742680">Boulard 1995</xref>, <xref ref-type="bibr" rid="B5743421">Popov et al. 1991</xref>).</p><p>The <italic>intermittent calling song</italic> resembles a rumbling noise and consists of echemes of 0.8-1.6 s in length and the interecheme periods of approximately the same length (Fig. <xref ref-type="fig" rid="F5781275">21</xref>). Echemes consist of successive pulse sequences with frequencies of 47-60 Hz (Fig. 20B). Exceptions are the first few pulses of the echeme, which follow at intervals 1.5-2.0 times longer than the next (<xref ref-type="bibr" rid="B5743411">Popov 1975</xref>). The frequency range of short echemes has a relatively low and wide band between 3 and 11 kHz (<xref ref-type="bibr" rid="B5743411">Popov 1975</xref>, <xref ref-type="bibr" rid="B5742680">Boulard 1995</xref>), with two peak frequencies at 4.5 kHz and 10.5 kHz (<xref ref-type="bibr" rid="B5743421">Popov et al. 1991</xref>).</p><p>The <italic>courtship song</italic> is a sequence of pulses that is regularly repeated at a frequency of 54-59 Hz. It has a similar rumbling sound as the intermittent calling song with the same spectral characteristics, but it lacks the segmentation in echemes and is much quieter than the intermittent calling song (<xref ref-type="bibr" rid="B5743411">Popov 1975</xref>).</p><p>Selected <ext-link xmlns:xlink="http://www.w3.org/1999/xlink" ext-link-type="uri" xlink:href="http://www.cicadasong.eu/cicadidae/cicadatra-hyalina.html" xlink:type="simple">sound samples of <italic>Cicadatra hyalina</italic></ext-link> are available on the web pages <italic>Songs of the European singing cicadas</italic> (<xref ref-type="bibr" rid="B5743988">Gogala 2020</xref>).</p><p><underline><bold>Materials</bold>:</underline> Suppl. material <xref ref-type="supplementary-material" rid="S6096955">4</xref></p></tp:treatment-sec><tp:treatment-sec sec-type="Diagnosis"><title>Diagnosis</title><p><italic><tp:taxon-name><tp:taxon-name-part taxon-name-part-type="genus" reg="Cicadatra">Cicadatra</tp:taxon-name-part> <tp:taxon-name-part taxon-name-part-type="species" reg="hyalina">hyalina</tp:taxon-name-part></tp:taxon-name></italic> (Fig. <xref ref-type="fig" rid="F5781259">17</xref>) lives in hot and dry open grasslands (<xref ref-type="bibr" rid="B5742975">Gogala et al. 2005</xref>), where it inhabits grass or low shrubs at a height of up to 1 m (<xref ref-type="bibr" rid="B5743411">Popov 1975</xref>). Sometimes, it is even found on rocky semi-desert grasslands with very little vegetation.</p></tp:treatment-sec><tp:treatment-sec><!--Section generated to contain objects referenced in tp:taxon-treatment.--><fig id="F5781263" position="float" orientation="portrait"><object-id xmlns:xlink="http://www.w3.org/1999/xlink" content-type="arpha" xlink:type="simple">A3D0B277-A7B8-57BB-A1D6-396A005F4D6D</object-id><object-id xmlns:xlink="http://www.w3.org/1999/xlink" content-type="doi" xlink:type="simple">10.3897/BDJ.8.e54424.figure18</object-id><label>Figure 18.</label><caption><p><bold>Map with localities of <italic><tp:taxon-name><tp:taxon-name-part taxon-name-part-type="genus" reg="Cicadatra">Cicadatra</tp:taxon-name-part> <tp:taxon-name-part taxon-name-part-type="species" reg="hyalina">hyalina</tp:taxon-name-part></tp:taxon-name></italic> in Bulgaria.</bold> Black - literature data, blue - data from collections, red - bioacoustic data collected in this survey.</p></caption><graphic xmlns:xlink="http://www.w3.org/1999/xlink" xlink:href="bdj-08-e54424-g018.png" position="float" id="oo_406977.png" orientation="portrait" xlink:type="simple"><uri content-type="original_file" xlink:type="simple">https://binary.pensoft.net/fig/406977</uri></graphic></fig><fig id="F5781267" position="float" orientation="portrait"><object-id xmlns:xlink="http://www.w3.org/1999/xlink" content-type="arpha" xlink:type="simple">C11D6EB8-0C83-57B0-BB09-7306B179F5F8</object-id><object-id xmlns:xlink="http://www.w3.org/1999/xlink" content-type="doi" xlink:type="simple">10.3897/BDJ.8.e54424.figure19</object-id><label>Figure 19.</label><caption><p><bold>Altitudinal distribution of <italic><tp:taxon-name><tp:taxon-name-part taxon-name-part-type="genus" reg="Cicadatra">Cicadatra</tp:taxon-name-part> <tp:taxon-name-part taxon-name-part-type="species" reg="hyalina">hyalina</tp:taxon-name-part></tp:taxon-name></italic>.</bold> The percentage of the recorded localities is displayed in 200-metre altitude zones.</p></caption><graphic xmlns:xlink="http://www.w3.org/1999/xlink" xlink:href="bdj-08-e54424-g019.png" position="float" id="oo_443762.png" orientation="portrait" xlink:type="simple"><uri content-type="original_file" xlink:type="simple">https://binary.pensoft.net/fig/443762</uri></graphic></fig><fig id="F5781271" position="float" orientation="portrait"><object-id xmlns:xlink="http://www.w3.org/1999/xlink" content-type="arpha" xlink:type="simple">263E50FD-5935-5C3C-8EC9-896C38708974</object-id><object-id xmlns:xlink="http://www.w3.org/1999/xlink" content-type="doi" xlink:type="simple">10.3897/BDJ.8.e54424.figure20</object-id><label>Figure 20.</label><caption><p><bold>Continuous calling song of <italic><tp:taxon-name><tp:taxon-name-part taxon-name-part-type="genus" reg="Cicadatra">Cicadatra</tp:taxon-name-part> <tp:taxon-name-part taxon-name-part-type="species" reg="hyalina">hyalina</tp:taxon-name-part></tp:taxon-name></italic>.</bold> (A) spectrogram and oscillogram of the continuous song; (B) oscillogram of the enlarged part corresponding to the inverted window in (A).</p></caption><graphic xmlns:xlink="http://www.w3.org/1999/xlink" xlink:href="bdj-08-e54424-g020.png" position="float" id="oo_406979.png" orientation="portrait" xlink:type="simple"><uri content-type="original_file" xlink:type="simple">https://binary.pensoft.net/fig/406979</uri></graphic></fig><fig id="F5781275" position="float" orientation="portrait"><object-id xmlns:xlink="http://www.w3.org/1999/xlink" content-type="arpha" xlink:type="simple">25023E32-C442-529A-8785-49A3CD69B529</object-id><object-id xmlns:xlink="http://www.w3.org/1999/xlink" content-type="doi" xlink:type="simple">10.3897/BDJ.8.e54424.figure21</object-id><label>Figure 21.</label><caption><p><bold>Intermittent calling song of <italic><tp:taxon-name><tp:taxon-name-part taxon-name-part-type="genus" reg="Cicadatra">Cicadatra</tp:taxon-name-part> <tp:taxon-name-part taxon-name-part-type="species" reg="hyalina">hyalina</tp:taxon-name-part></tp:taxon-name></italic>.</bold> (A) spectrogram and oscillogram of the calling song; (B) oscillogram of one echeme corresponding to the inverted window in (A).</p></caption><graphic xmlns:xlink="http://www.w3.org/1999/xlink" xlink:href="bdj-08-e54424-g021.png" position="float" id="oo_406980.png" orientation="portrait" xlink:type="simple"><uri content-type="original_file" xlink:type="simple">https://binary.pensoft.net/fig/406980</uri></graphic></fig><supplementary-material xmlns:xlink="http://www.w3.org/1999/xlink" id="S6096955" orientation="portrait" position="float" xlink:type="simple"><object-id content-type="arpha" xlink:type="simple">3C336F89-D9D8-5468-AE1C-839195D52719</object-id><object-id content-type="doi" xlink:type="simple">10.3897/BDJ.8.e54424.suppl4</object-id><label>Supplementary material 4</label><caption><p><italic><tp:taxon-name><tp:taxon-name-part taxon-name-part-type="genus" reg="Cicadatra">Cicadatra</tp:taxon-name-part> <tp:taxon-name-part taxon-name-part-type="species" reg="hyalina">hyalina</tp:taxon-name-part></tp:taxon-name></italic> faunistic data. Checklist and provisional atlas of singing cicadas (<tp:taxon-name><tp:taxon-name-part taxon-name-part-type="order">Hemiptera</tp:taxon-name-part></tp:taxon-name>: <tp:taxon-name><tp:taxon-name-part taxon-name-part-type="family">Cicadidae</tp:taxon-name-part></tp:taxon-name>) of Bulgaria, based on bioacoustics</p></caption><statement content-type="dataType"><label>Data type</label><p>Occurrences</p></statement><p>File: oo_449193.csv</p><media xlink:href="bdj-08-e54424-s004.csv" mimetype="Comma Separated Values File" mime-subtype="csv" position="float" orientation="portrait" xlink:type="simple"><uri content-type="original_file" xlink:type="simple">https://binary.pensoft.net/file/449193</uri></media><attrib specific-use="authors">Tomi Trilar, Ilia Gjonov, Matija Gogala</attrib></supplementary-material><fig id="F5781259" position="float" orientation="portrait"><object-id xmlns:xlink="http://www.w3.org/1999/xlink" content-type="arpha" xlink:type="simple">0AC0C6AC-678A-57F1-A65C-3F29AB7634BF</object-id><object-id xmlns:xlink="http://www.w3.org/1999/xlink" content-type="doi" xlink:type="simple">10.3897/BDJ.8.e54424.figure17</object-id><label>Figure 17.</label><caption><p>
          <bold><italic><tp:taxon-name><tp:taxon-name-part taxon-name-part-type="genus" reg="Cicadatra">Cicadatra</tp:taxon-name-part> <tp:taxon-name-part taxon-name-part-type="species" reg="hyalina">hyalina</tp:taxon-name-part></tp:taxon-name></italic> male.</bold>
        </p></caption><graphic xmlns:xlink="http://www.w3.org/1999/xlink" xlink:href="bdj-08-e54424-g017.jpg" position="float" id="oo_406976.jpg" orientation="portrait" xlink:type="simple"><uri content-type="original_file" xlink:type="simple">https://binary.pensoft.net/fig/406976</uri></graphic></fig></tp:treatment-sec><ref-list><ref id="B5742783"><element-citation xmlns:xlink="http://www.w3.org/1999/xlink" publication-type="book" xlink:type="simple"><person-group person-group-type="author"><name name-style="western"><surname>Duffels</surname><given-names>J P</given-names></name><name name-style="western"><surname>van der Laan</surname><given-names>P A</given-names></name></person-group><year>1985</year><source>Catalogue of the <tp:taxon-name><tp:taxon-name-part taxon-name-part-type="superfamily">Cicadoidea</tp:taxon-name-part></tp:taxon-name> (<tp:taxon-name><tp:taxon-name-part taxon-name-part-type="suborder">Homoptera</tp:taxon-name-part></tp:taxon-name>, Auchenorhyncha) 1956-1980</source><publisher-name>Dr W Junk Publisher</publisher-name><publisher-loc>Dordrecht, Boston, Lancaster</publisher-loc><isbn>9061935229</isbn></element-citation></ref><ref id="B5743532"><element-citation xmlns:xlink="http://www.w3.org/1999/xlink" publication-type="book" xlink:type="simple"><person-group person-group-type="author"><name name-style="western"><surname>Sanborn</surname><given-names>Allen F</given-names></name></person-group><year>2014</year><source>Catalogue of the <tp:taxon-name><tp:taxon-name-part taxon-name-part-type="superfamily">Cicadoidea</tp:taxon-name-part></tp:taxon-name></source><publisher-name>Academic Press/Elsevier</publisher-name><publisher-loc>London, UK</publisher-loc><size units="page">1001</size></element-citation></ref><ref id="B5743331"><element-citation xmlns:xlink="http://www.w3.org/1999/xlink" publication-type="article" xlink:type="simple"><person-group person-group-type="author"><name name-style="western"><surname>Nedyalkov</surname><given-names>N</given-names></name></person-group><year>1908</year><article-title>Трети приносъ къмъ ентомологичната фауна на България [Third contribution to the entomological fauna of Bulgaria]</article-title><source>Периодично списание на българското книжовно дружество (Periodical Journal of the Bulgarian Literary Society)</source><volume>69</volume><issue>9-10</issue><fpage>670</fpage><lpage>692</lpage><comment content-type="language">Bulgarian</comment></element-citation></ref><ref id="B5743411"><element-citation xmlns:xlink="http://www.w3.org/1999/xlink" publication-type="article" xlink:type="simple"><person-group person-group-type="author"><name name-style="western"><surname>Popov</surname><given-names>Andrej V</given-names></name></person-group><year>1975</year><article-title>Строение тимбалов и характеристика звуковых cигналов певчих цикад (<tp:taxon-name><tp:taxon-name-part taxon-name-part-type="suborder">Homoptera</tp:taxon-name-part></tp:taxon-name>, <tp:taxon-name><tp:taxon-name-part taxon-name-part-type="family">Cicadidae</tp:taxon-name-part></tp:taxon-name>) южных районов СССР [The structure of tymbals and characteristics of sound signals of singing cicadas (<tp:taxon-name><tp:taxon-name-part taxon-name-part-type="suborder">Homoptera</tp:taxon-name-part></tp:taxon-name>, <tp:taxon-name><tp:taxon-name-part taxon-name-part-type="family">Cicadidae</tp:taxon-name-part></tp:taxon-name>) from the southern regions of the USSR.– Entomological Review 54 (2): 7-36]</article-title><source>Энтомологическое обозрение</source><volume>54</volume><issue>2</issue><fpage>258</fpage><lpage>290</lpage><comment content-type="language">Russian, English translation</comment></element-citation></ref><ref id="B5742680"><element-citation xmlns:xlink="http://www.w3.org/1999/xlink" publication-type="article" xlink:type="simple"><person-group person-group-type="author"><name name-style="western"><surname>Boulard</surname><given-names>Michel</given-names></name></person-group><year>1995</year><article-title>Postures de cymbalisation, cymbalisations et cartes d'identité acoustique des cigales. 1. Généralités et espèces méditerranéenes (<tp:taxon-name><tp:taxon-name-part taxon-name-part-type="suborder">Homoptera</tp:taxon-name-part></tp:taxon-name> <tp:taxon-name><tp:taxon-name-part taxon-name-part-type="superfamily">Cicadoidea</tp:taxon-name-part></tp:taxon-name>)</article-title><source>Travaux du Laboratoire Biologie et Evolution des Insectes <tp:taxon-name><tp:taxon-name-part taxon-name-part-type="superorder">Hemipteroidea</tp:taxon-name-part></tp:taxon-name>, École Pratique des Hautes Études, Biologie et Évolution des Insectes</source><volume>7/8</volume><fpage>1</fpage><lpage>72</lpage></element-citation></ref><ref id="B5743421"><element-citation xmlns:xlink="http://www.w3.org/1999/xlink" publication-type="article" xlink:type="simple"><person-group person-group-type="author"><name name-style="western"><surname>Popov</surname><given-names>Andrej V</given-names></name><name name-style="western"><surname>Aronov</surname><given-names>I B</given-names></name><name name-style="western"><surname>Sergeyeva</surname><given-names>M V</given-names></name></person-group><year>1991</year><article-title>Частотные арактеристики тимпаналъных органов и спектр звуковых комуникационных сигналов певчих цикад (<tp:taxon-name><tp:taxon-name-part taxon-name-part-type="suborder">Homoptera</tp:taxon-name-part></tp:taxon-name>, <tp:taxon-name><tp:taxon-name-part taxon-name-part-type="family">Cicadidae</tp:taxon-name-part></tp:taxon-name>) Прасковейской долины. К вопросу о согласовании слуха и звукойзлучения [Frequency characteristics of the tympanal organs and spectrum of the sound communication signals of the singing cicadas (<tp:taxon-name><tp:taxon-name-part taxon-name-part-type="suborder">Homoptera</tp:taxon-name-part></tp:taxon-name>, <tp:taxon-name><tp:taxon-name-part taxon-name-part-type="family">Cicadidae</tp:taxon-name-part></tp:taxon-name>) of Praskoveiskaya Valley. To the problem of matching between sound production and sound reception.– Entomological Review (1992), 70: 151–166]</article-title><source>Entomological Review</source><volume>70</volume><issue>2</issue><fpage>281</fpage><lpage>296</lpage><comment content-type="language">Russian, English translation</comment></element-citation></ref><ref id="B5743988"><element-citation xmlns:xlink="http://www.w3.org/1999/xlink" publication-type="website" xlink:type="simple"><person-group person-group-type="editor"><name name-style="western"><surname>Gogala</surname><given-names>Matija</given-names></name></person-group><article-title>Songs of European singing cicadas / Napevi evropskih škržadov</article-title><uri xlink:type="simple">http://www.cicadasong.eu/</uri><date-in-citation content-type="access-date">2020-04-17T00:00:00+03:00</date-in-citation></element-citation></ref><ref id="B5742975"><element-citation xmlns:xlink="http://www.w3.org/1999/xlink" publication-type="article" xlink:type="simple"><person-group person-group-type="author"><name name-style="western"><surname>Gogala</surname><given-names>Matija</given-names></name><name name-style="western"><surname>Trilar</surname><given-names>Tomi</given-names></name><name name-style="western"><surname>Krpač</surname><given-names>Vladimir T</given-names></name></person-group><year>2005</year><article-title>Fauna of singing cicadas (<tp:taxon-name><tp:taxon-name-part taxon-name-part-type="suborder">Auchenorrhyncha</tp:taxon-name-part></tp:taxon-name>: <tp:taxon-name><tp:taxon-name-part taxon-name-part-type="superfamily">Cicadoidea</tp:taxon-name-part></tp:taxon-name>) of Macedonia - a bioacoustic survey</article-title><source>Acta Entomologica Slovenica</source><volume>13</volume><issue>2</issue><fpage>103</fpage><lpage>126</lpage><uri xlink:type="simple">https://pdfs.semanticscholar.org/f4e5/38bfb6766646a99f47674c1e9aec28ff49d7.pdf?_ga=2.125403722.1327681172.1587029170-1417599569.1583067131</uri></element-citation></ref></ref-list></tp:taxon-treatment>
