# Supplementary material for: Checklist and provisional atlas of singing cicadas (Hemiptera: Cicadidae) of Bulgaria, based on bioacoustics
Source: Biodivers Data J. 2020 Oct 9;8:e54424. doi: 10.3897/BDJ.8.e54424 (PMC7567745; doi:10.3897/BDJ.8.e54424)
Supplement: XML Treatment for Cicadatra persica [file BDJ.8.e54424-treatment10.xml]

<!DOCTYPE tp:taxon-treatment
  PUBLIC "-//TaxonX//DTD Taxonomic Treatment Publishing DTD v0 20100105//EN" "tax-treatment-NSO.dtd">
<tp:taxon-treatment xmlns:tp="http://www.plazi.org/taxpub"><tp:treatment-meta><mixed-citation publication-type="journal"><person-group><name><surname>Trilar</surname><given-names>Tomi</given-names></name><name><surname>Gjonov</surname><given-names>Ilia</given-names></name><name><surname>Gogala</surname><given-names>Matija</given-names></name></person-group><article-title>Checklist and provisional atlas of singing cicadas (<tp:taxon-name><tp:taxon-name-part taxon-name-part-type="order">Hemiptera</tp:taxon-name-part></tp:taxon-name>: <tp:taxon-name><tp:taxon-name-part taxon-name-part-type="family">Cicadidae</tp:taxon-name-part></tp:taxon-name>) of Bulgaria, based on bioacoustics</article-title><source>Biodivers Data J</source><day>09</day><month>10</month><year>2020</year><volume>8</volume><pub-id pub-id-type="doi">10.3897/BDJ.8.e54424</pub-id></mixed-citation></tp:treatment-meta><tp:nomenclature><tp:taxon-name><object-id xmlns:xlink="http://www.w3.org/1999/xlink" content-type="arpha" xlink:type="simple">742A0C50-C87E-5CB3-B2E1-9E5FF1948E7C</object-id><tp:taxon-name-part taxon-name-part-type="genus">Cicadatra</tp:taxon-name-part> <tp:taxon-name-part taxon-name-part-type="species">persica</tp:taxon-name-part></tp:taxon-name><tp:taxon-authority>(Kirkaldy, 1909)</tp:taxon-authority></tp:nomenclature><tp:treatment-sec sec-type="Distribution"><title>Distribution</title><p><bold><underline>General distribution:</underline> Southern Europe</bold>: Bulgaria (this study), North Macedonia; <bold>Eastern Europe</bold>: Russia (south European Russia); <bold>Middle East</bold>: Iran, Israel, Syria, Turkey; <bold>Transcaucasia</bold>: Armenia, Azerbaijan, Georgia; <bold>Central Asia</bold>: Pakistan (summarised by <xref ref-type="bibr" rid="B5742783">Duffels and van der Laan 1985</xref> and <xref ref-type="bibr" rid="B5743532">Sanborn 2014</xref>).</p><p>According to <xref ref-type="bibr" rid="B5743179">Kudryasheva (1979)</xref> the western limit of distribution of <italic><tp:taxon-name><tp:taxon-name-part taxon-name-part-type="genus" reg="Cicadatra">Cicadatra</tp:taxon-name-part> <tp:taxon-name-part taxon-name-part-type="species" reg="persica">persica</tp:taxon-name-part></tp:taxon-name></italic> in the Mediterranean reaches as far as Sicily, but has not been confirmed by recent fieldwork with bioacoustic methods (Thomas Hertach, personal communication).</p><p><bold><underline>Distribution in Bulgaria</underline></bold>: Two male and one female specimen of <italic><tp:taxon-name><tp:taxon-name-part taxon-name-part-type="genus" reg="Cicadatra">Cicadatra</tp:taxon-name-part> <tp:taxon-name-part taxon-name-part-type="species" reg="persica">persica</tp:taxon-name-part></tp:taxon-name></italic> from Sliven are kept in the collections of SOFM and MZPW (Figs <xref ref-type="fig" rid="F5781283">23</xref>, <xref ref-type="fig" rid="F5781287">24</xref>). These data have never been published before.</p><p><italic><tp:taxon-name><tp:taxon-name-part taxon-name-part-type="genus" reg="Cicadatra">Cicadatra</tp:taxon-name-part> <tp:taxon-name-part taxon-name-part-type="species" reg="persica">persica</tp:taxon-name-part></tp:taxon-name></italic> is also mentioned for Bulgaria in literature by <xref ref-type="bibr" rid="B5743015">Háva (2016)</xref> from Sozopol on the Black Sea coast, but in this study, we find that the specimen was misidentified with an unusually coloured <italic><tp:taxon-name><tp:taxon-name-part taxon-name-part-type="genus" reg="Cicadatra">Cicadatra</tp:taxon-name-part> <tp:taxon-name-part taxon-name-part-type="species" reg="atra">atra</tp:taxon-name-part></tp:taxon-name></italic> because of the large differences in body size.</p><p>Using bioacoustic methods, we searched in Sliven and its surroundings under ideal weather conditions for singing cicadas and in suitable habitat (based on our own field experiences from North Macedonia (<xref ref-type="bibr" rid="B5742945">Gogala and Trilar 1998</xref>, <xref ref-type="bibr" rid="B5742955">Gogala and Trilar 2003</xref>, <xref ref-type="bibr" rid="B5742975">Gogala et al. 2005</xref>)), but could not detect the presence of <italic><tp:taxon-name><tp:taxon-name-part taxon-name-part-type="genus" reg="Cicadatra">Cicadatra</tp:taxon-name-part> <tp:taxon-name-part taxon-name-part-type="species" reg="persica">persica</tp:taxon-name-part></tp:taxon-name></italic>.</p></tp:treatment-sec><tp:treatment-sec sec-type="Notes"><title>Notes</title><p><bold><underline>Acoustic behaviour</underline></bold>: The song with intensive wing clicking was described by <xref ref-type="bibr" rid="B5742945">Gogala and Trilar (1998)</xref>. Some years later, <xref ref-type="bibr" rid="B5742955">Gogala and Trilar (2003)</xref> also described the mechanism of wing clicking.</p><p>Like many other <italic><tp:taxon-name><tp:taxon-name-part taxon-name-part-type="genus" reg="Cicadatra">Cicadatra</tp:taxon-name-part></tp:taxon-name></italic> species, <italic><tp:taxon-name><tp:taxon-name-part taxon-name-part-type="genus" reg="Cicadatra">Cicadatra</tp:taxon-name-part> <tp:taxon-name-part taxon-name-part-type="species" reg="persica">persica</tp:taxon-name-part></tp:taxon-name></italic> also has two types of songs: continuous calling song and courtship song with wing clicks. It is obvious that many species of this genus combine the normal tymbal sounds with clicks produced by wing beats against the body or substrate during their courtship song (<xref ref-type="bibr" rid="B5742945">Gogala and Trilar 1998</xref>).</p><p>The phrases of a <italic>continuous calling song</italic> can last for many minutes without interruption (Fig. <xref ref-type="fig" rid="F5781291">25</xref>). They begin without a distinct pattern of amplitude modulation and sometimes end with one or a few separate, irregular echemes. The frequency range is between 5.8 and 12.4 kHz (at -20 dB level) with maximum amplitude close to 8.4 kHz. In this wide frequency band, there are many small frequency peaks, 670-1300 Hz apart due to the ultrastructure of this song, which consists of pulses (tymbal rib clicks) with a repetition period of about 0.8 to 1.5 ms (repetition frequency 670 - 1250 Hz) (<xref ref-type="bibr" rid="B5742945">Gogala and Trilar 1998</xref>).</p><p><italic>Courtship song</italic> (Fig. <xref ref-type="fig" rid="F5781295">26</xref>) consists of phrases (duration 5-7 s, average 6 ± 1.3 s) with a long series (N = 59 ± 14) of rapidly repeated wing clicks (repetition period 89 ± 15 ms and repetition frequency approx. 11 Hz), which ends with a loud tymbal echeme with increasing amplitude (duration 186 ± 26 ms). After a short pause, the wing clicks of the next phrase begin again. The first interval between the clicks is usually a bit longer and the last 2-6 intervals of a phrase are even longer. The interval between the last click and a tymbal echeme is extremely variable and can last between 60 and 600 ms. The frequency spectrum of tymbal echemes is similar to the spectrum of a continuous song, but the wing clicks have a wider frequency spectrum (2-20 kHz) with a maximum amplitude between 3 and 7 kHz (Gogala and Trilar 1998). The clicks always occur in connection with the opening and closing of the forewings. The hindwings remain more or less in the same position during this cycle (Gogala and Trilar 2003). The males singing close together often synchronise the phrases almost simultaneously, so that the tymbal echemes appear, but are slightly shifted for about 50-150 ms (Gogala and Trilar 1998).</p><p>In addition to these two types of song, a few irregular tymbal echemes are recorded with the same spectrum as the continuous song, usually before the cicadas flew away. This may be an alarm song (rivalry song or distress call) by animals singing or courting too close together (<xref ref-type="bibr" rid="B5742945">Gogala and Trilar 1998</xref>).</p><p>Selected <ext-link xmlns:xlink="http://www.w3.org/1999/xlink" ext-link-type="uri" xlink:href="www.cicadasong.eu/cicadidae/cicadatra-persica.html" xlink:type="simple">sound samples of <italic>Cicadatra persica</italic></ext-link> are available on the web pages <italic>Songs of the European singing cicadas</italic> (<xref ref-type="bibr" rid="B5743988">Gogala 2020</xref>).</p><p><underline><bold>Materials</bold>:</underline> Suppl. material <xref ref-type="supplementary-material" rid="S6096956">5</xref></p></tp:treatment-sec><tp:treatment-sec sec-type="Diagnosis"><title>Diagnosis</title><p><italic><tp:taxon-name><tp:taxon-name-part taxon-name-part-type="genus" reg="Cicadatra">Cicadatra</tp:taxon-name-part> <tp:taxon-name-part taxon-name-part-type="species" reg="persica">persica</tp:taxon-name-part></tp:taxon-name></italic> (Fig. <xref ref-type="fig" rid="F5781279">22</xref>) is an ecologically very peculiar species that lives on steep slopes of river gorges overgrown with thermophilic Mediterranean vegetation.</p></tp:treatment-sec><tp:treatment-sec><!--Section generated to contain objects referenced in tp:taxon-treatment.--><fig id="F5781283" position="float" orientation="portrait"><object-id xmlns:xlink="http://www.w3.org/1999/xlink" content-type="arpha" xlink:type="simple">DC4439AF-D84C-51A5-BCD8-7DD1E3B8BC6E</object-id><object-id xmlns:xlink="http://www.w3.org/1999/xlink" content-type="doi" xlink:type="simple">10.3897/BDJ.8.e54424.figure23</object-id><label>Figure 23.</label><caption><p><bold>Map with localities of <italic><tp:taxon-name><tp:taxon-name-part taxon-name-part-type="genus" reg="Cicadatra">Cicadatra</tp:taxon-name-part> <tp:taxon-name-part taxon-name-part-type="species" reg="persica">persica</tp:taxon-name-part></tp:taxon-name></italic> in Bulgaria.</bold> Blue - data from collections.</p></caption><graphic xmlns:xlink="http://www.w3.org/1999/xlink" xlink:href="bdj-08-e54424-g023.png" position="float" id="oo_445615.png" orientation="portrait" xlink:type="simple"><uri content-type="original_file" xlink:type="simple">https://binary.pensoft.net/fig/445615</uri></graphic></fig><fig id="F5781287" position="float" orientation="portrait"><object-id xmlns:xlink="http://www.w3.org/1999/xlink" content-type="arpha" xlink:type="simple">94F57938-4311-5418-9394-9612098A27DD</object-id><object-id xmlns:xlink="http://www.w3.org/1999/xlink" content-type="doi" xlink:type="simple">10.3897/BDJ.8.e54424.figure24</object-id><label>Figure 24.</label><caption><p><bold>Altitudinal distribution of <italic><tp:taxon-name><tp:taxon-name-part taxon-name-part-type="genus" reg="Cicadatra">Cicadatra</tp:taxon-name-part> <tp:taxon-name-part taxon-name-part-type="species" reg="persica">persica</tp:taxon-name-part></tp:taxon-name></italic>.</bold> The percentage of the recorded localities is displayed in 200-metre altitude zones.</p></caption><graphic xmlns:xlink="http://www.w3.org/1999/xlink" xlink:href="bdj-08-e54424-g024.png" position="float" id="oo_447379.png" orientation="portrait" xlink:type="simple"><uri content-type="original_file" xlink:type="simple">https://binary.pensoft.net/fig/447379</uri></graphic></fig><fig id="F5781291" position="float" orientation="portrait"><object-id xmlns:xlink="http://www.w3.org/1999/xlink" content-type="arpha" xlink:type="simple">56104C74-4684-5338-BADB-B3D39B7E555D</object-id><object-id xmlns:xlink="http://www.w3.org/1999/xlink" content-type="doi" xlink:type="simple">10.3897/BDJ.8.e54424.figure25</object-id><label>Figure 25.</label><caption><p><bold>Calling song of <italic><tp:taxon-name><tp:taxon-name-part taxon-name-part-type="genus" reg="Cicadatra">Cicadatra</tp:taxon-name-part> <tp:taxon-name-part taxon-name-part-type="species" reg="persica">persica</tp:taxon-name-part></tp:taxon-name></italic>.</bold> (A) spectrogram and oscillogram of the selected part of the continuous calling song; (B) oscillogram of the enlarged part corresponding to the inverted window in (A).</p></caption><graphic xmlns:xlink="http://www.w3.org/1999/xlink" xlink:href="bdj-08-e54424-g025.png" position="float" id="oo_408015.png" orientation="portrait" xlink:type="simple"><uri content-type="original_file" xlink:type="simple">https://binary.pensoft.net/fig/408015</uri></graphic></fig><fig id="F5781295" position="float" orientation="portrait"><object-id xmlns:xlink="http://www.w3.org/1999/xlink" content-type="arpha" xlink:type="simple">8A4ADEFB-DB79-5E5D-A5D1-F85D93FB79FA</object-id><object-id xmlns:xlink="http://www.w3.org/1999/xlink" content-type="doi" xlink:type="simple">10.3897/BDJ.8.e54424.figure26</object-id><label>Figure 26.</label><caption><p><bold>Courtship song of <italic><tp:taxon-name><tp:taxon-name-part taxon-name-part-type="genus" reg="Cicadatra">Cicadatra</tp:taxon-name-part> <tp:taxon-name-part taxon-name-part-type="species" reg="persica">persica</tp:taxon-name-part></tp:taxon-name></italic>.</bold> (A) spectrogram and oscillogram of the selected part of the courtship song accompanied by wing clicks; (B) oscillogram of the enlarged part of the courtship song accompanied by wing clicks corresponding to the inverted window in (A).</p></caption><graphic xmlns:xlink="http://www.w3.org/1999/xlink" xlink:href="bdj-08-e54424-g026.png" position="float" id="oo_408019.png" orientation="portrait" xlink:type="simple"><uri content-type="original_file" xlink:type="simple">https://binary.pensoft.net/fig/408019</uri></graphic></fig><supplementary-material xmlns:xlink="http://www.w3.org/1999/xlink" id="S6096956" orientation="portrait" position="float" xlink:type="simple"><object-id content-type="arpha" xlink:type="simple">38045A9B-FC8E-53DB-B306-97AEA19F08A8</object-id><object-id content-type="doi" xlink:type="simple">10.3897/BDJ.8.e54424.suppl5</object-id><label>Supplementary material 5</label><caption><p><italic><tp:taxon-name><tp:taxon-name-part taxon-name-part-type="genus" reg="Cicadatra">Cicadatra</tp:taxon-name-part> <tp:taxon-name-part taxon-name-part-type="species" reg="persica">persica</tp:taxon-name-part></tp:taxon-name></italic> faunistic data. Checklist and provisional atlas of singing cicadas (<tp:taxon-name><tp:taxon-name-part taxon-name-part-type="order">Hemiptera</tp:taxon-name-part></tp:taxon-name>: <tp:taxon-name><tp:taxon-name-part taxon-name-part-type="family">Cicadidae</tp:taxon-name-part></tp:taxon-name>) of Bulgaria, based on bioacoustics</p></caption><statement content-type="dataType"><label>Data type</label><p>Occurrences</p></statement><p>File: oo_449194.csv</p><media xlink:href="bdj-08-e54424-s005.csv" mimetype="Comma Separated Values File" mime-subtype="csv" position="float" orientation="portrait" xlink:type="simple"><uri content-type="original_file" xlink:type="simple">https://binary.pensoft.net/file/449194</uri></media><attrib specific-use="authors">Tomi Trilar, Ilia Gjonov, Matija Gogala</attrib></supplementary-material><fig id="F5781279" position="float" orientation="portrait"><object-id xmlns:xlink="http://www.w3.org/1999/xlink" content-type="arpha" xlink:type="simple">27A92E12-ABC2-55F6-B74B-EE8E07377E56</object-id><object-id xmlns:xlink="http://www.w3.org/1999/xlink" content-type="doi" xlink:type="simple">10.3897/BDJ.8.e54424.figure22</object-id><label>Figure 22.</label><caption><p>
          <bold><italic><tp:taxon-name><tp:taxon-name-part taxon-name-part-type="genus" reg="Cicadatra">Cicadatra</tp:taxon-name-part> <tp:taxon-name-part taxon-name-part-type="species" reg="persica">persica</tp:taxon-name-part></tp:taxon-name></italic> singing male.</bold>
        </p></caption><graphic xmlns:xlink="http://www.w3.org/1999/xlink" xlink:href="bdj-08-e54424-g022.jpg" position="float" id="oo_406993.jpg" orientation="portrait" xlink:type="simple"><uri content-type="original_file" xlink:type="simple">https://binary.pensoft.net/fig/406993</uri></graphic></fig></tp:treatment-sec><ref-list><ref id="B5742783"><element-citation xmlns:xlink="http://www.w3.org/1999/xlink" publication-type="book" xlink:type="simple"><person-group person-group-type="author"><name name-style="western"><surname>Duffels</surname><given-names>J P</given-names></name><name name-style="western"><surname>van der Laan</surname><given-names>P A</given-names></name></person-group><year>1985</year><source>Catalogue of the <tp:taxon-name><tp:taxon-name-part taxon-name-part-type="superfamily">Cicadoidea</tp:taxon-name-part></tp:taxon-name> (<tp:taxon-name><tp:taxon-name-part taxon-name-part-type="suborder">Homoptera</tp:taxon-name-part></tp:taxon-name>, Auchenorhyncha) 1956-1980</source><publisher-name>Dr W Junk Publisher</publisher-name><publisher-loc>Dordrecht, Boston, Lancaster</publisher-loc><isbn>9061935229</isbn></element-citation></ref><ref id="B5743532"><element-citation xmlns:xlink="http://www.w3.org/1999/xlink" publication-type="book" xlink:type="simple"><person-group person-group-type="author"><name name-style="western"><surname>Sanborn</surname><given-names>Allen F</given-names></name></person-group><year>2014</year><source>Catalogue of the <tp:taxon-name><tp:taxon-name-part taxon-name-part-type="superfamily">Cicadoidea</tp:taxon-name-part></tp:taxon-name></source><publisher-name>Academic Press/Elsevier</publisher-name><publisher-loc>London, UK</publisher-loc><size units="page">1001</size></element-citation></ref><ref id="B5743179"><element-citation xmlns:xlink="http://www.w3.org/1999/xlink" publication-type="book" xlink:type="simple"><person-group person-group-type="author"><name name-style="western"><surname>Kudryasheva</surname><given-names>J. V.</given-names></name></person-group><year>1979</year><source>Личинки певчих цикад (<tp:taxon-name><tp:taxon-name-part taxon-name-part-type="suborder">Homoptera</tp:taxon-name-part></tp:taxon-name>, <tp:taxon-name><tp:taxon-name-part taxon-name-part-type="family">Cicadidae</tp:taxon-name-part></tp:taxon-name>) фауны СССР</source><trans-title>Larvae of singing cicadas (<tp:taxon-name><tp:taxon-name-part taxon-name-part-type="suborder">Homoptera</tp:taxon-name-part></tp:taxon-name>, <tp:taxon-name><tp:taxon-name-part taxon-name-part-type="family">Cicadidae</tp:taxon-name-part></tp:taxon-name>) of the fauna SSSR</trans-title><publisher-name>Nauka</publisher-name><publisher-loc>Moskva</publisher-loc><size units="page">157</size><comment content-type="language">Russian</comment></element-citation></ref><ref id="B5743015"><element-citation xmlns:xlink="http://www.w3.org/1999/xlink" publication-type="article" xlink:type="simple"><person-group person-group-type="author"><name name-style="western"><surname>Háva</surname><given-names>Jiří</given-names></name></person-group><year>2016</year><article-title><italic><tp:taxon-name><tp:taxon-name-part taxon-name-part-type="genus" reg="Cicadatra">Cicadatra</tp:taxon-name-part> <tp:taxon-name-part taxon-name-part-type="species" reg="persica">persica</tp:taxon-name-part></tp:taxon-name></italic> (Kirkaldy, 1909) new for Bulgaria (<tp:taxon-name><tp:taxon-name-part taxon-name-part-type="order">Hemiptera</tp:taxon-name-part></tp:taxon-name>: <tp:taxon-name><tp:taxon-name-part taxon-name-part-type="suborder">Auchenorrhyncha</tp:taxon-name-part></tp:taxon-name>: <tp:taxon-name><tp:taxon-name-part taxon-name-part-type="family">Cicadidae</tp:taxon-name-part></tp:taxon-name>).</article-title><source>Arquivos entomolóxicos</source><volume>16</volume><fpage>137</fpage><lpage>138</lpage><uri xlink:type="simple">https://dialnet.unirioja.es/descarga/articulo/6512411.pdf</uri></element-citation></ref><ref id="B5742945"><element-citation xmlns:xlink="http://www.w3.org/1999/xlink" publication-type="article" xlink:type="simple"><person-group person-group-type="author"><name name-style="western"><surname>Gogala</surname><given-names>Matija</given-names></name><name name-style="western"><surname>Trilar</surname><given-names>Tomi</given-names></name></person-group><year>1998</year><article-title>First record of <italic><tp:taxon-name><tp:taxon-name-part taxon-name-part-type="genus" reg="Cicadatra">Cicadatra</tp:taxon-name-part> <tp:taxon-name-part taxon-name-part-type="species" reg="persica">persica</tp:taxon-name-part></tp:taxon-name></italic> Kirkaldy, 1909 from Macedonia, with description of its song</article-title><source>Acta Entomologica Slovenica</source><volume>6</volume><issue>1</issue><fpage>5</fpage><lpage>15</lpage><uri xlink:type="simple">https://www.dlib.si/details/URN:NBN:SI:doc-7JCSUG56</uri></element-citation></ref><ref id="B5742955"><element-citation xmlns:xlink="http://www.w3.org/1999/xlink" publication-type="article" xlink:type="simple"><person-group person-group-type="author"><name name-style="western"><surname>Gogala</surname><given-names>Matija</given-names></name><name name-style="western"><surname>Trilar</surname><given-names>Tomi</given-names></name></person-group><year>2003</year><article-title>Video analysis of wing clicking in Cicadas of the genera <italic><tp:taxon-name><tp:taxon-name-part taxon-name-part-type="genus" reg="Cicadatra">Cicadatra</tp:taxon-name-part></tp:taxon-name></italic> and <italic><tp:taxon-name><tp:taxon-name-part taxon-name-part-type="genus" reg="Pagiphora">Pagiphora</tp:taxon-name-part></tp:taxon-name></italic> (<tp:taxon-name><tp:taxon-name-part taxon-name-part-type="suborder">Homoptera</tp:taxon-name-part></tp:taxon-name>: <tp:taxon-name><tp:taxon-name-part taxon-name-part-type="suborder">Auchenorrhyncha</tp:taxon-name-part></tp:taxon-name>: <tp:taxon-name><tp:taxon-name-part taxon-name-part-type="superfamily">Cicadoidea</tp:taxon-name-part></tp:taxon-name>)</article-title><source>Acta Entomologica Slovenica</source><volume>11</volume><issue>1</issue><fpage>5</fpage><lpage>15</lpage><uri xlink:type="simple">https://www.dlib.si/details/URN:NBN:SI:doc-23O7AEQE</uri></element-citation></ref><ref id="B5742975"><element-citation xmlns:xlink="http://www.w3.org/1999/xlink" publication-type="article" xlink:type="simple"><person-group person-group-type="author"><name name-style="western"><surname>Gogala</surname><given-names>Matija</given-names></name><name name-style="western"><surname>Trilar</surname><given-names>Tomi</given-names></name><name name-style="western"><surname>Krpač</surname><given-names>Vladimir T</given-names></name></person-group><year>2005</year><article-title>Fauna of singing cicadas (<tp:taxon-name><tp:taxon-name-part taxon-name-part-type="suborder">Auchenorrhyncha</tp:taxon-name-part></tp:taxon-name>: <tp:taxon-name><tp:taxon-name-part taxon-name-part-type="superfamily">Cicadoidea</tp:taxon-name-part></tp:taxon-name>) of Macedonia - a bioacoustic survey</article-title><source>Acta Entomologica Slovenica</source><volume>13</volume><issue>2</issue><fpage>103</fpage><lpage>126</lpage><uri xlink:type="simple">https://pdfs.semanticscholar.org/f4e5/38bfb6766646a99f47674c1e9aec28ff49d7.pdf?_ga=2.125403722.1327681172.1587029170-1417599569.1583067131</uri></element-citation></ref><ref id="B5743988"><element-citation xmlns:xlink="http://www.w3.org/1999/xlink" publication-type="website" xlink:type="simple"><person-group person-group-type="editor"><name name-style="western"><surname>Gogala</surname><given-names>Matija</given-names></name></person-group><article-title>Songs of European singing cicadas / Napevi evropskih škržadov</article-title><uri xlink:type="simple">http://www.cicadasong.eu/</uri><date-in-citation content-type="access-date">2020-04-17T00:00:00+03:00</date-in-citation></element-citation></ref></ref-list></tp:taxon-treatment>
