# Supplementary material for: Checklist and provisional atlas of singing cicadas (Hemiptera: Cicadidae) of Bulgaria, based on bioacoustics
Source: Biodivers Data J. 2020 Oct 9;8:e54424. doi: 10.3897/BDJ.8.e54424 (PMC7567745; doi:10.3897/BDJ.8.e54424)
Supplement: XML Treatment for Cicadatra platyptera [file BDJ.8.e54424-treatment11.xml]

<!DOCTYPE tp:taxon-treatment
  PUBLIC "-//TaxonX//DTD Taxonomic Treatment Publishing DTD v0 20100105//EN" "tax-treatment-NSO.dtd">
<tp:taxon-treatment xmlns:tp="http://www.plazi.org/taxpub"><tp:treatment-meta><mixed-citation publication-type="journal"><person-group><name><surname>Trilar</surname><given-names>Tomi</given-names></name><name><surname>Gjonov</surname><given-names>Ilia</given-names></name><name><surname>Gogala</surname><given-names>Matija</given-names></name></person-group><article-title>Checklist and provisional atlas of singing cicadas (<tp:taxon-name><tp:taxon-name-part taxon-name-part-type="order">Hemiptera</tp:taxon-name-part></tp:taxon-name>: <tp:taxon-name><tp:taxon-name-part taxon-name-part-type="family">Cicadidae</tp:taxon-name-part></tp:taxon-name>) of Bulgaria, based on bioacoustics</article-title><source>Biodivers Data J</source><day>09</day><month>10</month><year>2020</year><volume>8</volume><pub-id pub-id-type="doi">10.3897/BDJ.8.e54424</pub-id></mixed-citation></tp:treatment-meta><tp:nomenclature><tp:taxon-name><object-id xmlns:xlink="http://www.w3.org/1999/xlink" content-type="arpha" xlink:type="simple">3A698F03-BAE0-5FE4-A023-8220E27DA6DE</object-id><tp:taxon-name-part taxon-name-part-type="genus">Cicadatra</tp:taxon-name-part> <tp:taxon-name-part taxon-name-part-type="species">platyptera</tp:taxon-name-part></tp:taxon-name><tp:taxon-authority>Fieber, 1876</tp:taxon-authority></tp:nomenclature><tp:treatment-sec sec-type="Distribution"><title>Distribution</title><p><bold><underline>General distribution:</underline> Southern Europe</bold>: Greece, North Macedonia; <bold>Middle East</bold>: Iran, Israel, Jordan, Lebanon, Palestine, Syria, Turkey (summarised by <xref ref-type="bibr" rid="B5742783">Duffels and van der Laan 1985</xref> and <xref ref-type="bibr" rid="B5743532">Sanborn 2014</xref>).</p><p>The citation of the distribution in Italy (<xref ref-type="bibr" rid="B5743208">Lodos and Kalkandelen 1981</xref>, <xref ref-type="bibr" rid="B5743302">Mozaffarian and Sanborn 2010</xref>) is most likely a mistake, since the species was not found in recent bioacoustic fieldwork (Thomas Hertach, personal communication).</p><p><bold><underline>Distribution in Bulgaria</underline></bold>: <italic><tp:taxon-name><tp:taxon-name-part taxon-name-part-type="genus" reg="Cicadatra">Cicadatra</tp:taxon-name-part> <tp:taxon-name-part taxon-name-part-type="species" reg="platyptera">platyptera</tp:taxon-name-part></tp:taxon-name></italic> was found for the first time in Bulgaria at seven localities in eastern Danubian Plane, Upper Thracian Plain and Tundzha-Burgas Valley (Fig. <xref ref-type="fig" rid="F5781303">28</xref>) with an altitude distribution between 60 and 194 m (Fig. <xref ref-type="fig" rid="F5781307">29</xref>).</p></tp:treatment-sec><tp:treatment-sec sec-type="Notes"><title>Notes</title><p><bold><underline>Acoustic behaviour</underline></bold>: In <italic><tp:taxon-name><tp:taxon-name-part taxon-name-part-type="genus" reg="Cicadatra">Cicadatra</tp:taxon-name-part> <tp:taxon-name-part taxon-name-part-type="species" reg="platyptera">platyptera</tp:taxon-name-part></tp:taxon-name></italic> three types of songs are registered: calling song, courtship song and alarm song (rivalry song or distress call) (<xref ref-type="bibr" rid="B5742680">Boulard 1995</xref>, <xref ref-type="bibr" rid="B5742975">Gogala et al. 2005</xref>, <xref ref-type="bibr" rid="B5743282">Mol et al. 2013</xref>).</p><p><italic>Calling song</italic> (Fig. <xref ref-type="fig" rid="F5781311">30</xref>) sometimes begins with irregular echemes of 5–15 ms duration, followed a long pattern of many minutes of regular repetition of echemes (duration 122.7 (50–188) ms) and interecheme intervals (duration 91.2 (40–213) ms), generated by the tymbal (<xref ref-type="bibr" rid="B5742680">Boulard 1995</xref>, <xref ref-type="bibr" rid="B5742975">Gogala et al. 2005</xref>, <xref ref-type="bibr" rid="B5743282">Mol et al. 2013</xref>). The calling song is similar to the closely-related species <italic><tp:taxon-name><tp:taxon-name-part taxon-name-part-type="genus" reg="Cicadatra">Cicadatra</tp:taxon-name-part> <tp:taxon-name-part taxon-name-part-type="species" reg="atra">atra</tp:taxon-name-part></tp:taxon-name></italic>, but the repetition rate in <italic><tp:taxon-name><tp:taxon-name-part taxon-name-part-type="genus" reg="Cicadatra">Cicadatra</tp:taxon-name-part> <tp:taxon-name-part taxon-name-part-type="species" reg="platyptera">platyptera</tp:taxon-name-part></tp:taxon-name></italic> is almost twice as high (<xref ref-type="bibr" rid="B5742975">Gogala et al. 2005</xref>, <xref ref-type="bibr" rid="B5743282">Mol et al. 2013</xref>). If the calling song in <italic><tp:taxon-name><tp:taxon-name-part taxon-name-part-type="genus" reg="Cicadatra">Cicadatra</tp:taxon-name-part> <tp:taxon-name-part taxon-name-part-type="species" reg="platyptera">platyptera</tp:taxon-name-part></tp:taxon-name></italic> follows the courtship song, the echeme duration is 133 (75–277) ms and the duration of interecheme interval is 80 (36–212) ms (<xref ref-type="bibr" rid="B5743282">Mol et al. 2013</xref>). The frequency range is from 6.2 to 11.9 kHz with a maximum at 7.9 kHz and 9.75 kHz (<xref ref-type="bibr" rid="B5742680">Boulard 1995</xref>).</p><p><italic>Courtship song</italic> consists of echemes, produced by the tymbal and clicks, produced by wing flapping (Fig. <xref ref-type="fig" rid="F5781315">31</xref>), which follow each other (<xref ref-type="bibr" rid="B5742975">Gogala et al. 2005</xref>, <xref ref-type="bibr" rid="B5743282">Mol et al. 2013</xref>). Echeme duration is 104 (83–132) ms, interecheme interval duration 132 (48–176) ms and the wing clicks are in the middle of the intervals between echemes (<xref ref-type="bibr" rid="B5742975">Gogala et al. 2005</xref>, <xref ref-type="bibr" rid="B5743282">Mol et al. 2013</xref>). Courtship song can follow the calling song without interruption, lasts from one minute to many minutes and can switch back to the calling song again without interruption (<xref ref-type="bibr" rid="B5743282">Mol et al. 2013</xref>). The frequency range of echemes is from 5.5 to 12 kHz with a maximum between 6 kHz and 6.5 kHz and amplitude spectra show audible frequencies in the range of 1.7–4.6 kHz with a maximum around 3 kHz (<xref ref-type="bibr" rid="B5743282">Mol et al. 2013</xref>).</p><p>Selected <ext-link xmlns:xlink="http://www.w3.org/1999/xlink" ext-link-type="uri" xlink:href="http://www.cicadasong.eu/cicadidae/cicadatra-platyptera.html" xlink:type="simple">sound samples of <italic>Cicadatra platyptera</italic></ext-link> are available on the web pages <italic>Songs of the European singing cicadas</italic> (<xref ref-type="bibr" rid="B5743988">Gogala 2020</xref>).</p><p><underline><bold>Materials</bold>:</underline> Suppl. material <xref ref-type="supplementary-material" rid="S6096957">6</xref></p></tp:treatment-sec><tp:treatment-sec sec-type="Diagnosis"><title>Diagnosis</title><p><italic><tp:taxon-name><tp:taxon-name-part taxon-name-part-type="genus" reg="Cicadatra">Cicadatra</tp:taxon-name-part> <tp:taxon-name-part taxon-name-part-type="species" reg="platyptera">platyptera</tp:taxon-name-part></tp:taxon-name></italic> (Fig. <xref ref-type="fig" rid="F5781299">27</xref>) occurs in steppe habitats in arid regions. It usually sits and sings in grass and low herbaceous vegetation.</p></tp:treatment-sec><tp:treatment-sec><!--Section generated to contain objects referenced in tp:taxon-treatment.--><fig id="F5781303" position="float" orientation="portrait"><object-id xmlns:xlink="http://www.w3.org/1999/xlink" content-type="arpha" xlink:type="simple">C493B273-AA5A-580B-8997-E66A10E35CF9</object-id><object-id xmlns:xlink="http://www.w3.org/1999/xlink" content-type="doi" xlink:type="simple">10.3897/BDJ.8.e54424.figure28</object-id><label>Figure 28.</label><caption><p><bold>Map with localities of <italic><tp:taxon-name><tp:taxon-name-part taxon-name-part-type="genus" reg="Cicadatra">Cicadatra</tp:taxon-name-part> <tp:taxon-name-part taxon-name-part-type="species" reg="platyptera">platyptera</tp:taxon-name-part></tp:taxon-name></italic> in Bulgaria.</bold> Blue - data from collections, red - bioacoustic data collected in this survey.</p></caption><graphic xmlns:xlink="http://www.w3.org/1999/xlink" xlink:href="bdj-08-e54424-g028.png" position="float" id="oo_406997.png" orientation="portrait" xlink:type="simple"><uri content-type="original_file" xlink:type="simple">https://binary.pensoft.net/fig/406997</uri></graphic></fig><fig id="F5781307" position="float" orientation="portrait"><object-id xmlns:xlink="http://www.w3.org/1999/xlink" content-type="arpha" xlink:type="simple">938708E6-0D73-5F7D-854A-2EE52B8E3274</object-id><object-id xmlns:xlink="http://www.w3.org/1999/xlink" content-type="doi" xlink:type="simple">10.3897/BDJ.8.e54424.figure29</object-id><label>Figure 29.</label><caption><p><bold>Altitudinal distribution of <italic><tp:taxon-name><tp:taxon-name-part taxon-name-part-type="genus" reg="Cicadatra">Cicadatra</tp:taxon-name-part> <tp:taxon-name-part taxon-name-part-type="species" reg="platyptera">platyptera</tp:taxon-name-part></tp:taxon-name></italic>.</bold> The percentage of the recorded localities is displayed in 200-metre altitude zones.</p></caption><graphic xmlns:xlink="http://www.w3.org/1999/xlink" xlink:href="bdj-08-e54424-g029.png" position="float" id="oo_443805.png" orientation="portrait" xlink:type="simple"><uri content-type="original_file" xlink:type="simple">https://binary.pensoft.net/fig/443805</uri></graphic></fig><fig id="F5781311" position="float" orientation="portrait"><object-id xmlns:xlink="http://www.w3.org/1999/xlink" content-type="arpha" xlink:type="simple">06C473F0-142C-5C4C-AEB6-2104AC35E25B</object-id><object-id xmlns:xlink="http://www.w3.org/1999/xlink" content-type="doi" xlink:type="simple">10.3897/BDJ.8.e54424.figure30</object-id><label>Figure 30.</label><caption><p><bold>Calling song of <italic><tp:taxon-name><tp:taxon-name-part taxon-name-part-type="genus" reg="Cicadatra">Cicadatra</tp:taxon-name-part> <tp:taxon-name-part taxon-name-part-type="species" reg="platyptera">platyptera</tp:taxon-name-part></tp:taxon-name></italic>.</bold> (A) spectrogram and oscillogram of the calling song; (B) oscillogram of six echemes corresponding to the inverted window in (A).</p></caption><graphic xmlns:xlink="http://www.w3.org/1999/xlink" xlink:href="bdj-08-e54424-g030.png" position="float" id="oo_408021.png" orientation="portrait" xlink:type="simple"><uri content-type="original_file" xlink:type="simple">https://binary.pensoft.net/fig/408021</uri></graphic></fig><fig id="F5781315" position="float" orientation="portrait"><object-id xmlns:xlink="http://www.w3.org/1999/xlink" content-type="arpha" xlink:type="simple">442EF1A1-06E7-5B24-BA4A-3DA79F4B4BCF</object-id><object-id xmlns:xlink="http://www.w3.org/1999/xlink" content-type="doi" xlink:type="simple">10.3897/BDJ.8.e54424.figure31</object-id><label>Figure 31.</label><caption><p><bold>Courtship song of <italic><tp:taxon-name><tp:taxon-name-part taxon-name-part-type="genus" reg="Cicadatra">Cicadatra</tp:taxon-name-part> <tp:taxon-name-part taxon-name-part-type="species" reg="platyptera">platyptera</tp:taxon-name-part></tp:taxon-name></italic>.</bold> (A) spectrogram and oscillogram of the courtship song; (B) oscillogram of the enlarged part corresponding to the inverted window in (B), with arrows indicating wing clicks.</p></caption><graphic xmlns:xlink="http://www.w3.org/1999/xlink" xlink:href="bdj-08-e54424-g031.png" position="float" id="oo_408023.png" orientation="portrait" xlink:type="simple"><uri content-type="original_file" xlink:type="simple">https://binary.pensoft.net/fig/408023</uri></graphic></fig><supplementary-material xmlns:xlink="http://www.w3.org/1999/xlink" id="S6096957" orientation="portrait" position="float" xlink:type="simple"><object-id content-type="arpha" xlink:type="simple">512078C9-255C-555A-A7A2-8D83EDBA3E75</object-id><object-id content-type="doi" xlink:type="simple">10.3897/BDJ.8.e54424.suppl6</object-id><label>Supplementary material 6</label><caption><p><italic><tp:taxon-name><tp:taxon-name-part taxon-name-part-type="genus" reg="Cicadatra">Cicadatra</tp:taxon-name-part> <tp:taxon-name-part taxon-name-part-type="species" reg="platyptera">platyptera</tp:taxon-name-part></tp:taxon-name></italic> faunistic data. Checklist and provisional atlas of singing cicadas (<tp:taxon-name><tp:taxon-name-part taxon-name-part-type="order">Hemiptera</tp:taxon-name-part></tp:taxon-name>: <tp:taxon-name><tp:taxon-name-part taxon-name-part-type="family">Cicadidae</tp:taxon-name-part></tp:taxon-name>) of Bulgaria, based on bioacoustics</p></caption><statement content-type="dataType"><label>Data type</label><p>Occurrences</p></statement><p>File: oo_449196.csv</p><media xlink:href="bdj-08-e54424-s006.csv" mimetype="Comma Separated Values File" mime-subtype="csv" position="float" orientation="portrait" xlink:type="simple"><uri content-type="original_file" xlink:type="simple">https://binary.pensoft.net/file/449196</uri></media><attrib specific-use="authors">Tomi Trilar, Ilia Gjonov, Matija Gogala</attrib></supplementary-material><fig id="F5781299" position="float" orientation="portrait"><object-id xmlns:xlink="http://www.w3.org/1999/xlink" content-type="arpha" xlink:type="simple">B157532A-FD83-5A84-9C3A-5227E21249C2</object-id><object-id xmlns:xlink="http://www.w3.org/1999/xlink" content-type="doi" xlink:type="simple">10.3897/BDJ.8.e54424.figure27</object-id><label>Figure 27.</label><caption><p>
          <bold><italic><tp:taxon-name><tp:taxon-name-part taxon-name-part-type="genus" reg="Cicadatra">Cicadatra</tp:taxon-name-part> <tp:taxon-name-part taxon-name-part-type="species" reg="platyptera">platyptera</tp:taxon-name-part></tp:taxon-name></italic> male.</bold>
        </p></caption><graphic xmlns:xlink="http://www.w3.org/1999/xlink" xlink:href="bdj-08-e54424-g027.jpg" position="float" id="oo_406996.jpg" orientation="portrait" xlink:type="simple"><uri content-type="original_file" xlink:type="simple">https://binary.pensoft.net/fig/406996</uri></graphic></fig></tp:treatment-sec><ref-list><ref id="B5742783"><element-citation xmlns:xlink="http://www.w3.org/1999/xlink" publication-type="book" xlink:type="simple"><person-group person-group-type="author"><name name-style="western"><surname>Duffels</surname><given-names>J P</given-names></name><name name-style="western"><surname>van der Laan</surname><given-names>P A</given-names></name></person-group><year>1985</year><source>Catalogue of the <tp:taxon-name><tp:taxon-name-part taxon-name-part-type="superfamily">Cicadoidea</tp:taxon-name-part></tp:taxon-name> (<tp:taxon-name><tp:taxon-name-part taxon-name-part-type="suborder">Homoptera</tp:taxon-name-part></tp:taxon-name>, Auchenorhyncha) 1956-1980</source><publisher-name>Dr W Junk Publisher</publisher-name><publisher-loc>Dordrecht, Boston, Lancaster</publisher-loc><isbn>9061935229</isbn></element-citation></ref><ref id="B5743532"><element-citation xmlns:xlink="http://www.w3.org/1999/xlink" publication-type="book" xlink:type="simple"><person-group person-group-type="author"><name name-style="western"><surname>Sanborn</surname><given-names>Allen F</given-names></name></person-group><year>2014</year><source>Catalogue of the <tp:taxon-name><tp:taxon-name-part taxon-name-part-type="superfamily">Cicadoidea</tp:taxon-name-part></tp:taxon-name></source><publisher-name>Academic Press/Elsevier</publisher-name><publisher-loc>London, UK</publisher-loc><size units="page">1001</size></element-citation></ref><ref id="B5743208"><element-citation xmlns:xlink="http://www.w3.org/1999/xlink" publication-type="article" xlink:type="simple"><person-group person-group-type="author"><name name-style="western"><surname>Lodos</surname><given-names>Niyazi</given-names></name><name name-style="western"><surname>Kalkandelen</surname><given-names>Ayla</given-names></name></person-group><year>1981</year><article-title>Preliminary list of <tp:taxon-name><tp:taxon-name-part taxon-name-part-type="suborder">Auchenorrhyncha</tp:taxon-name-part></tp:taxon-name> with notes on distribution and importance of species in Turkey. V. Families <tp:taxon-name><tp:taxon-name-part taxon-name-part-type="family">Flalidae</tp:taxon-name-part></tp:taxon-name>, <tp:taxon-name><tp:taxon-name-part taxon-name-part-type="family">Ricaniidae</tp:taxon-name-part></tp:taxon-name> and <tp:taxon-name><tp:taxon-name-part taxon-name-part-type="family">Cicadidae</tp:taxon-name-part></tp:taxon-name></article-title><source>Türkiye Bitki Koruma Dergisi</source><volume>5</volume><issue>2</issue><fpage>67</fpage><lpage>82</lpage><pub-id pub-id-type="doi">10.16970/ted.41590</pub-id></element-citation></ref><ref id="B5743302"><element-citation xmlns:xlink="http://www.w3.org/1999/xlink" publication-type="article" xlink:type="simple"><person-group person-group-type="author"><name name-style="western"><surname>Mozaffarian</surname><given-names>Fariba</given-names></name><name name-style="western"><surname>Sanborn</surname><given-names>Allen F</given-names></name></person-group><year>2010</year><article-title>The cicadas of Iran with the description of two new species (<tp:taxon-name><tp:taxon-name-part taxon-name-part-type="order">Hemiptera</tp:taxon-name-part></tp:taxon-name>, <tp:taxon-name><tp:taxon-name-part taxon-name-part-type="family">Cicadidae</tp:taxon-name-part></tp:taxon-name>)</article-title><source>Mitteilungen aus dem Museum für Naturkunde im Berlin, Deutsche Entomologische Zeitschrift</source><volume>57</volume><issue>1</issue><fpage>69</fpage><lpage>84</lpage><pub-id pub-id-type="doi">10.1002/mmnd.201000006</pub-id></element-citation></ref><ref id="B5742680"><element-citation xmlns:xlink="http://www.w3.org/1999/xlink" publication-type="article" xlink:type="simple"><person-group person-group-type="author"><name name-style="western"><surname>Boulard</surname><given-names>Michel</given-names></name></person-group><year>1995</year><article-title>Postures de cymbalisation, cymbalisations et cartes d'identité acoustique des cigales. 1. Généralités et espèces méditerranéenes (<tp:taxon-name><tp:taxon-name-part taxon-name-part-type="suborder">Homoptera</tp:taxon-name-part></tp:taxon-name> <tp:taxon-name><tp:taxon-name-part taxon-name-part-type="superfamily">Cicadoidea</tp:taxon-name-part></tp:taxon-name>)</article-title><source>Travaux du Laboratoire Biologie et Evolution des Insectes <tp:taxon-name><tp:taxon-name-part taxon-name-part-type="superorder">Hemipteroidea</tp:taxon-name-part></tp:taxon-name>, École Pratique des Hautes Études, Biologie et Évolution des Insectes</source><volume>7/8</volume><fpage>1</fpage><lpage>72</lpage></element-citation></ref><ref id="B5742975"><element-citation xmlns:xlink="http://www.w3.org/1999/xlink" publication-type="article" xlink:type="simple"><person-group person-group-type="author"><name name-style="western"><surname>Gogala</surname><given-names>Matija</given-names></name><name name-style="western"><surname>Trilar</surname><given-names>Tomi</given-names></name><name name-style="western"><surname>Krpač</surname><given-names>Vladimir T</given-names></name></person-group><year>2005</year><article-title>Fauna of singing cicadas (<tp:taxon-name><tp:taxon-name-part taxon-name-part-type="suborder">Auchenorrhyncha</tp:taxon-name-part></tp:taxon-name>: <tp:taxon-name><tp:taxon-name-part taxon-name-part-type="superfamily">Cicadoidea</tp:taxon-name-part></tp:taxon-name>) of Macedonia - a bioacoustic survey</article-title><source>Acta Entomologica Slovenica</source><volume>13</volume><issue>2</issue><fpage>103</fpage><lpage>126</lpage><uri xlink:type="simple">https://pdfs.semanticscholar.org/f4e5/38bfb6766646a99f47674c1e9aec28ff49d7.pdf?_ga=2.125403722.1327681172.1587029170-1417599569.1583067131</uri></element-citation></ref><ref id="B5743282"><element-citation xmlns:xlink="http://www.w3.org/1999/xlink" publication-type="article" xlink:type="simple"><person-group person-group-type="author"><name name-style="western"><surname>Mol</surname><given-names>Abbas</given-names></name><name name-style="western"><surname>Zeybekoğlu</surname><given-names>Ünal</given-names></name><name name-style="western"><surname>Akyurek</surname><given-names>Basak</given-names></name></person-group><year>2013</year><article-title>Morphological and acoustic characters of <italic><tp:taxon-name><tp:taxon-name-part taxon-name-part-type="genus" reg="Cicadatra">Cicadatra</tp:taxon-name-part> <tp:taxon-name-part taxon-name-part-type="species" reg="platyptera">platyptera</tp:taxon-name-part></tp:taxon-name></italic> Fieber, 1876</article-title><source>ZooKeys</source><volume>296</volume><fpage>1</fpage><lpage>23</lpage><pub-id pub-id-type="doi">10.3897/zookeys.296.4855</pub-id></element-citation></ref><ref id="B5743988"><element-citation xmlns:xlink="http://www.w3.org/1999/xlink" publication-type="website" xlink:type="simple"><person-group person-group-type="editor"><name name-style="western"><surname>Gogala</surname><given-names>Matija</given-names></name></person-group><article-title>Songs of European singing cicadas / Napevi evropskih škržadov</article-title><uri xlink:type="simple">http://www.cicadasong.eu/</uri><date-in-citation content-type="access-date">2020-04-17T00:00:00+03:00</date-in-citation></element-citation></ref></ref-list></tp:taxon-treatment>
