# Supplementary material for: Checklist and provisional atlas of singing cicadas (Hemiptera: Cicadidae) of Bulgaria, based on bioacoustics
Source: Biodivers Data J. 2020 Oct 9;8:e54424. doi: 10.3897/BDJ.8.e54424 (PMC7567745; doi:10.3897/BDJ.8.e54424)
Supplement: XML Treatment for Cicadettini [file BDJ.8.e54424-treatment12.xml]

<!DOCTYPE tp:taxon-treatment
  PUBLIC "-//TaxonX//DTD Taxonomic Treatment Publishing DTD v0 20100105//EN" "tax-treatment-NSO.dtd">
<tp:taxon-treatment xmlns:tp="http://www.plazi.org/taxpub"><tp:treatment-meta><mixed-citation publication-type="journal"><person-group><name><surname>Trilar</surname><given-names>Tomi</given-names></name><name><surname>Gjonov</surname><given-names>Ilia</given-names></name><name><surname>Gogala</surname><given-names>Matija</given-names></name></person-group><article-title>Checklist and provisional atlas of singing cicadas (<tp:taxon-name><tp:taxon-name-part taxon-name-part-type="order">Hemiptera</tp:taxon-name-part></tp:taxon-name>: <tp:taxon-name><tp:taxon-name-part taxon-name-part-type="family">Cicadidae</tp:taxon-name-part></tp:taxon-name>) of Bulgaria, based on bioacoustics</article-title><source>Biodivers Data J</source><day>09</day><month>10</month><year>2020</year><volume>8</volume><pub-id pub-id-type="doi">10.3897/BDJ.8.e54424</pub-id></mixed-citation></tp:treatment-meta><tp:nomenclature><tp:taxon-name>
              <object-id xmlns:xlink="http://www.w3.org/1999/xlink" content-type="arpha" xlink:type="simple">F9C289E9-8727-5B4D-8AB8-F56482B8471D</object-id>
              <tp:taxon-name-part taxon-name-part-type="tribe">Cicadettini</tp:taxon-name-part>
            </tp:taxon-name><tp:taxon-authority>Buckton, 1890</tp:taxon-authority></tp:nomenclature></tp:taxon-treatment>
