# Supplementary material for: Checklist and provisional atlas of singing cicadas (Hemiptera: Cicadidae) of Bulgaria, based on bioacoustics
Source: Biodivers Data J. 2020 Oct 9;8:e54424. doi: 10.3897/BDJ.8.e54424 (PMC7567745; doi:10.3897/BDJ.8.e54424)
Supplement: XML Treatment for Cicadetta montana [file BDJ.8.e54424-treatment13.xml]

<!DOCTYPE tp:taxon-treatment
  PUBLIC "-//TaxonX//DTD Taxonomic Treatment Publishing DTD v0 20100105//EN" "tax-treatment-NSO.dtd">
<tp:taxon-treatment xmlns:tp="http://www.plazi.org/taxpub"><tp:treatment-meta><mixed-citation publication-type="journal"><person-group><name><surname>Trilar</surname><given-names>Tomi</given-names></name><name><surname>Gjonov</surname><given-names>Ilia</given-names></name><name><surname>Gogala</surname><given-names>Matija</given-names></name></person-group><article-title>Checklist and provisional atlas of singing cicadas (<tp:taxon-name><tp:taxon-name-part taxon-name-part-type="order">Hemiptera</tp:taxon-name-part></tp:taxon-name>: <tp:taxon-name><tp:taxon-name-part taxon-name-part-type="family">Cicadidae</tp:taxon-name-part></tp:taxon-name>) of Bulgaria, based on bioacoustics</article-title><source>Biodivers Data J</source><day>09</day><month>10</month><year>2020</year><volume>8</volume><pub-id pub-id-type="doi">10.3897/BDJ.8.e54424</pub-id></mixed-citation></tp:treatment-meta><tp:nomenclature><tp:taxon-name><object-id xmlns:xlink="http://www.w3.org/1999/xlink" content-type="arpha" xlink:type="simple">86118892-CAB8-5679-A508-BE50AB3F3AE1</object-id><tp:taxon-name-part taxon-name-part-type="genus">Cicadetta</tp:taxon-name-part> <tp:taxon-name-part taxon-name-part-type="species">montana</tp:taxon-name-part></tp:taxon-name><tp:taxon-authority>s. lat. (Scopoli, 1772)</tp:taxon-authority></tp:nomenclature><tp:treatment-sec sec-type="Notes"><title>Notes</title><p><bold><underline>General distribution:</underline> Northwest Europe</bold>: Denmark, Estonia, Finland, Lithuania, Luxembourg, Norway, Sweden; <bold>Southern Europe</bold>: Bulgaria, Croatia, France, Greece, Italy (including Sicily), Montenegro, North Macedonia, Romania, Slovenia, Serbia, Spain; <bold>Central Europe</bold>: Austria, Belgium, Czech Republic, Germany, Hungary, Netherlands, Poland, Slovakia, Switzerland; <bold>British Isles</bold>: United Kingdom; <bold>Eastern Europe</bold>: Moldavia, Russia, Ukraine; <bold>Middle East</bold>: Iran, Palestine, Turkey; <bold>Transcaucasia</bold>: Azerbaijan, Georgia, Russia (Dagestan); <bold>Central Asia</bold>: Kazakhstan, Kyrgyzstan, Russia (Bashkiria, Chuvashia), Tajikistan; <bold>Siberia</bold>: Russia (Southern Siberia); <bold>Eastern Asia</bold>: China (Heilongjiang, Sichuan), Korea, Russia (Primorsky Krai, Sakhalin) (summarised by <xref ref-type="bibr" rid="B5743322">Nast 1972</xref>, <xref ref-type="bibr" rid="B5743179">Kudryasheva 1979</xref>, <xref ref-type="bibr" rid="B5742783">Duffels and van der Laan 1985</xref> and <xref ref-type="bibr" rid="B5743532">Sanborn 2014</xref>).</p><p><bold><underline>Distribution in Bulgaria</underline></bold>: In addition to a single literature citation by <xref ref-type="bibr" rid="B5743855">Yoakimov (1909)</xref>, the specimens of <italic><tp:taxon-name><tp:taxon-name-part taxon-name-part-type="genus" reg="Cicadetta">Cicadetta</tp:taxon-name-part> <tp:taxon-name-part taxon-name-part-type="species" reg="montana">montana</tp:taxon-name-part></tp:taxon-name></italic> s. lat. were found in the BFUS, SOFM and ZISB collections (Fig. <xref ref-type="fig" rid="F5781319">32</xref>). With the exception of some specimens of <italic><tp:taxon-name><tp:taxon-name-part taxon-name-part-type="genus" reg="Cicadetta">Cicadetta</tp:taxon-name-part> <tp:taxon-name-part taxon-name-part-type="species" reg="macedonica">macedonica</tp:taxon-name-part></tp:taxon-name></italic>, we could not determine the majority at the specific level only on the basis of morphological characteristics. Additionally, the altitudinal distribution (Fig. <xref ref-type="fig" rid="F5781323">33</xref>) of this material with three peaks between sea level and 200 m a.s.l., 400 and 600 m a.s.l. and 1000 and 1200 m a.s.l., shows that within the material in the collections, there is most probably more than one species.</p><p><underline><bold>Materials</bold>:</underline> Suppl. material <xref ref-type="supplementary-material" rid="S6096958">7</xref></p></tp:treatment-sec><tp:treatment-sec sec-type="Diagnosis"><title>Diagnosis</title><p>Singing activity is a very important mechanism used by male cicadas to attract females and is therefore species-specific (e.g. Gogala &amp; Trilar 2004). Recent bioacoustic studies have shown that <italic><tp:taxon-name><tp:taxon-name-part taxon-name-part-type="genus" reg="Cicadetta">Cicadetta</tp:taxon-name-part> <tp:taxon-name-part taxon-name-part-type="species" reg="montana">montana</tp:taxon-name-part></tp:taxon-name></italic> (Scopoli 1772), once thought to be a single widespread Palearctic cicada species, is, in fact, a complex of morphologically-similar sister species that are best characterised by their song patterns. With the help of bioacoustic methods, we find four species from this complex in Bulgaria: <italic><tp:taxon-name><tp:taxon-name-part taxon-name-part-type="genus" reg="Cicadetta">Cicadetta</tp:taxon-name-part> <tp:taxon-name-part taxon-name-part-type="species" reg="montana">montana</tp:taxon-name-part></tp:taxon-name></italic> s. str. (Scopoli, 1772), <italic><tp:taxon-name><tp:taxon-name-part taxon-name-part-type="genus" reg="Cicadetta">Cicadetta</tp:taxon-name-part> <tp:taxon-name-part taxon-name-part-type="species" reg="brevipennis">brevipennis</tp:taxon-name-part></tp:taxon-name></italic> Fieber, 1876, <italic><tp:taxon-name><tp:taxon-name-part taxon-name-part-type="genus" reg="Cicadetta">Cicadetta</tp:taxon-name-part> <tp:taxon-name-part taxon-name-part-type="species" reg="cantilatrix">cantilatrix</tp:taxon-name-part></tp:taxon-name></italic> Sueur and Puissant, 2007 and <italic><tp:taxon-name><tp:taxon-name-part taxon-name-part-type="genus" reg="Cicadetta">Cicadetta</tp:taxon-name-part> <tp:taxon-name-part taxon-name-part-type="species" reg="macedonica">macedonica</tp:taxon-name-part></tp:taxon-name></italic> Schedl, 1999.</p></tp:treatment-sec><tp:treatment-sec><!--Section generated to contain objects referenced in tp:taxon-treatment.--><fig id="F5781319" position="float" orientation="portrait"><object-id xmlns:xlink="http://www.w3.org/1999/xlink" content-type="arpha" xlink:type="simple">5F4622A5-2A5A-5AAD-AD18-D61A9073311D</object-id><object-id xmlns:xlink="http://www.w3.org/1999/xlink" content-type="doi" xlink:type="simple">10.3897/BDJ.8.e54424.figure32</object-id><label>Figure 32.</label><caption><p><bold>Map with localities of <italic><tp:taxon-name><tp:taxon-name-part taxon-name-part-type="genus" reg="Cicadetta">Cicadetta</tp:taxon-name-part> <tp:taxon-name-part taxon-name-part-type="species" reg="montana">montana</tp:taxon-name-part></tp:taxon-name></italic> s. lat. in Bulgaria.</bold> Black - literature data, blue - data from collections.</p></caption><graphic xmlns:xlink="http://www.w3.org/1999/xlink" xlink:href="bdj-08-e54424-g032.png" position="float" id="oo_407002.png" orientation="portrait" xlink:type="simple"><uri content-type="original_file" xlink:type="simple">https://binary.pensoft.net/fig/407002</uri></graphic></fig><fig id="F5781323" position="float" orientation="portrait"><object-id xmlns:xlink="http://www.w3.org/1999/xlink" content-type="arpha" xlink:type="simple">3B9A63B4-E854-5D52-988E-902BD492C4FF</object-id><object-id xmlns:xlink="http://www.w3.org/1999/xlink" content-type="doi" xlink:type="simple">10.3897/BDJ.8.e54424.figure33</object-id><label>Figure 33.</label><caption><p><bold>Altitudinal distribution of <italic><tp:taxon-name><tp:taxon-name-part taxon-name-part-type="genus" reg="Cicadetta">Cicadetta</tp:taxon-name-part> <tp:taxon-name-part taxon-name-part-type="species" reg="montana">montana</tp:taxon-name-part></tp:taxon-name></italic> s. lat.</bold> The percentage of the recorded localities is displayed in 200-metre altitude zones.</p></caption><graphic xmlns:xlink="http://www.w3.org/1999/xlink" xlink:href="bdj-08-e54424-g033.png" position="float" id="oo_443789.png" orientation="portrait" xlink:type="simple"><uri content-type="original_file" xlink:type="simple">https://binary.pensoft.net/fig/443789</uri></graphic></fig><supplementary-material xmlns:xlink="http://www.w3.org/1999/xlink" id="S6096958" orientation="portrait" position="float" xlink:type="simple"><object-id content-type="arpha" xlink:type="simple">881CB1F8-1C13-5C22-BB4E-BDD1998D6671</object-id><object-id content-type="doi" xlink:type="simple">10.3897/BDJ.8.e54424.suppl7</object-id><label>Supplementary material 7</label><caption><p><italic><tp:taxon-name><tp:taxon-name-part taxon-name-part-type="genus" reg="Cicadetta">Cicadetta</tp:taxon-name-part> <tp:taxon-name-part taxon-name-part-type="species" reg="montana">montana</tp:taxon-name-part></tp:taxon-name></italic> s. lat. faunistic data. Checklist and provisional atlas of singing cicadas (<tp:taxon-name><tp:taxon-name-part taxon-name-part-type="order">Hemiptera</tp:taxon-name-part></tp:taxon-name>: <tp:taxon-name><tp:taxon-name-part taxon-name-part-type="family">Cicadidae</tp:taxon-name-part></tp:taxon-name>) of Bulgaria, based on bioacoustics</p></caption><statement content-type="dataType"><label>Data type</label><p>Occurrences</p></statement><p>File: oo_449205.csv</p><media xlink:href="bdj-08-e54424-s007.csv" mimetype="Comma Separated Values File" mime-subtype="csv" position="float" orientation="portrait" xlink:type="simple"><uri content-type="original_file" xlink:type="simple">https://binary.pensoft.net/file/449205</uri></media><attrib specific-use="authors">Tomi Trilar, Ilia Gjonov, Matija Gogala</attrib></supplementary-material></tp:treatment-sec><ref-list><ref id="B5743322"><element-citation xmlns:xlink="http://www.w3.org/1999/xlink" publication-type="book" xlink:type="simple"><person-group person-group-type="author"><name name-style="western"><surname>Nast</surname><given-names>Janusz</given-names></name></person-group><year>1972</year><source>Palaearctic <tp:taxon-name><tp:taxon-name-part taxon-name-part-type="suborder">Auchenorrhyncha</tp:taxon-name-part></tp:taxon-name> (<tp:taxon-name><tp:taxon-name-part taxon-name-part-type="suborder">Homoptera</tp:taxon-name-part></tp:taxon-name>). An annotated check list</source><publisher-name>Polish Scientific Publishers</publisher-name><publisher-loc>Warszawa</publisher-loc><size units="page">550</size></element-citation></ref><ref id="B5743179"><element-citation xmlns:xlink="http://www.w3.org/1999/xlink" publication-type="book" xlink:type="simple"><person-group person-group-type="author"><name name-style="western"><surname>Kudryasheva</surname><given-names>J. V.</given-names></name></person-group><year>1979</year><source>Личинки певчих цикад (<tp:taxon-name><tp:taxon-name-part taxon-name-part-type="suborder">Homoptera</tp:taxon-name-part></tp:taxon-name>, <tp:taxon-name><tp:taxon-name-part taxon-name-part-type="family">Cicadidae</tp:taxon-name-part></tp:taxon-name>) фауны СССР</source><trans-title>Larvae of singing cicadas (<tp:taxon-name><tp:taxon-name-part taxon-name-part-type="suborder">Homoptera</tp:taxon-name-part></tp:taxon-name>, <tp:taxon-name><tp:taxon-name-part taxon-name-part-type="family">Cicadidae</tp:taxon-name-part></tp:taxon-name>) of the fauna SSSR</trans-title><publisher-name>Nauka</publisher-name><publisher-loc>Moskva</publisher-loc><size units="page">157</size><comment content-type="language">Russian</comment></element-citation></ref><ref id="B5742783"><element-citation xmlns:xlink="http://www.w3.org/1999/xlink" publication-type="book" xlink:type="simple"><person-group person-group-type="author"><name name-style="western"><surname>Duffels</surname><given-names>J P</given-names></name><name name-style="western"><surname>van der Laan</surname><given-names>P A</given-names></name></person-group><year>1985</year><source>Catalogue of the <tp:taxon-name><tp:taxon-name-part taxon-name-part-type="superfamily">Cicadoidea</tp:taxon-name-part></tp:taxon-name> (<tp:taxon-name><tp:taxon-name-part taxon-name-part-type="suborder">Homoptera</tp:taxon-name-part></tp:taxon-name>, Auchenorhyncha) 1956-1980</source><publisher-name>Dr W Junk Publisher</publisher-name><publisher-loc>Dordrecht, Boston, Lancaster</publisher-loc><isbn>9061935229</isbn></element-citation></ref><ref id="B5743532"><element-citation xmlns:xlink="http://www.w3.org/1999/xlink" publication-type="book" xlink:type="simple"><person-group person-group-type="author"><name name-style="western"><surname>Sanborn</surname><given-names>Allen F</given-names></name></person-group><year>2014</year><source>Catalogue of the <tp:taxon-name><tp:taxon-name-part taxon-name-part-type="superfamily">Cicadoidea</tp:taxon-name-part></tp:taxon-name></source><publisher-name>Academic Press/Elsevier</publisher-name><publisher-loc>London, UK</publisher-loc><size units="page">1001</size></element-citation></ref><ref id="B5743855"><element-citation xmlns:xlink="http://www.w3.org/1999/xlink" publication-type="article" xlink:type="simple"><person-group person-group-type="author"><name name-style="western"><surname>Yoakimov</surname><given-names>D</given-names></name></person-group><year>1909</year><article-title>По фауната на <tp:taxon-name><tp:taxon-name-part taxon-name-part-type="order">Hemiptera</tp:taxon-name-part></tp:taxon-name> въ България [On the fauna of <tp:taxon-name><tp:taxon-name-part taxon-name-part-type="order">Hemiptera</tp:taxon-name-part></tp:taxon-name> of Bulgaria]</article-title><source>Сборникъ за народни умотворения, наука и книжнина [Collection of folklore, science and literature]</source><volume>25</volume><issue>7</issue><fpage>1</fpage><lpage>34</lpage><comment content-type="language">Bulgarian</comment></element-citation></ref></ref-list></tp:taxon-treatment>
