# Supplementary material for: Checklist and provisional atlas of singing cicadas (Hemiptera: Cicadidae) of Bulgaria, based on bioacoustics
Source: Biodivers Data J. 2020 Oct 9;8:e54424. doi: 10.3897/BDJ.8.e54424 (PMC7567745; doi:10.3897/BDJ.8.e54424)
Supplement: XML Treatment for Cicadetta montana [file BDJ.8.e54424-treatment14.xml]

<!DOCTYPE tp:taxon-treatment
  PUBLIC "-//TaxonX//DTD Taxonomic Treatment Publishing DTD v0 20100105//EN" "tax-treatment-NSO.dtd">
<tp:taxon-treatment xmlns:tp="http://www.plazi.org/taxpub"><tp:treatment-meta><mixed-citation publication-type="journal"><person-group><name><surname>Trilar</surname><given-names>Tomi</given-names></name><name><surname>Gjonov</surname><given-names>Ilia</given-names></name><name><surname>Gogala</surname><given-names>Matija</given-names></name></person-group><article-title>Checklist and provisional atlas of singing cicadas (<tp:taxon-name><tp:taxon-name-part taxon-name-part-type="order">Hemiptera</tp:taxon-name-part></tp:taxon-name>: <tp:taxon-name><tp:taxon-name-part taxon-name-part-type="family">Cicadidae</tp:taxon-name-part></tp:taxon-name>) of Bulgaria, based on bioacoustics</article-title><source>Biodivers Data J</source><day>09</day><month>10</month><year>2020</year><volume>8</volume><pub-id pub-id-type="doi">10.3897/BDJ.8.e54424</pub-id></mixed-citation></tp:treatment-meta><tp:nomenclature><tp:taxon-name><object-id xmlns:xlink="http://www.w3.org/1999/xlink" content-type="arpha" xlink:type="simple">E317FB68-D260-524D-95B7-B1927732A017</object-id><tp:taxon-name-part taxon-name-part-type="genus">Cicadetta</tp:taxon-name-part> <tp:taxon-name-part taxon-name-part-type="species">montana</tp:taxon-name-part></tp:taxon-name><tp:taxon-authority>s. str. (Scopoli, 1772)</tp:taxon-authority></tp:nomenclature><tp:treatment-sec sec-type="Distribution"><title>Distribution</title><p><bold><underline>General distribution</underline></bold> (only acoustically-validated data): <bold>Southern Europe</bold>: Croatia (Trilar &amp; Gogala, unpublished data), France (<xref ref-type="bibr" rid="B5743702">Sueur and Puissant 2007a</xref>, <xref ref-type="bibr" rid="B5743722">Sueur and Puissant 2007b</xref>, <xref ref-type="bibr" rid="B5743844">Wade et al. 2015</xref>), Greece (<xref ref-type="bibr" rid="B5742845">Gogala et al. 2008</xref>, <xref ref-type="bibr" rid="B5742855">Gogala et al. 2009</xref>), Italy (<xref ref-type="bibr" rid="B5743824">Trilar and Hertach 2008</xref>, <xref ref-type="bibr" rid="B5743844">Wade et al. 2015</xref>) (including Sicily (<xref ref-type="bibr" rid="B5743044">Hertach 2011</xref>)), Montenegro (Trilar &amp; Gogala, unpublished data), North Macedonia (<xref ref-type="bibr" rid="B5742935">Gogala and Trilar 1999</xref>, <xref ref-type="bibr" rid="B5742975">Gogala et al. 2005</xref>), Romania (<xref ref-type="bibr" rid="B5743804">Trilar et al. 2006a</xref>, <xref ref-type="bibr" rid="B5743774">Trilar and Gogala 2008</xref>), Serbia (<xref ref-type="bibr" rid="B5742925">Gogala and Trilar 2016</xref>), Slovenia (<xref ref-type="bibr" rid="B5742865">Gogala and Gogala 1999</xref>, <xref ref-type="bibr" rid="B5742965">Gogala and Trilar 2004</xref>, <xref ref-type="bibr" rid="B5743844">Wade et al. 2015</xref>); <bold>Central Europe</bold>: Austria (<xref ref-type="bibr" rid="B5743834">Trilar and Holzinger 2004</xref>), Germany (<xref ref-type="bibr" rid="B5743262">Meineke 2012</xref>, <xref ref-type="bibr" rid="B5743252">Meineke 2015</xref>), Hungary (<xref ref-type="bibr" rid="B5779972">Trilar and Gogala 2012b</xref>), Poland (Trilar &amp; Gogala, unpublished data), Switzerland (<xref ref-type="bibr" rid="B5743034">Hertach 2007</xref>, <xref ref-type="bibr" rid="B5743064">Hertach and Pollini Paltrinieri 2012</xref>, <xref ref-type="bibr" rid="B5743844">Wade et al. 2015</xref>); <bold>Eastern Europe</bold>: Russia (<xref ref-type="bibr" rid="B5743272">Mikhailenko and Benediktov 2016</xref>), Ukraine (<xref ref-type="bibr" rid="B5743272">Mikhailenko and Benediktov 2016</xref>); <bold>British Isles</bold>: United Kingdom (<xref ref-type="bibr" rid="B5742985">Grant 1970</xref>, <xref ref-type="bibr" rid="B5742965">Gogala and Trilar 2004</xref>); <bold>Middle East</bold>: Iran (Gogala, unpublished data).</p><p><bold><underline>Distribution in Bulgaria</underline></bold>: These are the first bioacoustically verified data for <italic><tp:taxon-name><tp:taxon-name-part taxon-name-part-type="genus" reg="Cicadetta">Cicadetta</tp:taxon-name-part> <tp:taxon-name-part taxon-name-part-type="species" reg="montana">montana</tp:taxon-name-part></tp:taxon-name></italic> s. str. in Bulgaria. This mountain species was found in Bulgaria at 40 localities in the northern lowest hills of the Pre-Balkan, southern Lower Mountain Pre-Balkan, northern Balkan Mts., southern Balkan Mts., Kraishte-Ichtiman, Vitosha Mt., Sarnena Sredna Gora Mt., Osogovo Mt. and Rila Mt. (Fig. <xref ref-type="fig" rid="F5781331">35</xref>).</p><p>In this survey, the majority of the population was found between 600 and 1400 m (90% of the population) (Fig. <xref ref-type="fig" rid="F5781335">36</xref>). It was also found at Byala (290 m a.s.l.) and at Golitsa on Kamchiyska Planina (215 m a.s.l.), which is quite low for this species.</p></tp:treatment-sec><tp:treatment-sec sec-type="Notes"><title>Notes</title><p><bold><underline>Acoustic behaviour</underline></bold>: The song was described by <xref ref-type="bibr" rid="B5742831">Gogala (2002)</xref>, <xref ref-type="bibr" rid="B5742821">Gogala (2006)</xref>, <xref ref-type="bibr" rid="B5742935">Gogala and Trilar (1999)</xref>, <xref ref-type="bibr" rid="B5742965">Gogala and Trilar (2004)</xref>, <xref ref-type="bibr" rid="B5743834">Trilar and Holzinger (2004)</xref>, <xref ref-type="bibr" rid="B5743702">Sueur and Puissant (2007a)</xref>, <xref ref-type="bibr" rid="B5743034">Hertach (2007)</xref> and <xref ref-type="bibr" rid="B5743794">Trilar and Gogala (2007)</xref>.</p><p>The <italic>calling song</italic> (Fig. <xref ref-type="fig" rid="F5781339">37</xref>) consists of a single long phrase of buzzing sound that slowly increases in intensity and ends with a sudden decrease in amplitude (Fig. <xref ref-type="fig" rid="F5781339">37</xref>B) (<xref ref-type="bibr" rid="B5742935">Gogala and Trilar 1999</xref>, <xref ref-type="bibr" rid="B5742831">Gogala 2002</xref>, <xref ref-type="bibr" rid="B5743794">Trilar and Gogala 2007</xref>). The single long echeme can last half a minute or even up to two minutes, but on average, 43.6 ± 29.7 s (<xref ref-type="bibr" rid="B5742965">Gogala and Trilar 2004</xref>).</p><p>Selected <ext-link xmlns:xlink="http://www.w3.org/1999/xlink" ext-link-type="uri" xlink:href="http://www.cicadasong.eu/cicadettinae/cicadetta-montana.html" xlink:type="simple">sound samples of <italic>Cicadetta montana</italic> s. str.</ext-link> are available on the web pages <italic>Songs of the European singing cicadas</italic> (<xref ref-type="bibr" rid="B5743988">Gogala 2020</xref>).</p><p>
              <underline><bold>Materials</bold>: Suppl. material <xref ref-type="supplementary-material" rid="S6096959">8</xref></underline>
            </p></tp:treatment-sec><tp:treatment-sec sec-type="Diagnosis"><title>Diagnosis</title><p><italic><tp:taxon-name><tp:taxon-name-part taxon-name-part-type="genus" reg="Cicadetta">Cicadetta</tp:taxon-name-part> <tp:taxon-name-part taxon-name-part-type="species" reg="montana">montana</tp:taxon-name-part></tp:taxon-name></italic> s. str. (Fig. <xref ref-type="fig" rid="F5781327">34</xref>) inhabits mountain forests, mainly beech forests and also mixed deciduous forests, where some pines or spruces could be found. The males sing high up in the canopies, very often higher than 5 m and up to the treetops. The males sing one or two echemes at the same spot and then fly away for a few tens of metres and start singing at a new spot. Only in the morning, when it starts to sing and in the late afternoon, before it stops singing, it can sing in the same place for a long time.</p></tp:treatment-sec><tp:treatment-sec><!--Section generated to contain objects referenced in tp:taxon-treatment.--><fig id="F5781331" position="float" orientation="portrait"><object-id xmlns:xlink="http://www.w3.org/1999/xlink" content-type="arpha" xlink:type="simple">77084D8D-6F71-507D-A09E-4A3B660D08EB</object-id><object-id xmlns:xlink="http://www.w3.org/1999/xlink" content-type="doi" xlink:type="simple">10.3897/BDJ.8.e54424.figure35</object-id><label>Figure 35.</label><caption><p><bold>Map with localities of <italic><tp:taxon-name><tp:taxon-name-part taxon-name-part-type="genus" reg="Cicadetta">Cicadetta</tp:taxon-name-part> <tp:taxon-name-part taxon-name-part-type="species" reg="montana">montana</tp:taxon-name-part></tp:taxon-name></italic> s. str. in Bulgaria.</bold> Red - bioacoustic data collected in this survey.</p></caption><graphic xmlns:xlink="http://www.w3.org/1999/xlink" xlink:href="bdj-08-e54424-g035.png" position="float" id="oo_407011.png" orientation="portrait" xlink:type="simple"><uri content-type="original_file" xlink:type="simple">https://binary.pensoft.net/fig/407011</uri></graphic></fig><fig id="F5781335" position="float" orientation="portrait"><object-id xmlns:xlink="http://www.w3.org/1999/xlink" content-type="arpha" xlink:type="simple">F4798EC3-EA9C-54E1-B76B-028984D96014</object-id><object-id xmlns:xlink="http://www.w3.org/1999/xlink" content-type="doi" xlink:type="simple">10.3897/BDJ.8.e54424.figure36</object-id><label>Figure 36.</label><caption><p><bold>Altitudinal distribution of <italic><tp:taxon-name><tp:taxon-name-part taxon-name-part-type="genus" reg="Cicadetta">Cicadetta</tp:taxon-name-part> <tp:taxon-name-part taxon-name-part-type="species" reg="montana">montana</tp:taxon-name-part></tp:taxon-name></italic> s. str.</bold> The percentage of the recorded localities is displayed in 200-metre altitude zones.</p></caption><graphic xmlns:xlink="http://www.w3.org/1999/xlink" xlink:href="bdj-08-e54424-g036.png" position="float" id="oo_443767.png" orientation="portrait" xlink:type="simple"><uri content-type="original_file" xlink:type="simple">https://binary.pensoft.net/fig/443767</uri></graphic></fig><fig id="F5781339" position="float" orientation="portrait"><object-id xmlns:xlink="http://www.w3.org/1999/xlink" content-type="arpha" xlink:type="simple">F0E0F5D0-8B4D-57D7-8B77-87044ED28D66</object-id><object-id xmlns:xlink="http://www.w3.org/1999/xlink" content-type="doi" xlink:type="simple">10.3897/BDJ.8.e54424.figure37</object-id><label>Figure 37.</label><caption><p><bold>Calling song of <italic><tp:taxon-name><tp:taxon-name-part taxon-name-part-type="genus" reg="Cicadetta">Cicadetta</tp:taxon-name-part> <tp:taxon-name-part taxon-name-part-type="species" reg="montana">montana</tp:taxon-name-part></tp:taxon-name></italic> s. str.</bold> (A) spectrogram and oscillogram of the calling song; (B) oscillogram of the end of the calling song corresponding to the inverted window in (A).</p></caption><graphic xmlns:xlink="http://www.w3.org/1999/xlink" xlink:href="bdj-08-e54424-g037.png" position="float" id="oo_407009.png" orientation="portrait" xlink:type="simple"><uri content-type="original_file" xlink:type="simple">https://binary.pensoft.net/fig/407009</uri></graphic></fig><supplementary-material xmlns:xlink="http://www.w3.org/1999/xlink" id="S6096959" orientation="portrait" position="float" xlink:type="simple"><object-id content-type="arpha" xlink:type="simple">8C7E91E4-9427-5A06-9ABC-48966D32CAE9</object-id><object-id content-type="doi" xlink:type="simple">10.3897/BDJ.8.e54424.suppl8</object-id><label>Supplementary material 8</label><caption><p><italic><tp:taxon-name><tp:taxon-name-part taxon-name-part-type="genus" reg="Cicadetta">Cicadetta</tp:taxon-name-part> <tp:taxon-name-part taxon-name-part-type="species" reg="montana">montana</tp:taxon-name-part></tp:taxon-name></italic> s. str. faunistic data. Checklist and provisional atlas of singing cicadas (<tp:taxon-name><tp:taxon-name-part taxon-name-part-type="order">Hemiptera</tp:taxon-name-part></tp:taxon-name>: <tp:taxon-name><tp:taxon-name-part taxon-name-part-type="family">Cicadidae</tp:taxon-name-part></tp:taxon-name>) of Bulgaria, based on bioacoustics</p></caption><statement content-type="dataType"><label>Data type</label><p>Occurrences</p></statement><p>File: oo_449204.csv</p><media xlink:href="bdj-08-e54424-s008.csv" mimetype="Comma Separated Values File" mime-subtype="csv" position="float" orientation="portrait" xlink:type="simple"><uri content-type="original_file" xlink:type="simple">https://binary.pensoft.net/file/449204</uri></media><attrib specific-use="authors">Tomi Trilar, Ilia Gjonov, Matija Gogala</attrib></supplementary-material><fig id="F5781327" position="float" orientation="portrait"><object-id xmlns:xlink="http://www.w3.org/1999/xlink" content-type="arpha" xlink:type="simple">9EFF694F-1CFD-5CF2-92C5-6361FA79FC79</object-id><object-id xmlns:xlink="http://www.w3.org/1999/xlink" content-type="doi" xlink:type="simple">10.3897/BDJ.8.e54424.figure34</object-id><label>Figure 34.</label><caption><p>
          <bold><italic><tp:taxon-name><tp:taxon-name-part taxon-name-part-type="genus" reg="Cicadetta">Cicadetta</tp:taxon-name-part> <tp:taxon-name-part taxon-name-part-type="species" reg="montana">montana</tp:taxon-name-part></tp:taxon-name></italic> s. str. female.</bold>
        </p></caption><graphic xmlns:xlink="http://www.w3.org/1999/xlink" xlink:href="bdj-08-e54424-g034.jpg" position="float" id="oo_407005.jpg" orientation="portrait" xlink:type="simple"><uri content-type="original_file" xlink:type="simple">https://binary.pensoft.net/fig/407005</uri></graphic></fig></tp:treatment-sec><ref-list><ref id="B5743702"><element-citation xmlns:xlink="http://www.w3.org/1999/xlink" publication-type="article" xlink:type="simple"><person-group person-group-type="author"><name name-style="western"><surname>Sueur</surname><given-names>Jérôme</given-names></name><name name-style="western"><surname>Puissant</surname><given-names>Stéphane</given-names></name></person-group><year>2007</year><article-title>Similar look but different song: A new <italic><tp:taxon-name><tp:taxon-name-part taxon-name-part-type="genus" reg="Cicadetta">Cicadetta</tp:taxon-name-part></tp:taxon-name></italic> species in the <italic><tp:taxon-name><tp:taxon-name-part taxon-name-part-type="genus" reg="Cicadetta"/><tp:taxon-name-part taxon-name-part-type="species" reg="montana">montana</tp:taxon-name-part></tp:taxon-name></italic> complex (<tp:taxon-name><tp:taxon-name-part taxon-name-part-type="class">Insecta</tp:taxon-name-part></tp:taxon-name>, <tp:taxon-name><tp:taxon-name-part taxon-name-part-type="order">Hemiptera</tp:taxon-name-part></tp:taxon-name>, <tp:taxon-name><tp:taxon-name-part taxon-name-part-type="family">Cicadidae</tp:taxon-name-part></tp:taxon-name>)</article-title><source>Zootaxa</source><volume>1442</volume><fpage>55</fpage><lpage>68</lpage><pub-id pub-id-type="doi">10.11646/zootaxa.1442.1.5</pub-id></element-citation></ref><ref id="B5743722"><element-citation xmlns:xlink="http://www.w3.org/1999/xlink" publication-type="article" xlink:type="simple"><person-group person-group-type="author"><name name-style="western"><surname>Sueur</surname><given-names>Jérôme</given-names></name><name name-style="western"><surname>Puissant</surname><given-names>Stéphane</given-names></name></person-group><year>2007</year><article-title>Biodiversity eavesdropping: Bioacoustics confirms the presence of <italic><tp:taxon-name><tp:taxon-name-part taxon-name-part-type="genus" reg="Cicadetta">Cicadetta</tp:taxon-name-part> <tp:taxon-name-part taxon-name-part-type="species" reg="montana">montana</tp:taxon-name-part></tp:taxon-name></italic> (<tp:taxon-name><tp:taxon-name-part taxon-name-part-type="class">Insecta</tp:taxon-name-part></tp:taxon-name>: <tp:taxon-name><tp:taxon-name-part taxon-name-part-type="order">Hemiptera</tp:taxon-name-part></tp:taxon-name>: <tp:taxon-name><tp:taxon-name-part taxon-name-part-type="family">Cicadidae</tp:taxon-name-part></tp:taxon-name>) in France</article-title><source>Annales de la Société Entomologique de France (Nouvelle série)</source><volume>43</volume><issue>1</issue><fpage>126</fpage><lpage>128</lpage><pub-id pub-id-type="doi">10.1080/00379271.2007.10697501</pub-id></element-citation></ref><ref id="B5743844"><element-citation xmlns:xlink="http://www.w3.org/1999/xlink" publication-type="article" xlink:type="simple"><person-group person-group-type="author"><name name-style="western"><surname>Wade</surname><given-names>Elizabeth J</given-names></name><name name-style="western"><surname>Hertach</surname><given-names>Thomas</given-names></name><name name-style="western"><surname>Gogala</surname><given-names>Matija</given-names></name><name name-style="western"><surname>Trilar</surname><given-names>Tomi</given-names></name><name name-style="western"><surname>Simon</surname><given-names>C</given-names></name></person-group><year>2015</year><article-title>Molecular species delimitation methods recover most song-delimited cicada species in the European <italic><tp:taxon-name><tp:taxon-name-part taxon-name-part-type="genus" reg="Cicadetta">Cicadetta</tp:taxon-name-part> <tp:taxon-name-part taxon-name-part-type="species" reg="montana">montana</tp:taxon-name-part></tp:taxon-name></italic> complex</article-title><source>Journal of Evolutionary Biology</source><volume>28</volume><issue>12</issue><fpage>2318</fpage><lpage>2336</lpage><pub-id pub-id-type="doi">10.1111/jeb.12756</pub-id></element-citation></ref><ref id="B5742845"><element-citation xmlns:xlink="http://www.w3.org/1999/xlink" publication-type="article" xlink:type="simple"><person-group person-group-type="author"><name name-style="western"><surname>Gogala</surname><given-names>Matija</given-names></name><name name-style="western"><surname>Drosopoulos</surname><given-names>Sakis</given-names></name><name name-style="western"><surname>Trilar</surname><given-names>Tomi</given-names></name></person-group><year>2008</year><article-title><italic><tp:taxon-name><tp:taxon-name-part taxon-name-part-type="genus" reg="Cicadetta">Cicadetta</tp:taxon-name-part> <tp:taxon-name-part taxon-name-part-type="species" reg="montana">montana</tp:taxon-name-part></tp:taxon-name></italic> complex (<tp:taxon-name><tp:taxon-name-part taxon-name-part-type="order">Hemiptera</tp:taxon-name-part></tp:taxon-name>, <tp:taxon-name><tp:taxon-name-part taxon-name-part-type="family">Cicadidae</tp:taxon-name-part></tp:taxon-name>) in Greece - a new species and new records based on bioacoustics</article-title><source>Mitteilungen aus dem Museum für Naturkunde im Berlin, Deutsche Entomologische Zeitschrift</source><volume>55</volume><issue>1</issue><fpage>91</fpage><lpage>100</lpage><pub-id pub-id-type="doi">10.1002/mmnd.200800006</pub-id></element-citation></ref><ref id="B5742855"><element-citation xmlns:xlink="http://www.w3.org/1999/xlink" publication-type="article" xlink:type="simple"><person-group person-group-type="author"><name name-style="western"><surname>Gogala</surname><given-names>Matija</given-names></name><name name-style="western"><surname>Drosopoulos</surname><given-names>Sakis</given-names></name><name name-style="western"><surname>Trilar</surname><given-names>Tomi</given-names></name></person-group><year>2009</year><article-title>Two mountains, two species: new taxa of the <italic><tp:taxon-name><tp:taxon-name-part taxon-name-part-type="genus" reg="Cicadetta">Cicadetta</tp:taxon-name-part> <tp:taxon-name-part taxon-name-part-type="species" reg="montana">montana</tp:taxon-name-part></tp:taxon-name></italic> species complex in Greece (<tp:taxon-name><tp:taxon-name-part taxon-name-part-type="order">Hemiptera</tp:taxon-name-part></tp:taxon-name>: <tp:taxon-name><tp:taxon-name-part taxon-name-part-type="family">Cicadidae</tp:taxon-name-part></tp:taxon-name>)</article-title><source>Acta Entomologica Slovenica</source><volume>17</volume><issue>1</issue><uri xlink:type="simple">https://www.pms-lj.si/si/o-nas/arhiv-publikacij/acta-entomologica-slovenica/2009</uri></element-citation></ref><ref id="B5743824"><element-citation xmlns:xlink="http://www.w3.org/1999/xlink" publication-type="article" xlink:type="simple"><person-group person-group-type="author"><name name-style="western"><surname>Trilar</surname><given-names>Tomi</given-names></name><name name-style="western"><surname>Hertach</surname><given-names>Thomas</given-names></name></person-group><year>2008</year><article-title>Three species of Mountain Cicadas <italic><tp:taxon-name><tp:taxon-name-part taxon-name-part-type="genus" reg="Cicadetta">Cicadetta</tp:taxon-name-part> <tp:taxon-name-part taxon-name-part-type="species" reg="montana">montana</tp:taxon-name-part></tp:taxon-name></italic> (sensu lato) found in northern Italy</article-title><source>Bulletin of Insectology</source><volume>61</volume><issue>1</issue><fpage>185</fpage><lpage>186</lpage><uri xlink:type="simple">http://www.bulletinofinsectology.org/pdfarticles/vol61-2008-185-186trilar.pdf</uri></element-citation></ref><ref id="B5743044"><element-citation xmlns:xlink="http://www.w3.org/1999/xlink" publication-type="article" xlink:type="simple"><person-group person-group-type="author"><name name-style="western"><surname>Hertach</surname><given-names>Thomas</given-names></name></person-group><year>2011</year><article-title>Spectacular song pattern from the Sicilian Mountains: The new cicada species <italic><tp:taxon-name><tp:taxon-name-part taxon-name-part-type="genus" reg="Cicadetta">Cicadetta</tp:taxon-name-part> <tp:taxon-name-part taxon-name-part-type="species" reg="anapaistica">anapaistica</tp:taxon-name-part></tp:taxon-name></italic> sp. n. (<tp:taxon-name><tp:taxon-name-part taxon-name-part-type="order">Hemiptera</tp:taxon-name-part></tp:taxon-name>: <tp:taxon-name><tp:taxon-name-part taxon-name-part-type="family">Cicadidae</tp:taxon-name-part></tp:taxon-name>)</article-title><source>Zootaxa</source><volume>2771</volume><issue>2771</issue><fpage>25</fpage><lpage>40</lpage><pub-id pub-id-type="doi">10.11646/zootaxa.2771.1.3</pub-id></element-citation></ref><ref id="B5742935"><element-citation xmlns:xlink="http://www.w3.org/1999/xlink" publication-type="article" xlink:type="simple"><person-group person-group-type="author"><name name-style="western"><surname>Gogala</surname><given-names>Matija</given-names></name><name name-style="western"><surname>Trilar</surname><given-names>Tomi</given-names></name></person-group><year>1999</year><article-title>The song structure of <italic><tp:taxon-name><tp:taxon-name-part taxon-name-part-type="genus" reg="Cicadetta">Cicadetta</tp:taxon-name-part> <tp:taxon-name-part taxon-name-part-type="species" reg="montana">montana</tp:taxon-name-part> <tp:taxon-name-part taxon-name-part-type="subspecies" reg="macedonica">macedonica</tp:taxon-name-part></tp:taxon-name></italic> Schedl with remarks on songs of related singing cicadas (<tp:taxon-name><tp:taxon-name-part taxon-name-part-type="order">Hemiptera</tp:taxon-name-part></tp:taxon-name>: <tp:taxon-name><tp:taxon-name-part taxon-name-part-type="suborder">Auchenorrhyncha</tp:taxon-name-part></tp:taxon-name>: <tp:taxon-name><tp:taxon-name-part taxon-name-part-type="infraorder">Cicadomorpha</tp:taxon-name-part></tp:taxon-name>: <tp:taxon-name><tp:taxon-name-part taxon-name-part-type="family">Tibicinidae</tp:taxon-name-part></tp:taxon-name>)</article-title><source>Reichenbachia, Schriftenreihe für Taxonomische Entomologie</source><volume>33</volume><issue>11</issue><fpage>91</fpage><lpage>97</lpage><uri xlink:type="simple">https://www.dlib.si/details/URN:NBN:SI:doc-XIZFRGMH</uri></element-citation></ref><ref id="B5742975"><element-citation xmlns:xlink="http://www.w3.org/1999/xlink" publication-type="article" xlink:type="simple"><person-group person-group-type="author"><name name-style="western"><surname>Gogala</surname><given-names>Matija</given-names></name><name name-style="western"><surname>Trilar</surname><given-names>Tomi</given-names></name><name name-style="western"><surname>Krpač</surname><given-names>Vladimir T</given-names></name></person-group><year>2005</year><article-title>Fauna of singing cicadas (<tp:taxon-name><tp:taxon-name-part taxon-name-part-type="suborder">Auchenorrhyncha</tp:taxon-name-part></tp:taxon-name>: <tp:taxon-name><tp:taxon-name-part taxon-name-part-type="superfamily">Cicadoidea</tp:taxon-name-part></tp:taxon-name>) of Macedonia - a bioacoustic survey</article-title><source>Acta Entomologica Slovenica</source><volume>13</volume><issue>2</issue><fpage>103</fpage><lpage>126</lpage><uri xlink:type="simple">https://pdfs.semanticscholar.org/f4e5/38bfb6766646a99f47674c1e9aec28ff49d7.pdf?_ga=2.125403722.1327681172.1587029170-1417599569.1583067131</uri></element-citation></ref><ref id="B5743804"><element-citation xmlns:xlink="http://www.w3.org/1999/xlink" publication-type="article" xlink:type="simple"><person-group person-group-type="author"><name name-style="western"><surname>Trilar</surname><given-names>Tomi</given-names></name><name name-style="western"><surname>Gogala</surname><given-names>Matija</given-names></name><name name-style="western"><surname>Popa</surname><given-names>Valentin</given-names></name></person-group><year>2006</year><article-title>Contribution to the knowledge of the singing cicadas (<tp:taxon-name><tp:taxon-name-part taxon-name-part-type="suborder">Auchenorrhyncha</tp:taxon-name-part></tp:taxon-name>: <tp:taxon-name><tp:taxon-name-part taxon-name-part-type="superfamily">Cicadoidea</tp:taxon-name-part></tp:taxon-name>) of Romania</article-title><source>Acta Entomologica Slovenica</source><volume>14</volume><issue>2</issue><fpage>175</fpage><lpage>182</lpage><uri xlink:type="simple">https://www.dlib.si/stream/URN:NBN:SI:DOC-IF7FC21F/5cde6983-dac3-49d9-9ebc-14d5d3bb02c9/PDF</uri></element-citation></ref><ref id="B5743774"><element-citation xmlns:xlink="http://www.w3.org/1999/xlink" publication-type="article" xlink:type="simple"><person-group person-group-type="author"><name name-style="western"><surname>Trilar</surname><given-names>Tomi</given-names></name><name name-style="western"><surname>Gogala</surname><given-names>Matija</given-names></name></person-group><year>2008</year><article-title>New data on singing cicadas (<tp:taxon-name><tp:taxon-name-part taxon-name-part-type="order">Hemiptera</tp:taxon-name-part></tp:taxon-name>: <tp:taxon-name><tp:taxon-name-part taxon-name-part-type="family">Cicadidae</tp:taxon-name-part></tp:taxon-name>) of Romania</article-title><source>Entomologica Romanica</source><volume>13</volume><fpage>29</fpage><lpage>33</lpage></element-citation></ref><ref id="B5742925"><element-citation xmlns:xlink="http://www.w3.org/1999/xlink" publication-type="article" xlink:type="simple"><person-group person-group-type="author"><name name-style="western"><surname>Gogala</surname><given-names>Matija</given-names></name><name name-style="western"><surname>Trilar</surname><given-names>Tomi</given-names></name></person-group><year>2016</year><article-title>First bioacoustic survey of singing cicadas (<tp:taxon-name><tp:taxon-name-part taxon-name-part-type="order">Hemiptera</tp:taxon-name-part></tp:taxon-name>: <tp:taxon-name><tp:taxon-name-part taxon-name-part-type="family">Cicadidae</tp:taxon-name-part></tp:taxon-name>) in Serbia</article-title><source>Acta Entomologica Serbica</source><volume>21</volume><fpage>1</fpage><lpage>12</lpage><pub-id pub-id-type="doi">10.5281/zenodo.108592</pub-id></element-citation></ref><ref id="B5742865"><element-citation xmlns:xlink="http://www.w3.org/1999/xlink" publication-type="article" xlink:type="simple"><person-group person-group-type="author"><name name-style="western"><surname>Gogala</surname><given-names>Matija</given-names></name><name name-style="western"><surname>Gogala</surname><given-names>Andrej</given-names></name></person-group><year>1999</year><article-title>A checklist and provisional atlas of the <tp:taxon-name><tp:taxon-name-part taxon-name-part-type="superfamily">Cicadoidea</tp:taxon-name-part></tp:taxon-name> fauna of Slovenia (<tp:taxon-name><tp:taxon-name-part taxon-name-part-type="suborder">Homoptera</tp:taxon-name-part></tp:taxon-name>: <tp:taxon-name><tp:taxon-name-part taxon-name-part-type="suborder">Auchenorrhyncha</tp:taxon-name-part></tp:taxon-name>)</article-title><source>Acta Entomologica Slovenica</source><volume>7</volume><issue>2</issue><fpage>119</fpage><lpage>128</lpage><uri xlink:type="simple">https://www.dlib.si/details/URN:NBN:SI:doc-XIZFRGMH</uri></element-citation></ref><ref id="B5742965"><element-citation xmlns:xlink="http://www.w3.org/1999/xlink" publication-type="article" xlink:type="simple"><person-group person-group-type="author"><name name-style="western"><surname>Gogala</surname><given-names>Matija</given-names></name><name name-style="western"><surname>Trilar</surname><given-names>Tomi</given-names></name></person-group><year>2004</year><article-title>Bioacoustic investigations and taxonomic considerations on the <italic><tp:taxon-name><tp:taxon-name-part taxon-name-part-type="genus" reg="Cicadetta">Cicadetta</tp:taxon-name-part> <tp:taxon-name-part taxon-name-part-type="species" reg="montana">montana</tp:taxon-name-part></tp:taxon-name></italic> species complex (<tp:taxon-name><tp:taxon-name-part taxon-name-part-type="suborder">Homoptera</tp:taxon-name-part></tp:taxon-name>: <tp:taxon-name><tp:taxon-name-part taxon-name-part-type="superfamily">Cicadoidea</tp:taxon-name-part></tp:taxon-name>: <tp:taxon-name><tp:taxon-name-part taxon-name-part-type="family">Tibicinidae</tp:taxon-name-part></tp:taxon-name>)</article-title><source>Anais da Academia Brasileira de Ciencias</source><volume>76</volume><issue>2</issue><fpage>316</fpage><lpage>324</lpage><pub-id pub-id-type="doi">10.1590/S0001-37652004000200020</pub-id></element-citation></ref><ref id="B5743834"><element-citation xmlns:xlink="http://www.w3.org/1999/xlink" publication-type="article" xlink:type="simple"><person-group person-group-type="author"><name name-style="western"><surname>Trilar</surname><given-names>Tomi</given-names></name><name name-style="western"><surname>Holzinger</surname><given-names>Werner E</given-names></name></person-group><year>2004</year><article-title>Bioakustische Nachweise von drei Arten des <italic><tp:taxon-name><tp:taxon-name-part taxon-name-part-type="genus" reg="Cicadetta">Cicadetta</tp:taxon-name-part> <tp:taxon-name-part taxon-name-part-type="species" reg="montana">montana</tp:taxon-name-part></tp:taxon-name></italic>-Komplexes aus Österreich (<tp:taxon-name><tp:taxon-name-part taxon-name-part-type="class">Insecta</tp:taxon-name-part></tp:taxon-name>: <tp:taxon-name><tp:taxon-name-part taxon-name-part-type="order">Hemiptera</tp:taxon-name-part></tp:taxon-name>: <tp:taxon-name><tp:taxon-name-part taxon-name-part-type="superfamily">Cicadoidea</tp:taxon-name-part></tp:taxon-name>)</article-title><source>Linzer Biologische Beiträge</source><volume>36</volume><issue>2</issue><fpage>1383</fpage><lpage>1386</lpage><uri xlink:type="simple">https://www.zobodat.at/pdf/LBB_0036_2_1383-1386.pdf</uri></element-citation></ref><ref id="B5743262"><element-citation xmlns:xlink="http://www.w3.org/1999/xlink" publication-type="article" xlink:type="simple"><person-group person-group-type="author"><name name-style="western"><surname>Meineke</surname><given-names>Thomas</given-names></name></person-group><year>2012</year><article-title>Bergsingzikaden <italic><tp:taxon-name><tp:taxon-name-part taxon-name-part-type="genus" reg="Cicadetta">Cicadetta</tp:taxon-name-part> <tp:taxon-name-part taxon-name-part-type="species" reg="cantilatrix">cantilatrix</tp:taxon-name-part></tp:taxon-name></italic> Sueur &amp; Puissant, 2007, <italic><tp:taxon-name><tp:taxon-name-part taxon-name-part-type="genus" reg="Cicadetta">Cicadetta</tp:taxon-name-part> <tp:taxon-name-part taxon-name-part-type="species" reg="brevipennis">brevipennis</tp:taxon-name-part></tp:taxon-name></italic> Fieber, 1876 und <italic><tp:taxon-name><tp:taxon-name-part taxon-name-part-type="genus" reg="Cicadetta">Cicadetta</tp:taxon-name-part> <tp:taxon-name-part taxon-name-part-type="species" reg="montana">montana</tp:taxon-name-part></tp:taxon-name></italic> s. str. (Scopoli, 1772) im mittleren Deutschland (<tp:taxon-name><tp:taxon-name-part taxon-name-part-type="suborder">Auchenorrhyncha</tp:taxon-name-part></tp:taxon-name>, <tp:taxon-name><tp:taxon-name-part taxon-name-part-type="family">Cicadidae</tp:taxon-name-part></tp:taxon-name>, <tp:taxon-name><tp:taxon-name-part taxon-name-part-type="subfamily">Cicadettinae</tp:taxon-name-part></tp:taxon-name>)</article-title><source>Entomologische Nachrichten und Berichte</source><volume>56</volume><fpage>133</fpage><lpage>142</lpage></element-citation></ref><ref id="B5743252"><element-citation xmlns:xlink="http://www.w3.org/1999/xlink" publication-type="article" xlink:type="simple"><person-group person-group-type="author"><name name-style="western"><surname>Meineke</surname><given-names>Thomas</given-names></name></person-group><year>2015</year><article-title>Lautakustisch dokumentierter Nachweis der Singzikade <italic><tp:taxon-name><tp:taxon-name-part taxon-name-part-type="genus" reg="Cicadetta">Cicadetta</tp:taxon-name-part> <tp:taxon-name-part taxon-name-part-type="species" reg="montana">montana</tp:taxon-name-part></tp:taxon-name></italic> s. str. (Scopoli, 1772) in Thüringen (<tp:taxon-name><tp:taxon-name-part taxon-name-part-type="order">Hemiptera</tp:taxon-name-part></tp:taxon-name>, <tp:taxon-name><tp:taxon-name-part taxon-name-part-type="family">Cicadidae</tp:taxon-name-part></tp:taxon-name>, <tp:taxon-name><tp:taxon-name-part taxon-name-part-type="subfamily">Cicadettinae</tp:taxon-name-part></tp:taxon-name>)</article-title><source>Entomologische Nachrichten und Berichte</source><volume>59</volume><fpage>136</fpage><lpage>138</lpage></element-citation></ref><ref id="B5779972"><element-citation xmlns:xlink="http://www.w3.org/1999/xlink" publication-type="article" xlink:type="simple"><person-group person-group-type="author"><name name-style="western"><surname>Trilar</surname><given-names>Tomi</given-names></name><name name-style="western"><surname>Gogala</surname><given-names>Matija</given-names></name></person-group><year>2012</year><article-title>Three species of mountain cicadas (<italic><tp:taxon-name><tp:taxon-name-part taxon-name-part-type="genus" reg="Cicadetta">Cicadetta</tp:taxon-name-part> <tp:taxon-name-part taxon-name-part-type="species" reg="montana">montana</tp:taxon-name-part></tp:taxon-name></italic> complex) found in Hungary with bioacoustic methods (<tp:taxon-name><tp:taxon-name-part taxon-name-part-type="order">Hemiptera</tp:taxon-name-part></tp:taxon-name>: <tp:taxon-name><tp:taxon-name-part taxon-name-part-type="family">Cicadidae</tp:taxon-name-part></tp:taxon-name>)</article-title><source>Folia Entomologica Hungarica</source><volume>73</volume><fpage>9</fpage><lpage>14</lpage><uri xlink:type="simple">http://publication.nhmus.hu/pdf/folentom/FoliaEntHung_2012_Vol_73_009.pdf</uri></element-citation></ref><ref id="B5743034"><element-citation xmlns:xlink="http://www.w3.org/1999/xlink" publication-type="article" xlink:type="simple"><person-group person-group-type="author"><name name-style="western"><surname>Hertach</surname><given-names>Thomas</given-names></name></person-group><year>2007</year><article-title>Three species instead of only one: Distribution and ecology of the <italic><tp:taxon-name><tp:taxon-name-part taxon-name-part-type="genus" reg="Cicadetta">Cicadetta</tp:taxon-name-part> <tp:taxon-name-part taxon-name-part-type="species" reg="montana">montana</tp:taxon-name-part></tp:taxon-name></italic> species complex (<tp:taxon-name><tp:taxon-name-part taxon-name-part-type="order">Hemiptera</tp:taxon-name-part></tp:taxon-name>: <tp:taxon-name><tp:taxon-name-part taxon-name-part-type="superfamily">Cicadoidea</tp:taxon-name-part></tp:taxon-name>) in Switzerland</article-title><source>Mitteilungen der Schweizerischen Entomologischen Gesellschaft</source><volume>80</volume><fpage>37</fpage><lpage>61</lpage><uri xlink:type="simple">https://pdfs.semanticscholar.org/c34f/1f9899ebd39f2b4f54710a1f6e2fe7ebd53f.pdf?_ga=2.205038544.1327681172.1587029170-1417599569.1583067131</uri></element-citation></ref><ref id="B5743064"><element-citation xmlns:xlink="http://www.w3.org/1999/xlink" publication-type="article" xlink:type="simple"><person-group person-group-type="author"><name name-style="western"><surname>Hertach</surname><given-names>Thomas</given-names></name><name name-style="western"><surname>Pollini Paltrinieri</surname><given-names>Lucia</given-names></name></person-group><year>2012</year><article-title>Le cicale (<tp:taxon-name><tp:taxon-name-part taxon-name-part-type="order">Hemiptera</tp:taxon-name-part></tp:taxon-name>: <tp:taxon-name><tp:taxon-name-part taxon-name-part-type="family">Cicadidae</tp:taxon-name-part></tp:taxon-name>) del Cantone Ticino (Svizzera)</article-title><source>Bollettino della Società ticinese di scienze naturali</source><volume>100</volume><fpage>43</fpage><lpage>51</lpage></element-citation></ref><ref id="B5743272"><element-citation xmlns:xlink="http://www.w3.org/1999/xlink" publication-type="article" xlink:type="simple"><person-group person-group-type="author"><name name-style="western"><surname>Mikhailenko</surname><given-names>A P</given-names></name><name name-style="western"><surname>Benediktov</surname><given-names>Alexander</given-names></name></person-group><year>2016</year><article-title>Новый для России вид певчей цикады (<tp:taxon-name><tp:taxon-name-part taxon-name-part-type="suborder">Homoptera</tp:taxon-name-part></tp:taxon-name>: <tp:taxon-name><tp:taxon-name-part taxon-name-part-type="family">Cicadidae</tp:taxon-name-part></tp:taxon-name>) из лесостепи Московской области [The new species of singing cigala (<tp:taxon-name><tp:taxon-name-part taxon-name-part-type="suborder">Homoptera</tp:taxon-name-part></tp:taxon-name>: <tp:taxon-name><tp:taxon-name-part taxon-name-part-type="family">Cicadidae</tp:taxon-name-part></tp:taxon-name>) on the fauna of Russia from the forest-steppe of Moscow Province]</article-title><source>Eversmannia</source><volume>45-46</volume><fpage>14</fpage><lpage>20</lpage><comment content-type="language">Russian, English summary</comment><uri xlink:type="simple">https://www.researchgate.net/publication/331834538_The_new_species_of_singing_cigala_Homoptera_Cicadidae_on_the_fauna_of_Russia_from_the_forest-steppe_of_Moscow_Province_in_Russian_summary_English</uri></element-citation></ref><ref id="B5742985"><element-citation xmlns:xlink="http://www.w3.org/1999/xlink" publication-type="article" xlink:type="simple"><person-group person-group-type="author"><name name-style="western"><surname>Grant</surname><given-names>Jim A</given-names></name></person-group><year>1970</year><article-title>Search for our insect singer (<italic><tp:taxon-name><tp:taxon-name-part taxon-name-part-type="genus" reg="Cicadetta">Cicadetta</tp:taxon-name-part> <tp:taxon-name-part taxon-name-part-type="species" reg="montana">montana</tp:taxon-name-part></tp:taxon-name></italic>)</article-title><source>Countryside (N.S.)</source><volume>21</volume><fpage>301</fpage><lpage>307</lpage></element-citation></ref><ref id="B5742831"><element-citation xmlns:xlink="http://www.w3.org/1999/xlink" publication-type="chapter" xlink:type="simple"><person-group person-group-type="author"><name name-style="western"><surname>Gogala</surname><given-names>Matija</given-names></name></person-group><year>2002</year><chapter-title>Gesänge der Singzikaden aus Südost- und Mittel-Europa. pp 241-248</chapter-title><person-group person-group-type="editor"><name name-style="western"><surname>Holzinger</surname><given-names>Werner E.</given-names></name></person-group><source>Zikaden: Leafhoppers, Planthoppers and Cicadas (<tp:taxon-name><tp:taxon-name-part taxon-name-part-type="class">Insecta</tp:taxon-name-part></tp:taxon-name>: <tp:taxon-name><tp:taxon-name-part taxon-name-part-type="order">Hemiptera</tp:taxon-name-part></tp:taxon-name>: <tp:taxon-name><tp:taxon-name-part taxon-name-part-type="suborder">Auchenorrhyncha</tp:taxon-name-part></tp:taxon-name>)</source><publisher-name>Kataloge des Oberösterreichischen Landesmuseums, Neue Folge, Denisia, 4</publisher-name><size units="page">viii, 556</size><uri xlink:type="simple">https://www.zobodat.at/pdf/DENISIA_0004_0241-0248.pdf</uri><isbn>9783854740773</isbn></element-citation></ref><ref id="B5742821"><element-citation xmlns:xlink="http://www.w3.org/1999/xlink" publication-type="article" xlink:type="simple"><person-group person-group-type="author"><name name-style="western"><surname>Gogala</surname><given-names>Matija</given-names></name></person-group><year>2006</year><article-title>Neue Erkenntnisse über die Systematik der <italic><tp:taxon-name><tp:taxon-name-part taxon-name-part-type="genus" reg="Cicadetta">Cicadetta</tp:taxon-name-part></tp:taxon-name></italic>-<italic><tp:taxon-name><tp:taxon-name-part taxon-name-part-type="genus" reg="Cicadetta"/><tp:taxon-name-part taxon-name-part-type="species" reg="montana">montana</tp:taxon-name-part></tp:taxon-name></italic>-Gruppe (<tp:taxon-name><tp:taxon-name-part taxon-name-part-type="suborder">Auchenorrhyncha</tp:taxon-name-part></tp:taxon-name>: <tp:taxon-name><tp:taxon-name-part taxon-name-part-type="superfamily">Cicadoidea</tp:taxon-name-part></tp:taxon-name>: <tp:taxon-name><tp:taxon-name-part taxon-name-part-type="family">Tibicinidae</tp:taxon-name-part></tp:taxon-name>)</article-title><source>Beiträge zur Entomologie, Keltern</source><volume>56</volume><issue>2</issue><fpage>369</fpage><lpage>376</lpage><pub-id pub-id-type="doi">10.21248/contrib.entomol.56.2.369-376</pub-id></element-citation></ref><ref id="B5743794"><element-citation xmlns:xlink="http://www.w3.org/1999/xlink" publication-type="article" xlink:type="simple"><person-group person-group-type="author"><name name-style="western"><surname>Trilar</surname><given-names>Tomi</given-names></name><name name-style="western"><surname>Gogala</surname><given-names>Matija</given-names></name></person-group><year>2007</year><article-title>The song structure of <italic><tp:taxon-name><tp:taxon-name-part taxon-name-part-type="genus" reg="Cicadetta">Cicadetta</tp:taxon-name-part> <tp:taxon-name-part taxon-name-part-type="species" reg="podolica">podolica</tp:taxon-name-part></tp:taxon-name></italic> (Eichwald 1830) (<tp:taxon-name><tp:taxon-name-part taxon-name-part-type="order">Hemiptera</tp:taxon-name-part></tp:taxon-name>: <tp:taxon-name><tp:taxon-name-part taxon-name-part-type="family">Cicadidae</tp:taxon-name-part></tp:taxon-name>)</article-title><source>Acta Entomologica Slovenica</source><volume>15</volume><issue>1</issue><fpage>5</fpage><lpage>18</lpage><uri xlink:type="simple">https://www.dlib.si/details/URN:NBN:SI:DOC-2Q43OWOK</uri></element-citation></ref><ref id="B5743988"><element-citation xmlns:xlink="http://www.w3.org/1999/xlink" publication-type="website" xlink:type="simple"><person-group person-group-type="editor"><name name-style="western"><surname>Gogala</surname><given-names>Matija</given-names></name></person-group><article-title>Songs of European singing cicadas / Napevi evropskih škržadov</article-title><uri xlink:type="simple">http://www.cicadasong.eu/</uri><date-in-citation content-type="access-date">2020-04-17T00:00:00+03:00</date-in-citation></element-citation></ref></ref-list></tp:taxon-treatment>
