# Supplementary material for: Checklist and provisional atlas of singing cicadas (Hemiptera: Cicadidae) of Bulgaria, based on bioacoustics
Source: Biodivers Data J. 2020 Oct 9;8:e54424. doi: 10.3897/BDJ.8.e54424 (PMC7567745; doi:10.3897/BDJ.8.e54424)
Supplement: XML Treatment for Cicadetta brevipennis [file BDJ.8.e54424-treatment15.xml]

<!DOCTYPE tp:taxon-treatment
  PUBLIC "-//TaxonX//DTD Taxonomic Treatment Publishing DTD v0 20100105//EN" "tax-treatment-NSO.dtd">
<tp:taxon-treatment xmlns:tp="http://www.plazi.org/taxpub"><tp:treatment-meta><mixed-citation publication-type="journal"><person-group><name><surname>Trilar</surname><given-names>Tomi</given-names></name><name><surname>Gjonov</surname><given-names>Ilia</given-names></name><name><surname>Gogala</surname><given-names>Matija</given-names></name></person-group><article-title>Checklist and provisional atlas of singing cicadas (<tp:taxon-name><tp:taxon-name-part taxon-name-part-type="order">Hemiptera</tp:taxon-name-part></tp:taxon-name>: <tp:taxon-name><tp:taxon-name-part taxon-name-part-type="family">Cicadidae</tp:taxon-name-part></tp:taxon-name>) of Bulgaria, based on bioacoustics</article-title><source>Biodivers Data J</source><day>09</day><month>10</month><year>2020</year><volume>8</volume><pub-id pub-id-type="doi">10.3897/BDJ.8.e54424</pub-id></mixed-citation></tp:treatment-meta><tp:nomenclature><tp:taxon-name><object-id xmlns:xlink="http://www.w3.org/1999/xlink" content-type="arpha" xlink:type="simple">F2462452-EE16-5973-AEB6-57C01F547C59</object-id><tp:taxon-name-part taxon-name-part-type="genus">Cicadetta</tp:taxon-name-part> <tp:taxon-name-part taxon-name-part-type="species">brevipennis</tp:taxon-name-part></tp:taxon-name><tp:taxon-authority>s. lat. Fieber, 1876</tp:taxon-authority></tp:nomenclature><tp:treatment-sec sec-type="Distribution"><title>Distribution</title><p><bold><underline>General distribution</underline></bold> (only acoustically-validated data): <bold>Southern Europe</bold>: Bulgaria, Croatia, Italy, Romania, Serbia, Slovenia; <bold>Central Europe</bold>: Austria, Hungary (summarised by <xref ref-type="bibr" rid="B5743074">Hertach et al. 2016</xref>).</p><p><bold><underline>Distribution in Bulgaria</underline></bold>: During our research, <italic><tp:taxon-name><tp:taxon-name-part taxon-name-part-type="genus" reg="Cicadetta">Cicadetta</tp:taxon-name-part> <tp:taxon-name-part taxon-name-part-type="species" reg="brevipennis">brevipennis</tp:taxon-name-part></tp:taxon-name></italic> s. lat. was found for the first time in Bulgaria and some of the song recordings were used in the research of <xref ref-type="bibr" rid="B5743074">Hertach et al. (2016)</xref>. The species was found at 33 localities in the eastern Danubian Plane, southern Lower Mountain Pre-Balkan, southern Lower Mountain Pre-Balkan, southern Balkan Mts., Pirin Mt., Tundzha-Burgas Valley, eastern Rhodope Mts. and Strandzha Mt. (Fig. <xref ref-type="fig" rid="F5781347">39</xref>).</p><p>In this survey, the majority of the population was found between sea level and 600 m (97% of the population) (Fig. <xref ref-type="fig" rid="F5781351">40</xref>). It was also recorded at Tvarditshki Prohod on Eleno-Tvarditshka Planina (1079 m a.s.l.), which is extremely high for this species.</p></tp:treatment-sec><tp:treatment-sec sec-type="Notes"><title>Notes</title><p><bold><underline>Acoustic behaviour</underline></bold>: The song was described by <xref ref-type="bibr" rid="B5742935">Gogala and Trilar (1999)</xref>, <xref ref-type="bibr" rid="B5742831">Gogala (2002)</xref>, <xref ref-type="bibr" rid="B5742965">Gogala and Trilar (2004)</xref>, <xref ref-type="bibr" rid="B5743834">Trilar and Holzinger (2004)</xref>, <xref ref-type="bibr" rid="B5742821">Gogala (2006)</xref>, <xref ref-type="bibr" rid="B5743804">Trilar et al. (2006a)</xref> and <xref ref-type="bibr" rid="B5743074">Hertach et al. (2016)</xref>.</p><p>The <italic>calling song</italic> (Fig. <xref ref-type="fig" rid="F5781355">41</xref>) is a repetitive pattern of a long echeme (duration 4.2 ± 3.3 s) increasing in intensity, followed after a short interval (duration 0.05 s) by a short and loud echeme (duration not exceeding 0.05 s) (<xref ref-type="bibr" rid="B5742680">Boulard 1995</xref>, <xref ref-type="bibr" rid="B5742831">Gogala 2002</xref>, <xref ref-type="bibr" rid="B5742965">Gogala and Trilar 2004</xref>). The next long and short echeme sequence follows after a pause of 1.1 ± 0.3 s (<xref ref-type="bibr" rid="B5743074">Hertach et al. 2016</xref>). The dominant frequency is 14.6 ± 0.8 kHz (<xref ref-type="bibr" rid="B5743074">Hertach et al. 2016</xref>).</p><p>Selected <ext-link xmlns:xlink="http://www.w3.org/1999/xlink" ext-link-type="uri" xlink:href="http://www.cicadasong.eu/cicadettinae/cicadetta-brevipennis.html" xlink:type="simple">sound samples of <italic>Cicadetta brevipennis</italic></ext-link> are available on the web pages <italic>Songs of the European singing cicadas</italic> (<xref ref-type="bibr" rid="B5743988">Gogala 2020</xref>).</p><p><underline><bold>Materials</bold>:</underline> Suppl. material <xref ref-type="supplementary-material" rid="S6096960">9</xref></p></tp:treatment-sec><tp:treatment-sec sec-type="Diagnosis"><title>Diagnosis</title><p><xref ref-type="bibr" rid="B5743074">Hertach et al. (2016)</xref> based on acoustic, morphological, molecular, ecological and spatial data of <italic><tp:taxon-name><tp:taxon-name-part taxon-name-part-type="genus" reg="Cicadetta">Cicadetta</tp:taxon-name-part> <tp:taxon-name-part taxon-name-part-type="species" reg="brevipennis">brevipennis</tp:taxon-name-part></tp:taxon-name></italic> s. lat. (Fig. <xref ref-type="fig" rid="F5781343">38</xref>) from Spain, France, Italy, Switzerland, Germany, Austria, Slovenia, Croatia, Serbia, Bulgaria and Romania recognised five lineages. <italic><tp:taxon-name><tp:taxon-name-part taxon-name-part-type="genus" reg="Cicadetta">Cicadetta</tp:taxon-name-part> <tp:taxon-name-part taxon-name-part-type="species" reg="petryi">petryi</tp:taxon-name-part></tp:taxon-name></italic> (Schumacher, 1924) was recognised as a valid species and <italic><tp:taxon-name><tp:taxon-name-part taxon-name-part-type="genus" reg="Cicadetta">Cicadetta</tp:taxon-name-part> <tp:taxon-name-part taxon-name-part-type="species" reg="brevipennis">brevipennis</tp:taxon-name-part></tp:taxon-name></italic> was grouped into three subspecies. However, some populations of <italic><tp:taxon-name><tp:taxon-name-part taxon-name-part-type="genus" reg="Cicadetta">Cicadetta</tp:taxon-name-part> <tp:taxon-name-part taxon-name-part-type="species" reg="brevipennis">brevipennis</tp:taxon-name-part></tp:taxon-name></italic> s. lat. from Bulgaria were recognised as separate lineage and may be a completely new taxon, but the dataset was not informative enough for the conclusions (<xref ref-type="bibr" rid="B5743074">Hertach et al. 2016</xref>). In the meantime, we have collected new data from Bulgaria and Greece and further comprehensive analysis is needed to clarify the systematics for this region.</p></tp:treatment-sec><tp:treatment-sec><!--Section generated to contain objects referenced in tp:taxon-treatment.--><fig id="F5781347" position="float" orientation="portrait"><object-id xmlns:xlink="http://www.w3.org/1999/xlink" content-type="arpha" xlink:type="simple">84E0C3F2-15F9-5302-B98B-AF309BE1AE7D</object-id><object-id xmlns:xlink="http://www.w3.org/1999/xlink" content-type="doi" xlink:type="simple">10.3897/BDJ.8.e54424.figure39</object-id><label>Figure 39.</label><caption><p><bold>Map with localities of <italic><tp:taxon-name><tp:taxon-name-part taxon-name-part-type="genus" reg="Cicadetta">Cicadetta</tp:taxon-name-part> <tp:taxon-name-part taxon-name-part-type="species" reg="brevipennis">brevipennis</tp:taxon-name-part></tp:taxon-name></italic> s. lat. in Bulgaria.</bold> Red - bioacoustic data collected in this survey.</p></caption><graphic xmlns:xlink="http://www.w3.org/1999/xlink" xlink:href="bdj-08-e54424-g039.png" position="float" id="oo_407019.png" orientation="portrait" xlink:type="simple"><uri content-type="original_file" xlink:type="simple">https://binary.pensoft.net/fig/407019</uri></graphic></fig><fig id="F5781351" position="float" orientation="portrait"><object-id xmlns:xlink="http://www.w3.org/1999/xlink" content-type="arpha" xlink:type="simple">4FC07315-DB1D-5E6E-8F5C-2EBD75E01E66</object-id><object-id xmlns:xlink="http://www.w3.org/1999/xlink" content-type="doi" xlink:type="simple">10.3897/BDJ.8.e54424.figure40</object-id><label>Figure 40.</label><caption><p><bold>Altitudinal distribution of <italic><tp:taxon-name><tp:taxon-name-part taxon-name-part-type="genus" reg="Cicadetta">Cicadetta</tp:taxon-name-part> <tp:taxon-name-part taxon-name-part-type="species" reg="brevipennis">brevipennis</tp:taxon-name-part></tp:taxon-name></italic> s. lat..</bold> The percentage of the recorded localities is displayed in 200-metre altitude zones.</p></caption><graphic xmlns:xlink="http://www.w3.org/1999/xlink" xlink:href="bdj-08-e54424-g040.png" position="float" id="oo_443768.png" orientation="portrait" xlink:type="simple"><uri content-type="original_file" xlink:type="simple">https://binary.pensoft.net/fig/443768</uri></graphic></fig><fig id="F5781355" position="float" orientation="portrait"><object-id xmlns:xlink="http://www.w3.org/1999/xlink" content-type="arpha" xlink:type="simple">4CF799E4-4446-5649-ABA7-841B4E7B582D</object-id><object-id xmlns:xlink="http://www.w3.org/1999/xlink" content-type="doi" xlink:type="simple">10.3897/BDJ.8.e54424.figure41</object-id><label>Figure 41.</label><caption><p><bold>Calling song of <italic><tp:taxon-name><tp:taxon-name-part taxon-name-part-type="genus" reg="Cicadetta">Cicadetta</tp:taxon-name-part> <tp:taxon-name-part taxon-name-part-type="species" reg="brevipennis">brevipennis</tp:taxon-name-part></tp:taxon-name></italic> s. lat..</bold> (A) spectrogram and oscillogram of the three sequences of the long echeme followed by the short echeme of the calling song; (B) oscillogram of the long echeme followed by the short echeme corresponding to the inverted window in (A).</p></caption><graphic xmlns:xlink="http://www.w3.org/1999/xlink" xlink:href="bdj-08-e54424-g041.png" position="float" id="oo_407018.png" orientation="portrait" xlink:type="simple"><uri content-type="original_file" xlink:type="simple">https://binary.pensoft.net/fig/407018</uri></graphic></fig><supplementary-material xmlns:xlink="http://www.w3.org/1999/xlink" id="S6096960" orientation="portrait" position="float" xlink:type="simple"><object-id content-type="arpha" xlink:type="simple">77E4921C-C8C5-57C0-BE24-88508E0B27C9</object-id><object-id content-type="doi" xlink:type="simple">10.3897/BDJ.8.e54424.suppl9</object-id><label>Supplementary material 9</label><caption><p><italic><tp:taxon-name><tp:taxon-name-part taxon-name-part-type="genus" reg="Cicadetta">Cicadetta</tp:taxon-name-part> <tp:taxon-name-part taxon-name-part-type="species" reg="brevipennis">brevipennis</tp:taxon-name-part></tp:taxon-name></italic> s. lat. faunistic data. Checklist and provisional atlas of singing cicadas (<tp:taxon-name><tp:taxon-name-part taxon-name-part-type="order">Hemiptera</tp:taxon-name-part></tp:taxon-name>: <tp:taxon-name><tp:taxon-name-part taxon-name-part-type="family">Cicadidae</tp:taxon-name-part></tp:taxon-name>) of Bulgaria, based on bioacoustics</p></caption><statement content-type="dataType"><label>Data type</label><p>Occurences</p></statement><p>File: oo_449210.csv</p><media xlink:href="bdj-08-e54424-s009.csv" mimetype="Comma Separated Values File" mime-subtype="csv" position="float" orientation="portrait" xlink:type="simple"><uri content-type="original_file" xlink:type="simple">https://binary.pensoft.net/file/449210</uri></media><attrib specific-use="authors">Tomi Trilar, Ilia Gjonov, Matija Gogala</attrib></supplementary-material><fig id="F5781343" position="float" orientation="portrait"><object-id xmlns:xlink="http://www.w3.org/1999/xlink" content-type="arpha" xlink:type="simple">86A5DAFE-18F5-5867-91D2-F0B3B470F442</object-id><object-id xmlns:xlink="http://www.w3.org/1999/xlink" content-type="doi" xlink:type="simple">10.3897/BDJ.8.e54424.figure38</object-id><label>Figure 38.</label><caption><p>
          <bold><italic><tp:taxon-name><tp:taxon-name-part taxon-name-part-type="genus" reg="Cicadetta">Cicadetta</tp:taxon-name-part> <tp:taxon-name-part taxon-name-part-type="species" reg="brevipennis">brevipennis</tp:taxon-name-part></tp:taxon-name></italic> s. lat. male and female in copula.</bold>
        </p></caption><graphic xmlns:xlink="http://www.w3.org/1999/xlink" xlink:href="bdj-08-e54424-g038.jpg" position="float" id="oo_407013.jpg" orientation="portrait" xlink:type="simple"><uri content-type="original_file" xlink:type="simple">https://binary.pensoft.net/fig/407013</uri></graphic></fig></tp:treatment-sec><ref-list><ref id="B5743074"><element-citation xmlns:xlink="http://www.w3.org/1999/xlink" publication-type="article" xlink:type="simple"><person-group person-group-type="author"><name name-style="western"><surname>Hertach</surname><given-names>Thomas</given-names></name><name name-style="western"><surname>Puissant</surname><given-names>Stéphane</given-names></name><name name-style="western"><surname>Gogala</surname><given-names>Matija</given-names></name><name name-style="western"><surname>Trilar</surname><given-names>Tomi</given-names></name><name name-style="western"><surname>Hagmann</surname><given-names>Reto</given-names></name><name name-style="western"><surname>Baur</surname><given-names>Hannes</given-names></name><name name-style="western"><surname>Kunz</surname><given-names>Gernot</given-names></name><name name-style="western"><surname>Wade</surname><given-names>Elizabeth J</given-names></name><name name-style="western"><surname>Loader</surname><given-names>Simon P</given-names></name><name name-style="western"><surname>Simon</surname><given-names>Chris</given-names></name><name name-style="western"><surname>Nagel</surname><given-names>Peter</given-names></name></person-group><year>2016</year><article-title>Complex within a complex: Integrative taxonomy reveals hidden diversity in <italic><tp:taxon-name><tp:taxon-name-part taxon-name-part-type="genus" reg="Cicadetta">Cicadetta</tp:taxon-name-part> <tp:taxon-name-part taxon-name-part-type="species" reg="brevipennis">brevipennis</tp:taxon-name-part></tp:taxon-name></italic> (<tp:taxon-name><tp:taxon-name-part taxon-name-part-type="order">Hemiptera</tp:taxon-name-part></tp:taxon-name>: <tp:taxon-name><tp:taxon-name-part taxon-name-part-type="family">Cicadidae</tp:taxon-name-part></tp:taxon-name>) and unexpected relationships with a song divergent relative</article-title><source>PLOS One</source><volume>11</volume><issue>11</issue><fpage>1</fpage><lpage>41</lpage><pub-id pub-id-type="doi">10.1371/journal.pone.0165562</pub-id></element-citation></ref><ref id="B5742935"><element-citation xmlns:xlink="http://www.w3.org/1999/xlink" publication-type="article" xlink:type="simple"><person-group person-group-type="author"><name name-style="western"><surname>Gogala</surname><given-names>Matija</given-names></name><name name-style="western"><surname>Trilar</surname><given-names>Tomi</given-names></name></person-group><year>1999</year><article-title>The song structure of <italic><tp:taxon-name><tp:taxon-name-part taxon-name-part-type="genus" reg="Cicadetta">Cicadetta</tp:taxon-name-part> <tp:taxon-name-part taxon-name-part-type="species" reg="montana">montana</tp:taxon-name-part> <tp:taxon-name-part taxon-name-part-type="subspecies" reg="macedonica">macedonica</tp:taxon-name-part></tp:taxon-name></italic> Schedl with remarks on songs of related singing cicadas (<tp:taxon-name><tp:taxon-name-part taxon-name-part-type="order">Hemiptera</tp:taxon-name-part></tp:taxon-name>: <tp:taxon-name><tp:taxon-name-part taxon-name-part-type="suborder">Auchenorrhyncha</tp:taxon-name-part></tp:taxon-name>: <tp:taxon-name><tp:taxon-name-part taxon-name-part-type="infraorder">Cicadomorpha</tp:taxon-name-part></tp:taxon-name>: <tp:taxon-name><tp:taxon-name-part taxon-name-part-type="family">Tibicinidae</tp:taxon-name-part></tp:taxon-name>)</article-title><source>Reichenbachia, Schriftenreihe für Taxonomische Entomologie</source><volume>33</volume><issue>11</issue><fpage>91</fpage><lpage>97</lpage><uri xlink:type="simple">https://www.dlib.si/details/URN:NBN:SI:doc-XIZFRGMH</uri></element-citation></ref><ref id="B5742831"><element-citation xmlns:xlink="http://www.w3.org/1999/xlink" publication-type="chapter" xlink:type="simple"><person-group person-group-type="author"><name name-style="western"><surname>Gogala</surname><given-names>Matija</given-names></name></person-group><year>2002</year><chapter-title>Gesänge der Singzikaden aus Südost- und Mittel-Europa. pp 241-248</chapter-title><person-group person-group-type="editor"><name name-style="western"><surname>Holzinger</surname><given-names>Werner E.</given-names></name></person-group><source>Zikaden: Leafhoppers, Planthoppers and Cicadas (<tp:taxon-name><tp:taxon-name-part taxon-name-part-type="class">Insecta</tp:taxon-name-part></tp:taxon-name>: <tp:taxon-name><tp:taxon-name-part taxon-name-part-type="order">Hemiptera</tp:taxon-name-part></tp:taxon-name>: <tp:taxon-name><tp:taxon-name-part taxon-name-part-type="suborder">Auchenorrhyncha</tp:taxon-name-part></tp:taxon-name>)</source><publisher-name>Kataloge des Oberösterreichischen Landesmuseums, Neue Folge, Denisia, 4</publisher-name><size units="page">viii, 556</size><uri xlink:type="simple">https://www.zobodat.at/pdf/DENISIA_0004_0241-0248.pdf</uri><isbn>9783854740773</isbn></element-citation></ref><ref id="B5742965"><element-citation xmlns:xlink="http://www.w3.org/1999/xlink" publication-type="article" xlink:type="simple"><person-group person-group-type="author"><name name-style="western"><surname>Gogala</surname><given-names>Matija</given-names></name><name name-style="western"><surname>Trilar</surname><given-names>Tomi</given-names></name></person-group><year>2004</year><article-title>Bioacoustic investigations and taxonomic considerations on the <italic><tp:taxon-name><tp:taxon-name-part taxon-name-part-type="genus" reg="Cicadetta">Cicadetta</tp:taxon-name-part> <tp:taxon-name-part taxon-name-part-type="species" reg="montana">montana</tp:taxon-name-part></tp:taxon-name></italic> species complex (<tp:taxon-name><tp:taxon-name-part taxon-name-part-type="suborder">Homoptera</tp:taxon-name-part></tp:taxon-name>: <tp:taxon-name><tp:taxon-name-part taxon-name-part-type="superfamily">Cicadoidea</tp:taxon-name-part></tp:taxon-name>: <tp:taxon-name><tp:taxon-name-part taxon-name-part-type="family">Tibicinidae</tp:taxon-name-part></tp:taxon-name>)</article-title><source>Anais da Academia Brasileira de Ciencias</source><volume>76</volume><issue>2</issue><fpage>316</fpage><lpage>324</lpage><pub-id pub-id-type="doi">10.1590/S0001-37652004000200020</pub-id></element-citation></ref><ref id="B5743834"><element-citation xmlns:xlink="http://www.w3.org/1999/xlink" publication-type="article" xlink:type="simple"><person-group person-group-type="author"><name name-style="western"><surname>Trilar</surname><given-names>Tomi</given-names></name><name name-style="western"><surname>Holzinger</surname><given-names>Werner E</given-names></name></person-group><year>2004</year><article-title>Bioakustische Nachweise von drei Arten des <italic><tp:taxon-name><tp:taxon-name-part taxon-name-part-type="genus" reg="Cicadetta">Cicadetta</tp:taxon-name-part> <tp:taxon-name-part taxon-name-part-type="species" reg="montana">montana</tp:taxon-name-part></tp:taxon-name></italic>-Komplexes aus Österreich (<tp:taxon-name><tp:taxon-name-part taxon-name-part-type="class">Insecta</tp:taxon-name-part></tp:taxon-name>: <tp:taxon-name><tp:taxon-name-part taxon-name-part-type="order">Hemiptera</tp:taxon-name-part></tp:taxon-name>: <tp:taxon-name><tp:taxon-name-part taxon-name-part-type="superfamily">Cicadoidea</tp:taxon-name-part></tp:taxon-name>)</article-title><source>Linzer Biologische Beiträge</source><volume>36</volume><issue>2</issue><fpage>1383</fpage><lpage>1386</lpage><uri xlink:type="simple">https://www.zobodat.at/pdf/LBB_0036_2_1383-1386.pdf</uri></element-citation></ref><ref id="B5742821"><element-citation xmlns:xlink="http://www.w3.org/1999/xlink" publication-type="article" xlink:type="simple"><person-group person-group-type="author"><name name-style="western"><surname>Gogala</surname><given-names>Matija</given-names></name></person-group><year>2006</year><article-title>Neue Erkenntnisse über die Systematik der <italic><tp:taxon-name><tp:taxon-name-part taxon-name-part-type="genus" reg="Cicadetta">Cicadetta</tp:taxon-name-part></tp:taxon-name></italic>-<italic><tp:taxon-name><tp:taxon-name-part taxon-name-part-type="genus" reg="Cicadetta"/><tp:taxon-name-part taxon-name-part-type="species" reg="montana">montana</tp:taxon-name-part></tp:taxon-name></italic>-Gruppe (<tp:taxon-name><tp:taxon-name-part taxon-name-part-type="suborder">Auchenorrhyncha</tp:taxon-name-part></tp:taxon-name>: <tp:taxon-name><tp:taxon-name-part taxon-name-part-type="superfamily">Cicadoidea</tp:taxon-name-part></tp:taxon-name>: <tp:taxon-name><tp:taxon-name-part taxon-name-part-type="family">Tibicinidae</tp:taxon-name-part></tp:taxon-name>)</article-title><source>Beiträge zur Entomologie, Keltern</source><volume>56</volume><issue>2</issue><fpage>369</fpage><lpage>376</lpage><pub-id pub-id-type="doi">10.21248/contrib.entomol.56.2.369-376</pub-id></element-citation></ref><ref id="B5743804"><element-citation xmlns:xlink="http://www.w3.org/1999/xlink" publication-type="article" xlink:type="simple"><person-group person-group-type="author"><name name-style="western"><surname>Trilar</surname><given-names>Tomi</given-names></name><name name-style="western"><surname>Gogala</surname><given-names>Matija</given-names></name><name name-style="western"><surname>Popa</surname><given-names>Valentin</given-names></name></person-group><year>2006</year><article-title>Contribution to the knowledge of the singing cicadas (<tp:taxon-name><tp:taxon-name-part taxon-name-part-type="suborder">Auchenorrhyncha</tp:taxon-name-part></tp:taxon-name>: <tp:taxon-name><tp:taxon-name-part taxon-name-part-type="superfamily">Cicadoidea</tp:taxon-name-part></tp:taxon-name>) of Romania</article-title><source>Acta Entomologica Slovenica</source><volume>14</volume><issue>2</issue><fpage>175</fpage><lpage>182</lpage><uri xlink:type="simple">https://www.dlib.si/stream/URN:NBN:SI:DOC-IF7FC21F/5cde6983-dac3-49d9-9ebc-14d5d3bb02c9/PDF</uri></element-citation></ref><ref id="B5742680"><element-citation xmlns:xlink="http://www.w3.org/1999/xlink" publication-type="article" xlink:type="simple"><person-group person-group-type="author"><name name-style="western"><surname>Boulard</surname><given-names>Michel</given-names></name></person-group><year>1995</year><article-title>Postures de cymbalisation, cymbalisations et cartes d'identité acoustique des cigales. 1. Généralités et espèces méditerranéenes (<tp:taxon-name><tp:taxon-name-part taxon-name-part-type="suborder">Homoptera</tp:taxon-name-part></tp:taxon-name> <tp:taxon-name><tp:taxon-name-part taxon-name-part-type="superfamily">Cicadoidea</tp:taxon-name-part></tp:taxon-name>)</article-title><source>Travaux du Laboratoire Biologie et Evolution des Insectes <tp:taxon-name><tp:taxon-name-part taxon-name-part-type="superorder">Hemipteroidea</tp:taxon-name-part></tp:taxon-name>, École Pratique des Hautes Études, Biologie et Évolution des Insectes</source><volume>7/8</volume><fpage>1</fpage><lpage>72</lpage></element-citation></ref><ref id="B5743988"><element-citation xmlns:xlink="http://www.w3.org/1999/xlink" publication-type="website" xlink:type="simple"><person-group person-group-type="editor"><name name-style="western"><surname>Gogala</surname><given-names>Matija</given-names></name></person-group><article-title>Songs of European singing cicadas / Napevi evropskih škržadov</article-title><uri xlink:type="simple">http://www.cicadasong.eu/</uri><date-in-citation content-type="access-date">2020-04-17T00:00:00+03:00</date-in-citation></element-citation></ref></ref-list></tp:taxon-treatment>
