# Supplementary material for: Checklist and provisional atlas of singing cicadas (Hemiptera: Cicadidae) of Bulgaria, based on bioacoustics
Source: Biodivers Data J. 2020 Oct 9;8:e54424. doi: 10.3897/BDJ.8.e54424 (PMC7567745; doi:10.3897/BDJ.8.e54424)
Supplement: XML Treatment for Cicadetta cantilatrix [file BDJ.8.e54424-treatment16.xml]

<!DOCTYPE tp:taxon-treatment
  PUBLIC "-//TaxonX//DTD Taxonomic Treatment Publishing DTD v0 20100105//EN" "tax-treatment-NSO.dtd">
<tp:taxon-treatment xmlns:tp="http://www.plazi.org/taxpub"><tp:treatment-meta><mixed-citation publication-type="journal"><person-group><name><surname>Trilar</surname><given-names>Tomi</given-names></name><name><surname>Gjonov</surname><given-names>Ilia</given-names></name><name><surname>Gogala</surname><given-names>Matija</given-names></name></person-group><article-title>Checklist and provisional atlas of singing cicadas (<tp:taxon-name><tp:taxon-name-part taxon-name-part-type="order">Hemiptera</tp:taxon-name-part></tp:taxon-name>: <tp:taxon-name><tp:taxon-name-part taxon-name-part-type="family">Cicadidae</tp:taxon-name-part></tp:taxon-name>) of Bulgaria, based on bioacoustics</article-title><source>Biodivers Data J</source><day>09</day><month>10</month><year>2020</year><volume>8</volume><pub-id pub-id-type="doi">10.3897/BDJ.8.e54424</pub-id></mixed-citation></tp:treatment-meta><tp:nomenclature><tp:taxon-name><object-id xmlns:xlink="http://www.w3.org/1999/xlink" content-type="arpha" xlink:type="simple">7A6D38C8-AD5E-5813-AFB2-6231CF9CB4E6</object-id><tp:taxon-name-part taxon-name-part-type="genus">Cicadetta</tp:taxon-name-part> <tp:taxon-name-part taxon-name-part-type="species">cantilatrix</tp:taxon-name-part></tp:taxon-name><tp:taxon-authority>Sueur and Puissant, 2007</tp:taxon-authority></tp:nomenclature><tp:treatment-sec sec-type="Distribution"><title>Distribution</title><p><bold><underline>General distribution</underline></bold> (only acoustically-validated data): <bold>Southern Europe</bold>: Bulgaria, France, Italy, Montenegro, North Macedonia, Romania, Serbia, Slovenia; <bold>Central Europe</bold>: Austria, Czech Republic (<xref ref-type="bibr" rid="B5743218">Malenovský and Lauterer 2017</xref>), Germany, Hungary, Poland, Switzerland; <bold>Eastern Europe</bold>: Russia (<xref ref-type="bibr" rid="B5742600">Benediktov and Mikhailenko 2017</xref>) (all data except for the countries with the citation in brackets are summarised by <xref ref-type="bibr" rid="B6075355">Hertach et al. 2015</xref> and <xref ref-type="bibr" rid="B5743074">Hertach et al. 2016</xref>).</p><p><bold><underline>Distribution in Bulgaria</underline></bold>: In our survey <italic><tp:taxon-name><tp:taxon-name-part taxon-name-part-type="genus" reg="Cicadetta">Cicadetta</tp:taxon-name-part> <tp:taxon-name-part taxon-name-part-type="species" reg="cantilatrix">cantilatrix</tp:taxon-name-part></tp:taxon-name></italic> was found for the first time in Bulgaria. The species was found in four localities in southern Lower Mountain Pre-Balkan, southern Balkan Mts., Kraishte-Ichtiman and Kyustendil-Blagoevgrad Middle Struma valley (Fig. <xref ref-type="fig" rid="F5781363">43</xref>) with altitude distribution between 400 and 1200 m (Fig. <xref ref-type="fig" rid="F5781367">44</xref>). The lowest point where the species was found was the Berende izvor of the Nishava River at Stara Mt. (495 m a.s.l.) and the highest point at Tsarvenyano below the Radomir peak at Konyavska Mt. (1168 m a.s.l.).</p></tp:treatment-sec><tp:treatment-sec sec-type="Notes"><title>Notes</title><p><bold><underline>Acoustic behaviour</underline></bold>: The song was described by <xref ref-type="bibr" rid="B5742965">Gogala and Trilar (2004)</xref>, <xref ref-type="bibr" rid="B5743054">Hertach (2004)</xref>, <xref ref-type="bibr" rid="B5743834">Trilar and Holzinger (2004)</xref>, <xref ref-type="bibr" rid="B5742975">Gogala et al. (2005)</xref>, <xref ref-type="bibr" rid="B5743814">Trilar et al. (2006b)</xref> (all previous citations under the name <italic><tp:taxon-name><tp:taxon-name-part taxon-name-part-type="genus" reg="Cicadetta">Cicadetta</tp:taxon-name-part> <tp:taxon-name-part taxon-name-part-type="species" reg="cerdaniensis">cerdaniensis</tp:taxon-name-part></tp:taxon-name></italic>), <xref ref-type="bibr" rid="B5743722">Sueur and Puissant (2007b)</xref>, <xref ref-type="bibr" rid="B5743044">Hertach (2011)</xref> and <xref ref-type="bibr" rid="B5742600">Benediktov and Mikhailenko (2017)</xref>.</p><p>The <italic>calling song</italic> is a sequence of repeated two-phase echemes (Fig. <xref ref-type="fig" rid="F5781371">45</xref>): the first phase is long with low-intensity (duration 120-1030 ms) and the second phase is short high-intensity pulse (duration 23-60 ms) (<xref ref-type="bibr" rid="B5743722">Sueur and Puissant 2007b</xref>, <xref ref-type="bibr" rid="B5742600">Benediktov and Mikhailenko 2017</xref>). At the beginning of the sequence, the low-intensity parts of the echemes are missing or are of the same duration as the high-intensity pulses. Later, the duration of the low-intensity parts increases steadily and is longest at the end of the sequence. Echeme duration and inter-echeme duration are negatively correlated (<xref ref-type="bibr" rid="B5743044">Hertach 2011</xref>), which is not the case in closely-related species. Singing males can emit echemes at equal intervals for 7-10 minutes or even longer (<xref ref-type="bibr" rid="B5742600">Benediktov and Mikhailenko 2017</xref>). Most of the spectral energy in the frequency domain is between 11 kHz and 18 kHz. The dominant frequency is not constant, but does not show a clear modulation pattern and averages 13 kHz (<xref ref-type="bibr" rid="B5743722">Sueur and Puissant 2007b</xref>).</p><p>The courtship song and the alarm song (rivalry song or distress call) were described by <xref ref-type="bibr" rid="B5742600">Benediktov and Mikhailenko (2017)</xref>.</p><p>Selected <ext-link xmlns:xlink="http://www.w3.org/1999/xlink" ext-link-type="uri" xlink:href="http://www.cicadasong.eu/cicadettinae/cicadetta-cantilatrix.html" xlink:type="simple">sound samples of <italic>Cicadetta cantilatrix</italic></ext-link> are available on the web pages <italic>Songs of the European singing cicadas</italic> (<xref ref-type="bibr" rid="B5743988">Gogala 2020</xref>).</p><p>
              <underline><bold>Materials</bold>: Suppl. material <xref ref-type="supplementary-material" rid="S6096961">10</xref></underline>
            </p></tp:treatment-sec><tp:treatment-sec sec-type="Diagnosis"><title>Diagnosis</title><p><italic><tp:taxon-name><tp:taxon-name-part taxon-name-part-type="genus" reg="Cicadetta">Cicadetta</tp:taxon-name-part> <tp:taxon-name-part taxon-name-part-type="species" reg="cantilatrix">cantilatrix</tp:taxon-name-part></tp:taxon-name></italic> (Fig. <xref ref-type="fig" rid="F5781359">42</xref>) inhabits variable, well-structured margins of thermophilic forests along extensively used meadows. Males usually sit on low trees or shrubs, sometimes even in the herb layer when they emit their calling song (Hertach 2007).</p></tp:treatment-sec><tp:treatment-sec><!--Section generated to contain objects referenced in tp:taxon-treatment.--><fig id="F5781363" position="float" orientation="portrait"><object-id xmlns:xlink="http://www.w3.org/1999/xlink" content-type="arpha" xlink:type="simple">AD13C897-754E-5560-A663-6615B5549956</object-id><object-id xmlns:xlink="http://www.w3.org/1999/xlink" content-type="doi" xlink:type="simple">10.3897/BDJ.8.e54424.figure43</object-id><label>Figure 43.</label><caption><p><bold>Map with localities of <italic><tp:taxon-name><tp:taxon-name-part taxon-name-part-type="genus" reg="Cicadetta">Cicadetta</tp:taxon-name-part> <tp:taxon-name-part taxon-name-part-type="species" reg="cantilatrix">cantilatrix</tp:taxon-name-part></tp:taxon-name></italic> in Bulgaria.</bold> Red - bioacoustic data collected in this survey.</p></caption><graphic xmlns:xlink="http://www.w3.org/1999/xlink" xlink:href="bdj-08-e54424-g043.png" position="float" id="oo_407022.png" orientation="portrait" xlink:type="simple"><uri content-type="original_file" xlink:type="simple">https://binary.pensoft.net/fig/407022</uri></graphic></fig><fig id="F5781367" position="float" orientation="portrait"><object-id xmlns:xlink="http://www.w3.org/1999/xlink" content-type="arpha" xlink:type="simple">826F13AA-AFF5-5831-8E36-B4FA96673DED</object-id><object-id xmlns:xlink="http://www.w3.org/1999/xlink" content-type="doi" xlink:type="simple">10.3897/BDJ.8.e54424.figure44</object-id><label>Figure 44.</label><caption><p><bold>Altitudinal distribution of <italic><tp:taxon-name><tp:taxon-name-part taxon-name-part-type="genus" reg="Cicadetta">Cicadetta</tp:taxon-name-part> <tp:taxon-name-part taxon-name-part-type="species" reg="cantilatrix">cantilatrix</tp:taxon-name-part></tp:taxon-name></italic>.</bold> The percentage of the recorded localities is displayed in 200-metre altitude zones.</p></caption><graphic xmlns:xlink="http://www.w3.org/1999/xlink" xlink:href="bdj-08-e54424-g044.png" position="float" id="oo_447393.png" orientation="portrait" xlink:type="simple"><uri content-type="original_file" xlink:type="simple">https://binary.pensoft.net/fig/447393</uri></graphic></fig><fig id="F5781371" position="float" orientation="portrait"><object-id xmlns:xlink="http://www.w3.org/1999/xlink" content-type="arpha" xlink:type="simple">70B68506-54E4-51AD-80B4-3E440961D0A1</object-id><object-id xmlns:xlink="http://www.w3.org/1999/xlink" content-type="doi" xlink:type="simple">10.3897/BDJ.8.e54424.figure45</object-id><label>Figure 45.</label><caption><p><bold>Calling song of <italic><tp:taxon-name><tp:taxon-name-part taxon-name-part-type="genus" reg="Cicadetta">Cicadetta</tp:taxon-name-part> <tp:taxon-name-part taxon-name-part-type="species" reg="cantilatrix">cantilatrix</tp:taxon-name-part></tp:taxon-name></italic>.</bold> (A) spectrogram and oscillogram of the selected part of the calling song; (B) oscillogram of four two-phase echemes corresponding to the inverted window in (A).</p></caption><graphic xmlns:xlink="http://www.w3.org/1999/xlink" xlink:href="bdj-08-e54424-g045.png" position="float" id="oo_407025.png" orientation="portrait" xlink:type="simple"><uri content-type="original_file" xlink:type="simple">https://binary.pensoft.net/fig/407025</uri></graphic></fig><supplementary-material xmlns:xlink="http://www.w3.org/1999/xlink" id="S6096961" orientation="portrait" position="float" xlink:type="simple"><object-id content-type="arpha" xlink:type="simple">25181905-72C3-5309-8BC5-3649F6E6DE57</object-id><object-id content-type="doi" xlink:type="simple">10.3897/BDJ.8.e54424.suppl10</object-id><label>Supplementary material 10</label><caption><p><italic><tp:taxon-name><tp:taxon-name-part taxon-name-part-type="genus" reg="Cicadetta">Cicadetta</tp:taxon-name-part> <tp:taxon-name-part taxon-name-part-type="species" reg="cantilatrix">cantilatrix</tp:taxon-name-part></tp:taxon-name></italic> faunistic data. Checklist and provisional atlas of singing cicadas (<tp:taxon-name><tp:taxon-name-part taxon-name-part-type="order">Hemiptera</tp:taxon-name-part></tp:taxon-name>: <tp:taxon-name><tp:taxon-name-part taxon-name-part-type="family">Cicadidae</tp:taxon-name-part></tp:taxon-name>) of Bulgaria, based on bioacoustics</p></caption><statement content-type="dataType"><label>Data type</label><p>Occurrences</p></statement><p>File: oo_449207.csv</p><media xlink:href="bdj-08-e54424-s010.csv" mimetype="Comma Separated Values File" mime-subtype="csv" position="float" orientation="portrait" xlink:type="simple"><uri content-type="original_file" xlink:type="simple">https://binary.pensoft.net/file/449207</uri></media><attrib specific-use="authors">Tomi Trilar, Ilia Gjonov, Matija Gogala</attrib></supplementary-material><fig id="F5781359" position="float" orientation="portrait"><object-id xmlns:xlink="http://www.w3.org/1999/xlink" content-type="arpha" xlink:type="simple">5CBA0E99-066B-5D95-9B2B-E4533EFF7AA3</object-id><object-id xmlns:xlink="http://www.w3.org/1999/xlink" content-type="doi" xlink:type="simple">10.3897/BDJ.8.e54424.figure42</object-id><label>Figure 42.</label><caption><p>
          <bold><italic><tp:taxon-name><tp:taxon-name-part taxon-name-part-type="genus" reg="Cicadetta">Cicadetta</tp:taxon-name-part> <tp:taxon-name-part taxon-name-part-type="species" reg="cantilatrix">cantilatrix</tp:taxon-name-part></tp:taxon-name></italic> male.</bold>
        </p></caption><graphic xmlns:xlink="http://www.w3.org/1999/xlink" xlink:href="bdj-08-e54424-g042.jpg" position="float" id="oo_407021.jpg" orientation="portrait" xlink:type="simple"><uri content-type="original_file" xlink:type="simple">https://binary.pensoft.net/fig/407021</uri></graphic></fig></tp:treatment-sec><ref-list><ref id="B5743218"><element-citation xmlns:xlink="http://www.w3.org/1999/xlink" publication-type="chapter" xlink:type="simple"><person-group person-group-type="author"><name name-style="western"><surname>Malenovský</surname><given-names>Igor</given-names></name><name name-style="western"><surname>Lauterer</surname><given-names>Pavel</given-names></name></person-group><year>2017</year><chapter-title><tp:taxon-name><tp:taxon-name-part taxon-name-part-type="suborder">Auchenorrhyncha</tp:taxon-name-part></tp:taxon-name> (křísi), pp. 148-161</chapter-title><person-group person-group-type="editor"><name name-style="western"><surname>Hejda</surname><given-names>R</given-names></name><name name-style="western"><surname>Farkač</surname><given-names>J</given-names></name><name name-style="western"><surname>Chobot</surname><given-names>K</given-names></name></person-group><source>Červený seznam ohrožených druhů České republiky: Bezobratlí (Red List of Threatened Species of the Czech Republic)</source><publisher-name>Příroda</publisher-name><publisher-loc>Praha, 36</publisher-loc><size units="page">612</size><uri xlink:type="simple">http://www.ochranaprirody.cz/res/archive/372/058766.pdf?seek=1509546816</uri><isbn>978-80-88076-53-7</isbn></element-citation></ref><ref id="B5742600"><element-citation xmlns:xlink="http://www.w3.org/1999/xlink" publication-type="article" xlink:type="simple"><person-group person-group-type="author"><name name-style="western"><surname>Benediktov</surname><given-names>A A</given-names></name><name name-style="western"><surname>Mikhailenko</surname><given-names>A P</given-names></name></person-group><year>2017</year><article-title>Acoustic repertoire of the singing cicada <italic><tp:taxon-name><tp:taxon-name-part taxon-name-part-type="genus" reg="Cicadetta">Cicadetta</tp:taxon-name-part> <tp:taxon-name-part taxon-name-part-type="species" reg="cantilatrix">cantilatrix</tp:taxon-name-part></tp:taxon-name></italic> Sueur et Puissant, 2007 (<tp:taxon-name><tp:taxon-name-part taxon-name-part-type="suborder">Homoptera</tp:taxon-name-part></tp:taxon-name>, <tp:taxon-name><tp:taxon-name-part taxon-name-part-type="family">Cicadidae</tp:taxon-name-part></tp:taxon-name>) from Russia</article-title><source>Entomological Review</source><volume>97</volume><issue>3</issue><fpage>277</fpage><lpage>281</lpage><pub-id pub-id-type="doi">10.1134/S0013873817030010</pub-id></element-citation></ref><ref id="B6075355"><element-citation xmlns:xlink="http://www.w3.org/1999/xlink" publication-type="article" xlink:type="simple"><person-group person-group-type="author"><name name-style="western"><surname>Hertach</surname><given-names>Thomas</given-names></name><name name-style="western"><surname>Trilar</surname><given-names>Tomi</given-names></name><name name-style="western"><surname>Wade</surname><given-names>Elizabeth J</given-names></name><name name-style="western"><surname>Simon</surname><given-names>Chris</given-names></name><name name-style="western"><surname>Nagel</surname><given-names>Peter</given-names></name></person-group><year>2015</year><article-title>Songs, genetics, and morphology: revealing the taxonomic units in the European <italic><tp:taxon-name><tp:taxon-name-part taxon-name-part-type="genus" reg="Cicadetta">Cicadetta</tp:taxon-name-part> <tp:taxon-name-part taxon-name-part-type="species" reg="cerdaniensis">cerdaniensis</tp:taxon-name-part></tp:taxon-name></italic> cicada group, with a description of new taxa (<tp:taxon-name><tp:taxon-name-part taxon-name-part-type="order">Hemiptera</tp:taxon-name-part></tp:taxon-name>: <tp:taxon-name><tp:taxon-name-part taxon-name-part-type="family">Cicadidae</tp:taxon-name-part></tp:taxon-name>)</article-title><source>Zoological Journal of the Linnean Society</source><volume>173</volume><issue>2</issue><fpage>320</fpage><lpage>351</lpage><pub-id pub-id-type="doi">10.1111/zoj.12212</pub-id></element-citation></ref><ref id="B5743074"><element-citation xmlns:xlink="http://www.w3.org/1999/xlink" publication-type="article" xlink:type="simple"><person-group person-group-type="author"><name name-style="western"><surname>Hertach</surname><given-names>Thomas</given-names></name><name name-style="western"><surname>Puissant</surname><given-names>Stéphane</given-names></name><name name-style="western"><surname>Gogala</surname><given-names>Matija</given-names></name><name name-style="western"><surname>Trilar</surname><given-names>Tomi</given-names></name><name name-style="western"><surname>Hagmann</surname><given-names>Reto</given-names></name><name name-style="western"><surname>Baur</surname><given-names>Hannes</given-names></name><name name-style="western"><surname>Kunz</surname><given-names>Gernot</given-names></name><name name-style="western"><surname>Wade</surname><given-names>Elizabeth J</given-names></name><name name-style="western"><surname>Loader</surname><given-names>Simon P</given-names></name><name name-style="western"><surname>Simon</surname><given-names>Chris</given-names></name><name name-style="western"><surname>Nagel</surname><given-names>Peter</given-names></name></person-group><year>2016</year><article-title>Complex within a complex: Integrative taxonomy reveals hidden diversity in <italic><tp:taxon-name><tp:taxon-name-part taxon-name-part-type="genus" reg="Cicadetta">Cicadetta</tp:taxon-name-part> <tp:taxon-name-part taxon-name-part-type="species" reg="brevipennis">brevipennis</tp:taxon-name-part></tp:taxon-name></italic> (<tp:taxon-name><tp:taxon-name-part taxon-name-part-type="order">Hemiptera</tp:taxon-name-part></tp:taxon-name>: <tp:taxon-name><tp:taxon-name-part taxon-name-part-type="family">Cicadidae</tp:taxon-name-part></tp:taxon-name>) and unexpected relationships with a song divergent relative</article-title><source>PLOS One</source><volume>11</volume><issue>11</issue><fpage>1</fpage><lpage>41</lpage><pub-id pub-id-type="doi">10.1371/journal.pone.0165562</pub-id></element-citation></ref><ref id="B5742965"><element-citation xmlns:xlink="http://www.w3.org/1999/xlink" publication-type="article" xlink:type="simple"><person-group person-group-type="author"><name name-style="western"><surname>Gogala</surname><given-names>Matija</given-names></name><name name-style="western"><surname>Trilar</surname><given-names>Tomi</given-names></name></person-group><year>2004</year><article-title>Bioacoustic investigations and taxonomic considerations on the <italic><tp:taxon-name><tp:taxon-name-part taxon-name-part-type="genus" reg="Cicadetta">Cicadetta</tp:taxon-name-part> <tp:taxon-name-part taxon-name-part-type="species" reg="montana">montana</tp:taxon-name-part></tp:taxon-name></italic> species complex (<tp:taxon-name><tp:taxon-name-part taxon-name-part-type="suborder">Homoptera</tp:taxon-name-part></tp:taxon-name>: <tp:taxon-name><tp:taxon-name-part taxon-name-part-type="superfamily">Cicadoidea</tp:taxon-name-part></tp:taxon-name>: <tp:taxon-name><tp:taxon-name-part taxon-name-part-type="family">Tibicinidae</tp:taxon-name-part></tp:taxon-name>)</article-title><source>Anais da Academia Brasileira de Ciencias</source><volume>76</volume><issue>2</issue><fpage>316</fpage><lpage>324</lpage><pub-id pub-id-type="doi">10.1590/S0001-37652004000200020</pub-id></element-citation></ref><ref id="B5743054"><element-citation xmlns:xlink="http://www.w3.org/1999/xlink" publication-type="article" xlink:type="simple"><person-group person-group-type="author"><name name-style="western"><surname>Hertach</surname><given-names>Thomas</given-names></name></person-group><year>2004</year><article-title>Beitrag zur Klärung des Artkomplexes <italic><tp:taxon-name><tp:taxon-name-part taxon-name-part-type="genus" reg="Cicadetta">Cicadetta</tp:taxon-name-part> <tp:taxon-name-part taxon-name-part-type="species" reg="montana">montana</tp:taxon-name-part></tp:taxon-name></italic> – Bergzikade (<tp:taxon-name><tp:taxon-name-part taxon-name-part-type="order">Hemiptera</tp:taxon-name-part></tp:taxon-name>: <tp:taxon-name><tp:taxon-name-part taxon-name-part-type="family">Cicadidae</tp:taxon-name-part></tp:taxon-name>): Entdeckung einer Singzikadenart mit ungewissem taxonomischen Status in der Nordschweiz</article-title><source>Mitteilungen der Entomologischen Gesellschaft Basel</source><volume>54</volume><issue>2</issue><fpage>58</fpage><lpage>66</lpage></element-citation></ref><ref id="B5743834"><element-citation xmlns:xlink="http://www.w3.org/1999/xlink" publication-type="article" xlink:type="simple"><person-group person-group-type="author"><name name-style="western"><surname>Trilar</surname><given-names>Tomi</given-names></name><name name-style="western"><surname>Holzinger</surname><given-names>Werner E</given-names></name></person-group><year>2004</year><article-title>Bioakustische Nachweise von drei Arten des <italic><tp:taxon-name><tp:taxon-name-part taxon-name-part-type="genus" reg="Cicadetta">Cicadetta</tp:taxon-name-part> <tp:taxon-name-part taxon-name-part-type="species" reg="montana">montana</tp:taxon-name-part></tp:taxon-name></italic>-Komplexes aus Österreich (<tp:taxon-name><tp:taxon-name-part taxon-name-part-type="class">Insecta</tp:taxon-name-part></tp:taxon-name>: <tp:taxon-name><tp:taxon-name-part taxon-name-part-type="order">Hemiptera</tp:taxon-name-part></tp:taxon-name>: <tp:taxon-name><tp:taxon-name-part taxon-name-part-type="superfamily">Cicadoidea</tp:taxon-name-part></tp:taxon-name>)</article-title><source>Linzer Biologische Beiträge</source><volume>36</volume><issue>2</issue><fpage>1383</fpage><lpage>1386</lpage><uri xlink:type="simple">https://www.zobodat.at/pdf/LBB_0036_2_1383-1386.pdf</uri></element-citation></ref><ref id="B5742975"><element-citation xmlns:xlink="http://www.w3.org/1999/xlink" publication-type="article" xlink:type="simple"><person-group person-group-type="author"><name name-style="western"><surname>Gogala</surname><given-names>Matija</given-names></name><name name-style="western"><surname>Trilar</surname><given-names>Tomi</given-names></name><name name-style="western"><surname>Krpač</surname><given-names>Vladimir T</given-names></name></person-group><year>2005</year><article-title>Fauna of singing cicadas (<tp:taxon-name><tp:taxon-name-part taxon-name-part-type="suborder">Auchenorrhyncha</tp:taxon-name-part></tp:taxon-name>: <tp:taxon-name><tp:taxon-name-part taxon-name-part-type="superfamily">Cicadoidea</tp:taxon-name-part></tp:taxon-name>) of Macedonia - a bioacoustic survey</article-title><source>Acta Entomologica Slovenica</source><volume>13</volume><issue>2</issue><fpage>103</fpage><lpage>126</lpage><uri xlink:type="simple">https://pdfs.semanticscholar.org/f4e5/38bfb6766646a99f47674c1e9aec28ff49d7.pdf?_ga=2.125403722.1327681172.1587029170-1417599569.1583067131</uri></element-citation></ref><ref id="B5743814"><element-citation xmlns:xlink="http://www.w3.org/1999/xlink" publication-type="article" xlink:type="simple"><person-group person-group-type="author"><name name-style="western"><surname>Trilar</surname><given-names>Tomi</given-names></name><name name-style="western"><surname>Gogala</surname><given-names>Matija</given-names></name><name name-style="western"><surname>Szwedo</surname><given-names>Jacek</given-names></name></person-group><year>2006</year><article-title>Pyrenean Mountain cicada <italic><tp:taxon-name><tp:taxon-name-part taxon-name-part-type="genus" reg="Cicadetta">Cicadetta</tp:taxon-name-part> <tp:taxon-name-part taxon-name-part-type="species" reg="cerdaniensis">cerdaniensis</tp:taxon-name-part></tp:taxon-name></italic> Puissant et Boulard (<tp:taxon-name><tp:taxon-name-part taxon-name-part-type="order">Hemiptera</tp:taxon-name-part></tp:taxon-name>: <tp:taxon-name><tp:taxon-name-part taxon-name-part-type="infraorder">Cicadomorpha</tp:taxon-name-part></tp:taxon-name>: <tp:taxon-name><tp:taxon-name-part taxon-name-part-type="family">Cicadidae</tp:taxon-name-part></tp:taxon-name>) found in Poland</article-title><source>Polish Journal of Entomology</source><volume>75</volume><fpage>313</fpage><lpage>320</lpage></element-citation></ref><ref id="B5743722"><element-citation xmlns:xlink="http://www.w3.org/1999/xlink" publication-type="article" xlink:type="simple"><person-group person-group-type="author"><name name-style="western"><surname>Sueur</surname><given-names>Jérôme</given-names></name><name name-style="western"><surname>Puissant</surname><given-names>Stéphane</given-names></name></person-group><year>2007</year><article-title>Biodiversity eavesdropping: Bioacoustics confirms the presence of <italic><tp:taxon-name><tp:taxon-name-part taxon-name-part-type="genus" reg="Cicadetta">Cicadetta</tp:taxon-name-part> <tp:taxon-name-part taxon-name-part-type="species" reg="montana">montana</tp:taxon-name-part></tp:taxon-name></italic> (<tp:taxon-name><tp:taxon-name-part taxon-name-part-type="class">Insecta</tp:taxon-name-part></tp:taxon-name>: <tp:taxon-name><tp:taxon-name-part taxon-name-part-type="order">Hemiptera</tp:taxon-name-part></tp:taxon-name>: <tp:taxon-name><tp:taxon-name-part taxon-name-part-type="family">Cicadidae</tp:taxon-name-part></tp:taxon-name>) in France</article-title><source>Annales de la Société Entomologique de France (Nouvelle série)</source><volume>43</volume><issue>1</issue><fpage>126</fpage><lpage>128</lpage><pub-id pub-id-type="doi">10.1080/00379271.2007.10697501</pub-id></element-citation></ref><ref id="B5743044"><element-citation xmlns:xlink="http://www.w3.org/1999/xlink" publication-type="article" xlink:type="simple"><person-group person-group-type="author"><name name-style="western"><surname>Hertach</surname><given-names>Thomas</given-names></name></person-group><year>2011</year><article-title>Spectacular song pattern from the Sicilian Mountains: The new cicada species <italic><tp:taxon-name><tp:taxon-name-part taxon-name-part-type="genus" reg="Cicadetta">Cicadetta</tp:taxon-name-part> <tp:taxon-name-part taxon-name-part-type="species" reg="anapaistica">anapaistica</tp:taxon-name-part></tp:taxon-name></italic> sp. n. (<tp:taxon-name><tp:taxon-name-part taxon-name-part-type="order">Hemiptera</tp:taxon-name-part></tp:taxon-name>: <tp:taxon-name><tp:taxon-name-part taxon-name-part-type="family">Cicadidae</tp:taxon-name-part></tp:taxon-name>)</article-title><source>Zootaxa</source><volume>2771</volume><issue>2771</issue><fpage>25</fpage><lpage>40</lpage><pub-id pub-id-type="doi">10.11646/zootaxa.2771.1.3</pub-id></element-citation></ref><ref id="B5743988"><element-citation xmlns:xlink="http://www.w3.org/1999/xlink" publication-type="website" xlink:type="simple"><person-group person-group-type="editor"><name name-style="western"><surname>Gogala</surname><given-names>Matija</given-names></name></person-group><article-title>Songs of European singing cicadas / Napevi evropskih škržadov</article-title><uri xlink:type="simple">http://www.cicadasong.eu/</uri><date-in-citation content-type="access-date">2020-04-17T00:00:00+03:00</date-in-citation></element-citation></ref></ref-list></tp:taxon-treatment>
