# Supplementary material for: Checklist and provisional atlas of singing cicadas (Hemiptera: Cicadidae) of Bulgaria, based on bioacoustics
Source: Biodivers Data J. 2020 Oct 9;8:e54424. doi: 10.3897/BDJ.8.e54424 (PMC7567745; doi:10.3897/BDJ.8.e54424)
Supplement: XML Treatment for Dimissalna dimissa [file BDJ.8.e54424-treatment18.xml]

<!DOCTYPE tp:taxon-treatment
  PUBLIC "-//TaxonX//DTD Taxonomic Treatment Publishing DTD v0 20100105//EN" "tax-treatment-NSO.dtd">
<tp:taxon-treatment xmlns:tp="http://www.plazi.org/taxpub"><tp:treatment-meta><mixed-citation publication-type="journal"><person-group><name><surname>Trilar</surname><given-names>Tomi</given-names></name><name><surname>Gjonov</surname><given-names>Ilia</given-names></name><name><surname>Gogala</surname><given-names>Matija</given-names></name></person-group><article-title>Checklist and provisional atlas of singing cicadas (<tp:taxon-name><tp:taxon-name-part taxon-name-part-type="order">Hemiptera</tp:taxon-name-part></tp:taxon-name>: <tp:taxon-name><tp:taxon-name-part taxon-name-part-type="family">Cicadidae</tp:taxon-name-part></tp:taxon-name>) of Bulgaria, based on bioacoustics</article-title><source>Biodivers Data J</source><day>09</day><month>10</month><year>2020</year><volume>8</volume><pub-id pub-id-type="doi">10.3897/BDJ.8.e54424</pub-id></mixed-citation></tp:treatment-meta><tp:nomenclature><tp:taxon-name><object-id xmlns:xlink="http://www.w3.org/1999/xlink" content-type="arpha" xlink:type="simple">87E55C52-1DCC-5931-A5E5-BDF03F56202C</object-id><tp:taxon-name-part taxon-name-part-type="genus">Dimissalna</tp:taxon-name-part> <tp:taxon-name-part taxon-name-part-type="species">dimissa</tp:taxon-name-part></tp:taxon-name><tp:taxon-authority>(Hagen, 1856)</tp:taxon-authority></tp:nomenclature><tp:treatment-sec sec-type="Distribution"><title>Distribution</title><p><bold><underline>General distribution:</underline> Southern Europe</bold>: Albania, Bosnia (<xref ref-type="bibr" rid="B5743459">Puissant and Sueur 2011</xref>), Bulgaria, Croatia, France (<xref ref-type="bibr" rid="B5743459">Puissant and Sueur 2011</xref>, <xref ref-type="bibr" rid="B5743005">Gurcel 2011</xref>, <xref ref-type="bibr" rid="B5743441">Puissant 2012</xref>), Greece, Italy, Montenegro (Trilar &amp; Gogala, unpublished data), North Macedonia, Romania, Serbia (<xref ref-type="bibr" rid="B5743110">Janković 1966</xref>, <xref ref-type="bibr" rid="B5743188">Lekić 1966</xref>, <xref ref-type="bibr" rid="B5743130">Janković 1975</xref>, <xref ref-type="bibr" rid="B5742925">Gogala and Trilar 2016</xref>), Slovenia; <bold>Eastern Europe</bold>: Russia (South European Russia) (<xref ref-type="bibr" rid="B5743411">Popov 1975</xref>); <bold>Middle East</bold>: Israel, Syria, Turkey; <bold>Transcaucasia</bold>: Armenia, Azerbaijan, Russia (Chechnya); <bold>Central Asia</bold>: Kazakhstan, Russia (Siberia) (all data except for the countries with the citation in brackets are summarised by <xref ref-type="bibr" rid="B5742783">Duffels and van der Laan 1985</xref> and <xref ref-type="bibr" rid="B5743532">Sanborn 2014</xref>).</p><p>The records from Kazakhstan and Central Asia are doubtful as they could refer to unidentified Central-Asiatic closely-related species (Tishechkin, personal communication). There are doubtful records for Sicily (<xref ref-type="bibr" rid="B5743610">Servadei 1967</xref>, <xref ref-type="bibr" rid="B5743322">Nast 1972</xref>) and Crete (<xref ref-type="bibr" rid="B5743322">Nast 1972</xref>), since <italic><tp:taxon-name><tp:taxon-name-part taxon-name-part-type="genus" reg="Dimissalna">Dimissalna</tp:taxon-name-part> <tp:taxon-name-part taxon-name-part-type="species" reg="dimissa">dimissa</tp:taxon-name-part></tp:taxon-name></italic> was never found in recent fieldwork with bioacoustic methods on these Islands (Thomas Hertach, personal communication, <xref ref-type="bibr" rid="B5743784">Trilar and Gogala 2010</xref>, <xref ref-type="bibr" rid="B5743764">Trilar and Gogala 2012a</xref>). The presence of <italic><tp:taxon-name><tp:taxon-name-part taxon-name-part-type="genus" reg="Dimissalna">Dimissalna</tp:taxon-name-part> <tp:taxon-name-part taxon-name-part-type="species" reg="dimissa">dimissa</tp:taxon-name-part></tp:taxon-name></italic> in China, as reported by <xref ref-type="bibr" rid="B5743322">Nast (1972)</xref>, can be considered highly doubtful, as it has not been mentioned in any recent work on Chinese cicadas (e.g. <xref ref-type="bibr" rid="B5742709">Chou et al. 1997</xref>).</p><p><bold><underline>Distribution in Bulgaria</underline></bold>: <italic><tp:taxon-name><tp:taxon-name-part taxon-name-part-type="genus" reg="Dimissalna">Dimissalna</tp:taxon-name-part> <tp:taxon-name-part taxon-name-part-type="species" reg="dimissa">dimissa</tp:taxon-name-part></tp:taxon-name></italic> is the second most common and widespread species of singing cicada distributed in Bulgaria. Data are known for 122 localities (Fig. <xref ref-type="fig" rid="F5781520">51</xref>). In literature, we found data for Bulgaria in <xref ref-type="bibr" rid="B5743331">Nedyalkov (1908)</xref> and <xref ref-type="bibr" rid="B5743015">Háva (2016)</xref>. <xref ref-type="bibr" rid="B5742546">Arabadzhiev (1963)</xref> considers <italic><tp:taxon-name><tp:taxon-name-part taxon-name-part-type="genus" reg="Dimissalna">Dimissalna</tp:taxon-name-part> <tp:taxon-name-part taxon-name-part-type="species" reg="dimissa">dimissa</tp:taxon-name-part></tp:taxon-name></italic> as a pest in the orchards in the area of Pavlikeni. The species is also listed in the overviews by <xref ref-type="bibr" rid="B5743322">Nast (1972)</xref>, <xref ref-type="bibr" rid="B5743312">Nast (1987)</xref> and <xref ref-type="bibr" rid="B5743091">Holzinger et al. (2003)</xref>, but without precise locality data for Bulgaria.</p><p>In Bulgaria, <italic><tp:taxon-name><tp:taxon-name-part taxon-name-part-type="genus" reg="Dimissalna">Dimissalna</tp:taxon-name-part> <tp:taxon-name-part taxon-name-part-type="species" reg="dimissa">dimissa</tp:taxon-name-part></tp:taxon-name></italic> is a generally distributed species with known data in western Danubian Plane, eastern Danubian Plane, northern lowest hills of the Pre-Balkan, southern Lower Mountain Pre-Balkan, northern Balkan Mts., Kraishte-Ichtiman, Osogovo Mt., Belasitsa Mt., Osogovo Mt., Kyustendil-Blagoevgrad Middle Struma valley, Sandanski-Petrich Middle Struma valley, Pirin Mt., Gotse Delchev Mesta valley, Dabrash-Batak western Rhodope Mts., Prespa-Chernatitsa western Rhodope Mts., Upper Thracian Plain, Tundzha-Burgas Valley, Eastern Rhodope Mts., Haskovo Hills Land, Sakar Mt. and Strandzha Mt. (Fig. <xref ref-type="fig" rid="F5781520">51</xref>).</p><p>In this survey, the majority of the population was found between sea level and 1000 m (98% of the population) (Fig. <xref ref-type="fig" rid="F5781524">52</xref>). Only three localities were above this limit. We found <italic><tp:taxon-name><tp:taxon-name-part taxon-name-part-type="genus" reg="Dimissalna">Dimissalna</tp:taxon-name-part> <tp:taxon-name-part taxon-name-part-type="species" reg="dimissa">dimissa</tp:taxon-name-part></tp:taxon-name></italic> near Sinchets (1009 m a.s.l.). In the ZISB collection, one female is kept from Mt. Vedernik peak near Belogradchik (1080 m a.s.l.), collected by B. Zaharieva and the other female from Mt. Persenk in western Rhodopes (1680 m a.s.l.) collected by V. Bayryamova.</p></tp:treatment-sec><tp:treatment-sec sec-type="Notes"><title>Notes</title><p><bold><underline>Acoustic behaviour</underline></bold>: The song was described by <xref ref-type="bibr" rid="B5743411">Popov (1975)</xref> and <xref ref-type="bibr" rid="B5742885">Gogala and Popov (2000)</xref>. Sound emission consists of two types of songs, between which the animals can switch without interruption (<xref ref-type="bibr" rid="B5743411">Popov 1975</xref>, <xref ref-type="bibr" rid="B5742885">Gogala and Popov 2000</xref>).</p><p>The first type of song (Fig. <xref ref-type="fig" rid="F5781540">53</xref>) can last from a few seconds to many minutes and consists of a sequence of short, identical phrases made up of 5-6 short echemes (duration (d) 4.7-6.3 ms, repetition rate (rr) 43.1 Hz) and one long echeme (d = 25.8-59.3 ms, rr = 5.7 Hz) (Fig. <xref ref-type="fig" rid="F5781540">53</xref>B) (<xref ref-type="bibr" rid="B5742885">Gogala and Popov 2000</xref>).</p><p>The second type (Fig. <xref ref-type="fig" rid="F5781544">54</xref>) also lasts for several minutes and comprises a series of very complex sequences (d = 4.5-9.4 s). Each sequence consists of four segments that follow each other in a strictly defined order. The first segment (Fig. <xref ref-type="fig" rid="F5781544">54</xref>C) (d = 0.65-2.62 s) consists of a simple series of short echemes (d = 31.1 ± 5.8 s, rr = 32.2 Hz). In the second segment (Fig. <xref ref-type="fig" rid="F5781544">54</xref>C) (d = 2 ± 0.7 s), the pattern is similar to the first type of song, but the number of short echemes and the duration of long echemes increases gradually (from 13-16 ms at the beginning to 60-71 ms at the end). In the third segment (Fig. <xref ref-type="fig" rid="F5781544">54</xref>D) (d = 1.55-4.0 s) the echemes finally merge into a continuous buzzing sound. After a short pause (d = 37.4 ± 5 ms), the final long echeme (Fig. <xref ref-type="fig" rid="F5781544">54</xref>D) (d=70.7±6.9 ms) follows and, after a short interval (d = 123 ± 24 ms), the entire sequence starts again. The frequency band of sound emission is between 10 and 18.5 kHz with a peak around 13 kHz (<xref ref-type="bibr" rid="B5743411">Popov 1975</xref>, <xref ref-type="bibr" rid="B5742885">Gogala and Popov 2000</xref>).</p><p>Selected <ext-link xmlns:xlink="http://www.w3.org/1999/xlink" ext-link-type="uri" xlink:href="http://www.cicadasong.eu/cicadettinae/dimissalna-dimissa.html" xlink:type="simple">sound samples of <italic>Dimissalna dimissa</italic></ext-link> are available on the web pages <italic>Songs of the European singing cicadas</italic> (<xref ref-type="bibr" rid="B5743988">Gogala 2020</xref>).</p><p><underline><bold>Materials</bold>:</underline> Suppl. material <xref ref-type="supplementary-material" rid="S6096963">12</xref></p></tp:treatment-sec><tp:treatment-sec sec-type="Diagnosis"><title>Diagnosis</title><p><italic><tp:taxon-name><tp:taxon-name-part taxon-name-part-type="genus" reg="Dimissalna">Dimissalna</tp:taxon-name-part> <tp:taxon-name-part taxon-name-part-type="species" reg="dimissa">dimissa</tp:taxon-name-part></tp:taxon-name></italic> (Fig. <xref ref-type="fig" rid="F5781516">50</xref>) emits sound in high frequencies, usually in the community of many other lower pitched and loud singing cicada species, so it is difficult to hear them without ultrasonic detectors and therefore is often overlooked. The animals usually live on trees or tall shrubs and can be found high up in the tree canopies from 2-4 m and up to the treetops (<xref ref-type="bibr" rid="B5743411">Popov 1975</xref>, <xref ref-type="bibr" rid="B5743774">Trilar and Gogala 2008</xref>, <xref ref-type="bibr" rid="B5743441">Puissant 2012</xref>).</p></tp:treatment-sec><tp:treatment-sec><!--Section generated to contain objects referenced in tp:taxon-treatment.--><fig id="F5781520" position="float" orientation="portrait"><object-id xmlns:xlink="http://www.w3.org/1999/xlink" content-type="arpha" xlink:type="simple">8B5A6CAA-439F-5E60-BE4B-ADDA059D6C03</object-id><object-id xmlns:xlink="http://www.w3.org/1999/xlink" content-type="doi" xlink:type="simple">10.3897/BDJ.8.e54424.figure51</object-id><label>Figure 51.</label><caption><p><bold>Map with localities of <italic><tp:taxon-name><tp:taxon-name-part taxon-name-part-type="genus" reg="Dimissalna">Dimissalna</tp:taxon-name-part> <tp:taxon-name-part taxon-name-part-type="species" reg="dimissa">dimissa</tp:taxon-name-part></tp:taxon-name></italic> in Bulgaria.</bold> Black - literature data, blue - data from collections, red - bioacoustic data collected in this survey.</p></caption><graphic xmlns:xlink="http://www.w3.org/1999/xlink" xlink:href="bdj-08-e54424-g051.png" position="float" id="oo_407153.png" orientation="portrait" xlink:type="simple"><uri content-type="original_file" xlink:type="simple">https://binary.pensoft.net/fig/407153</uri></graphic></fig><fig id="F5781524" position="float" orientation="portrait"><object-id xmlns:xlink="http://www.w3.org/1999/xlink" content-type="arpha" xlink:type="simple">D167E823-3C91-59E4-989E-6B24516F337B</object-id><object-id xmlns:xlink="http://www.w3.org/1999/xlink" content-type="doi" xlink:type="simple">10.3897/BDJ.8.e54424.figure52</object-id><label>Figure 52.</label><caption><p><bold>Altitudinal distribution of <italic><tp:taxon-name><tp:taxon-name-part taxon-name-part-type="genus" reg="Dimissalna">Dimissalna</tp:taxon-name-part> <tp:taxon-name-part taxon-name-part-type="species" reg="dimissa">dimissa</tp:taxon-name-part></tp:taxon-name></italic>.</bold> The percentage of the recorded localities is displayed in 200-metre altitude zones.</p></caption><graphic xmlns:xlink="http://www.w3.org/1999/xlink" xlink:href="bdj-08-e54424-g052.png" position="float" id="oo_443801.png" orientation="portrait" xlink:type="simple"><uri content-type="original_file" xlink:type="simple">https://binary.pensoft.net/fig/443801</uri></graphic></fig><fig id="F5781540" position="float" orientation="portrait"><object-id xmlns:xlink="http://www.w3.org/1999/xlink" content-type="arpha" xlink:type="simple">D3FE1C90-46AC-5E32-8599-6E584B6E6109</object-id><object-id xmlns:xlink="http://www.w3.org/1999/xlink" content-type="doi" xlink:type="simple">10.3897/BDJ.8.e54424.figure53</object-id><label>Figure 53.</label><caption><p><bold>First type of song of <italic><tp:taxon-name><tp:taxon-name-part taxon-name-part-type="genus" reg="Dimissalna">Dimissalna</tp:taxon-name-part> <tp:taxon-name-part taxon-name-part-type="species" reg="dimissa">dimissa</tp:taxon-name-part></tp:taxon-name></italic>.</bold> (A) spectrogram and oscillogram of the selected part; (B) oscillogram of the enlarged part corresponding to the inverted window in (A).</p></caption><graphic xmlns:xlink="http://www.w3.org/1999/xlink" xlink:href="bdj-08-e54424-g053.png" position="float" id="oo_407151.png" orientation="portrait" xlink:type="simple"><uri content-type="original_file" xlink:type="simple">https://binary.pensoft.net/fig/407151</uri></graphic></fig><fig id="F5781544" position="float" orientation="portrait"><object-id xmlns:xlink="http://www.w3.org/1999/xlink" content-type="arpha" xlink:type="simple">E1B5132C-4B9A-5B0A-A5D0-732A6EED7CC3</object-id><object-id xmlns:xlink="http://www.w3.org/1999/xlink" content-type="doi" xlink:type="simple">10.3897/BDJ.8.e54424.figure54</object-id><label>Figure 54.</label><caption><p><bold>Second type of song of <italic><tp:taxon-name><tp:taxon-name-part taxon-name-part-type="genus" reg="Dimissalna">Dimissalna</tp:taxon-name-part> <tp:taxon-name-part taxon-name-part-type="species" reg="dimissa">dimissa</tp:taxon-name-part></tp:taxon-name></italic>.</bold> (A) spectrogram and oscillogram of the second type of song; (B) oscillogram of one sequence of the second type of song corresponding to the inverse window in (A); (C) oscillogram of the first and second segments; (D) oscillogram of the third segment and final long echeme (LE).</p></caption><graphic xmlns:xlink="http://www.w3.org/1999/xlink" xlink:href="bdj-08-e54424-g054.png" position="float" id="oo_407152.png" orientation="portrait" xlink:type="simple"><uri content-type="original_file" xlink:type="simple">https://binary.pensoft.net/fig/407152</uri></graphic></fig><supplementary-material xmlns:xlink="http://www.w3.org/1999/xlink" id="S6096963" orientation="portrait" position="float" xlink:type="simple"><object-id content-type="arpha" xlink:type="simple">8AC988E4-0DC1-5001-A450-BD8412657FDB</object-id><object-id content-type="doi" xlink:type="simple">10.3897/BDJ.8.e54424.suppl12</object-id><label>Supplementary material 12</label><caption><p><italic><tp:taxon-name><tp:taxon-name-part taxon-name-part-type="genus" reg="Dimissalna">Dimissalna</tp:taxon-name-part> <tp:taxon-name-part taxon-name-part-type="species" reg="dimissa">dimissa</tp:taxon-name-part></tp:taxon-name></italic> faunistic data. Checklist and provisional atlas of singing cicadas (<tp:taxon-name><tp:taxon-name-part taxon-name-part-type="order">Hemiptera</tp:taxon-name-part></tp:taxon-name>: <tp:taxon-name><tp:taxon-name-part taxon-name-part-type="family">Cicadidae</tp:taxon-name-part></tp:taxon-name>) of Bulgaria, based on bioacoustics</p></caption><statement content-type="dataType"><label>Data type</label><p>Occurrences</p></statement><p>File: oo_449212.csv</p><media xlink:href="bdj-08-e54424-s012.csv" mimetype="Comma Separated Values File" mime-subtype="csv" position="float" orientation="portrait" xlink:type="simple"><uri content-type="original_file" xlink:type="simple">https://binary.pensoft.net/file/449212</uri></media><attrib specific-use="authors">Tomi Trilar, Ilia Gjonov, Matija Gogala</attrib></supplementary-material><fig id="F5781516" position="float" orientation="portrait"><object-id xmlns:xlink="http://www.w3.org/1999/xlink" content-type="arpha" xlink:type="simple">1639FEE2-4B8C-5827-87B0-D85685326477</object-id><object-id xmlns:xlink="http://www.w3.org/1999/xlink" content-type="doi" xlink:type="simple">10.3897/BDJ.8.e54424.figure50</object-id><label>Figure 50.</label><caption><p>
          <bold><italic><tp:taxon-name><tp:taxon-name-part taxon-name-part-type="genus" reg="Dimissalna">Dimissalna</tp:taxon-name-part> <tp:taxon-name-part taxon-name-part-type="species" reg="dimissa">dimissa</tp:taxon-name-part></tp:taxon-name></italic> male.</bold>
        </p></caption><graphic xmlns:xlink="http://www.w3.org/1999/xlink" xlink:href="bdj-08-e54424-g050.jpg" position="float" id="oo_407124.jpg" orientation="portrait" xlink:type="simple"><uri content-type="original_file" xlink:type="simple">https://binary.pensoft.net/fig/407124</uri></graphic></fig></tp:treatment-sec><ref-list><ref id="B5743459"><element-citation xmlns:xlink="http://www.w3.org/1999/xlink" publication-type="article" xlink:type="simple"><person-group person-group-type="author"><name name-style="western"><surname>Puissant</surname><given-names>Stéphane</given-names></name><name name-style="western"><surname>Sueur</surname><given-names>Jérôme</given-names></name></person-group><year>2011</year><article-title><italic><tp:taxon-name><tp:taxon-name-part taxon-name-part-type="genus" reg="Dimissalna">Dimissalna</tp:taxon-name-part></tp:taxon-name></italic>, a cicada genus that remained unnoticed in France (<tp:taxon-name><tp:taxon-name-part taxon-name-part-type="class">Insecta</tp:taxon-name-part></tp:taxon-name>: <tp:taxon-name><tp:taxon-name-part taxon-name-part-type="order">Hemiptera</tp:taxon-name-part></tp:taxon-name>: <tp:taxon-name><tp:taxon-name-part taxon-name-part-type="family">Cicadidae</tp:taxon-name-part></tp:taxon-name>)</article-title><source>Annales de la Société Entomologique de France (Nouvelle série)</source><volume>47</volume><issue>3-4</issue><fpage>519</fpage><lpage>523</lpage><pub-id pub-id-type="doi">10.1080/00379271.2011.10697744</pub-id></element-citation></ref><ref id="B5743005"><element-citation xmlns:xlink="http://www.w3.org/1999/xlink" publication-type="article" xlink:type="simple"><person-group person-group-type="author"><name name-style="western"><surname>Gurcel</surname><given-names>Kevin</given-names></name></person-group><year>2011</year><article-title><italic><tp:taxon-name><tp:taxon-name-part taxon-name-part-type="genus" reg="Dimissalna">Dimissalna</tp:taxon-name-part> <tp:taxon-name-part taxon-name-part-type="species" reg="dimissa">dimissa</tp:taxon-name-part></tp:taxon-name></italic> (Hagen, 1856), dernière espèce de Cigale découverte en France, observée dans le département du Var (<tp:taxon-name><tp:taxon-name-part taxon-name-part-type="order">Hemiptera</tp:taxon-name-part></tp:taxon-name> <tp:taxon-name><tp:taxon-name-part taxon-name-part-type="family">Cicadidae</tp:taxon-name-part></tp:taxon-name>)</article-title><source>L'Entomologiste</source><volume>67</volume><issue>2</issue><fpage>105</fpage><lpage>108</lpage></element-citation></ref><ref id="B5743441"><element-citation xmlns:xlink="http://www.w3.org/1999/xlink" publication-type="book" xlink:type="simple"><person-group person-group-type="author"><name name-style="western"><surname>Puissant</surname><given-names>Stéphane</given-names></name></person-group><year>2012</year><source>Les Cigales du Bois de Païolive (Ardèche). Liste des espèces et données éco-éthologiques.</source><publisher-name>Rapport WWF</publisher-name><publisher-loc>Marseille</publisher-loc></element-citation></ref><ref id="B5743110"><element-citation xmlns:xlink="http://www.w3.org/1999/xlink" publication-type="article" xlink:type="simple"><person-group person-group-type="author"><name name-style="western"><surname>Janković</surname><given-names>Ljubodrag</given-names></name></person-group><year>1966</year><article-title>Fauna <tp:taxon-name><tp:taxon-name-part taxon-name-part-type="suborder">Homoptera</tp:taxon-name-part></tp:taxon-name>: <tp:taxon-name><tp:taxon-name-part taxon-name-part-type="suborder">Auchenorrhyncha</tp:taxon-name-part></tp:taxon-name> Srbije, II</article-title><source>Glasnik Prirodnjačkog muzeja, serija B</source><volume>21</volume><fpage>137</fpage><lpage>166</lpage><comment content-type="language">Serbian</comment></element-citation></ref><ref id="B5743188"><element-citation xmlns:xlink="http://www.w3.org/1999/xlink" publication-type="article" xlink:type="simple"><person-group person-group-type="author"><name name-style="western"><surname>Lekić</surname><given-names>M.</given-names></name></person-group><year>1966</year><article-title>Štetna entomofauna zasada jagode i maline konstatovana u periodu 1956 -1965 godine</article-title><source>Savremena Poljoprivreda, Novi Sad</source><volume>11</volume><fpage>881</fpage><lpage>892</lpage></element-citation></ref><ref id="B5743130"><element-citation xmlns:xlink="http://www.w3.org/1999/xlink" publication-type="article" xlink:type="simple"><person-group person-group-type="author"><name name-style="western"><surname>Janković</surname><given-names>Ljubodrag</given-names></name></person-group><year>1975</year><article-title>Fauna <tp:taxon-name><tp:taxon-name-part taxon-name-part-type="suborder">Homoptera</tp:taxon-name-part></tp:taxon-name>: <tp:taxon-name><tp:taxon-name-part taxon-name-part-type="suborder">Auchenorrhyncha</tp:taxon-name-part></tp:taxon-name> SR Srbije</article-title><source>Srpska Akademija Nauka i Umetnosti, Zlbornik Radova o Enbomofauni SR Srbije</source><volume>1</volume><fpage>85</fpage><lpage>112</lpage><comment content-type="language">Serbian</comment></element-citation></ref><ref id="B5742925"><element-citation xmlns:xlink="http://www.w3.org/1999/xlink" publication-type="article" xlink:type="simple"><person-group person-group-type="author"><name name-style="western"><surname>Gogala</surname><given-names>Matija</given-names></name><name name-style="western"><surname>Trilar</surname><given-names>Tomi</given-names></name></person-group><year>2016</year><article-title>First bioacoustic survey of singing cicadas (<tp:taxon-name><tp:taxon-name-part taxon-name-part-type="order">Hemiptera</tp:taxon-name-part></tp:taxon-name>: <tp:taxon-name><tp:taxon-name-part taxon-name-part-type="family">Cicadidae</tp:taxon-name-part></tp:taxon-name>) in Serbia</article-title><source>Acta Entomologica Serbica</source><volume>21</volume><fpage>1</fpage><lpage>12</lpage><pub-id pub-id-type="doi">10.5281/zenodo.108592</pub-id></element-citation></ref><ref id="B5743411"><element-citation xmlns:xlink="http://www.w3.org/1999/xlink" publication-type="article" xlink:type="simple"><person-group person-group-type="author"><name name-style="western"><surname>Popov</surname><given-names>Andrej V</given-names></name></person-group><year>1975</year><article-title>Строение тимбалов и характеристика звуковых cигналов певчих цикад (<tp:taxon-name><tp:taxon-name-part taxon-name-part-type="suborder">Homoptera</tp:taxon-name-part></tp:taxon-name>, <tp:taxon-name><tp:taxon-name-part taxon-name-part-type="family">Cicadidae</tp:taxon-name-part></tp:taxon-name>) южных районов СССР [The structure of tymbals and characteristics of sound signals of singing cicadas (<tp:taxon-name><tp:taxon-name-part taxon-name-part-type="suborder">Homoptera</tp:taxon-name-part></tp:taxon-name>, <tp:taxon-name><tp:taxon-name-part taxon-name-part-type="family">Cicadidae</tp:taxon-name-part></tp:taxon-name>) from the southern regions of the USSR.– Entomological Review 54 (2): 7-36]</article-title><source>Энтомологическое обозрение</source><volume>54</volume><issue>2</issue><fpage>258</fpage><lpage>290</lpage><comment content-type="language">Russian, English translation</comment></element-citation></ref><ref id="B5742783"><element-citation xmlns:xlink="http://www.w3.org/1999/xlink" publication-type="book" xlink:type="simple"><person-group person-group-type="author"><name name-style="western"><surname>Duffels</surname><given-names>J P</given-names></name><name name-style="western"><surname>van der Laan</surname><given-names>P A</given-names></name></person-group><year>1985</year><source>Catalogue of the <tp:taxon-name><tp:taxon-name-part taxon-name-part-type="superfamily">Cicadoidea</tp:taxon-name-part></tp:taxon-name> (<tp:taxon-name><tp:taxon-name-part taxon-name-part-type="suborder">Homoptera</tp:taxon-name-part></tp:taxon-name>, Auchenorhyncha) 1956-1980</source><publisher-name>Dr W Junk Publisher</publisher-name><publisher-loc>Dordrecht, Boston, Lancaster</publisher-loc><isbn>9061935229</isbn></element-citation></ref><ref id="B5743532"><element-citation xmlns:xlink="http://www.w3.org/1999/xlink" publication-type="book" xlink:type="simple"><person-group person-group-type="author"><name name-style="western"><surname>Sanborn</surname><given-names>Allen F</given-names></name></person-group><year>2014</year><source>Catalogue of the <tp:taxon-name><tp:taxon-name-part taxon-name-part-type="superfamily">Cicadoidea</tp:taxon-name-part></tp:taxon-name></source><publisher-name>Academic Press/Elsevier</publisher-name><publisher-loc>London, UK</publisher-loc><size units="page">1001</size></element-citation></ref><ref id="B5743610"><element-citation xmlns:xlink="http://www.w3.org/1999/xlink" publication-type="book" xlink:type="simple"><person-group person-group-type="author"><name name-style="western"><surname>Servadei</surname><given-names>A</given-names></name></person-group><year>1967</year><source><tp:taxon-name><tp:taxon-name-part taxon-name-part-type="order">Rhynchota</tp:taxon-name-part></tp:taxon-name> (<tp:taxon-name><tp:taxon-name-part taxon-name-part-type="suborder">Heteroptera</tp:taxon-name-part></tp:taxon-name>, <tp:taxon-name><tp:taxon-name-part taxon-name-part-type="suborder">Homoptera</tp:taxon-name-part></tp:taxon-name>, <tp:taxon-name><tp:taxon-name-part taxon-name-part-type="suborder">Auchenorrhyncha</tp:taxon-name-part></tp:taxon-name>). Catalogo topografico e sinonimico. – Fauna d'Italia, Vol. IX</source><publisher-name>Calderini</publisher-name><publisher-loc>Bologna</publisher-loc><size units="page">x, 851</size><isbn>9788870191059</isbn></element-citation></ref><ref id="B5743322"><element-citation xmlns:xlink="http://www.w3.org/1999/xlink" publication-type="book" xlink:type="simple"><person-group person-group-type="author"><name name-style="western"><surname>Nast</surname><given-names>Janusz</given-names></name></person-group><year>1972</year><source>Palaearctic <tp:taxon-name><tp:taxon-name-part taxon-name-part-type="suborder">Auchenorrhyncha</tp:taxon-name-part></tp:taxon-name> (<tp:taxon-name><tp:taxon-name-part taxon-name-part-type="suborder">Homoptera</tp:taxon-name-part></tp:taxon-name>). An annotated check list</source><publisher-name>Polish Scientific Publishers</publisher-name><publisher-loc>Warszawa</publisher-loc><size units="page">550</size></element-citation></ref><ref id="B5743784"><element-citation xmlns:xlink="http://www.w3.org/1999/xlink" publication-type="article" xlink:type="simple"><person-group person-group-type="author"><name name-style="western"><surname>Trilar</surname><given-names>Tomi</given-names></name><name name-style="western"><surname>Gogala</surname><given-names>Matija</given-names></name></person-group><year>2010</year><article-title><italic><tp:taxon-name><tp:taxon-name-part taxon-name-part-type="genus" reg="Tettigetta">Tettigetta</tp:taxon-name-part> <tp:taxon-name-part taxon-name-part-type="species" reg="carayoni">carayoni</tp:taxon-name-part></tp:taxon-name></italic> Boulard (<tp:taxon-name><tp:taxon-name-part taxon-name-part-type="order">Hemiptera</tp:taxon-name-part></tp:taxon-name>: <tp:taxon-name><tp:taxon-name-part taxon-name-part-type="family">Cicadidae</tp:taxon-name-part></tp:taxon-name>) from Crete, faunistic data and first description of its song</article-title><source>Acta Entomologica Slovenica</source><volume>18</volume><issue>1</issue><fpage>5</fpage><lpage>18</lpage><uri xlink:type="simple">http://www2.pms-lj.si/pdf/Acta/AES_18-1_1_TRILAR.pdf</uri></element-citation></ref><ref id="B5743764"><element-citation xmlns:xlink="http://www.w3.org/1999/xlink" publication-type="article" xlink:type="simple"><person-group person-group-type="author"><name name-style="western"><surname>Trilar</surname><given-names>Tomi</given-names></name><name name-style="western"><surname>Gogala</surname><given-names>Matija</given-names></name></person-group><year>2012</year><article-title><italic><tp:taxon-name><tp:taxon-name-part taxon-name-part-type="genus" reg="Pagiphora">Pagiphora</tp:taxon-name-part> <tp:taxon-name-part taxon-name-part-type="species" reg="aschei">aschei</tp:taxon-name-part></tp:taxon-name></italic> Kartal (<tp:taxon-name><tp:taxon-name-part taxon-name-part-type="order">Hemiptera</tp:taxon-name-part></tp:taxon-name>: <tp:taxon-name><tp:taxon-name-part taxon-name-part-type="family">Cicadidae</tp:taxon-name-part></tp:taxon-name>) from Crete (Greece) - Distribution and description of its song</article-title><source>Acta Entomologica Slovenica</source><volume>20</volume><issue>1</issue><fpage>17</fpage><lpage>30</lpage><uri xlink:type="simple">https://www.dlib.si/details/URN:NBN:SI:doc-9UBXWFKW</uri></element-citation></ref><ref id="B5742709"><element-citation xmlns:xlink="http://www.w3.org/1999/xlink" publication-type="book" xlink:type="simple"><person-group person-group-type="author"><name name-style="western"><surname>Chou</surname><given-names>I</given-names></name><name name-style="western"><surname>Lei</surname><given-names>Z</given-names></name><name name-style="western"><surname>Li</surname><given-names>L</given-names></name><name name-style="western"><surname>Lu</surname><given-names>X</given-names></name><name name-style="western"><surname>Yao</surname><given-names>W</given-names></name></person-group><year>1997</year><source>The <tp:taxon-name><tp:taxon-name-part taxon-name-part-type="family">Cicadidae</tp:taxon-name-part></tp:taxon-name> of China (<tp:taxon-name><tp:taxon-name-part taxon-name-part-type="suborder">Homoptera</tp:taxon-name-part></tp:taxon-name>: <tp:taxon-name><tp:taxon-name-part taxon-name-part-type="superfamily">Cicadoidea</tp:taxon-name-part></tp:taxon-name>)</source><publisher-name>Tianze Press</publisher-name><publisher-loc>Hong Kong</publisher-loc><comment content-type="language">Chinese, English summary</comment><isbn>9789627655046</isbn></element-citation></ref><ref id="B5743331"><element-citation xmlns:xlink="http://www.w3.org/1999/xlink" publication-type="article" xlink:type="simple"><person-group person-group-type="author"><name name-style="western"><surname>Nedyalkov</surname><given-names>N</given-names></name></person-group><year>1908</year><article-title>Трети приносъ къмъ ентомологичната фауна на България [Third contribution to the entomological fauna of Bulgaria]</article-title><source>Периодично списание на българското книжовно дружество (Periodical Journal of the Bulgarian Literary Society)</source><volume>69</volume><issue>9-10</issue><fpage>670</fpage><lpage>692</lpage><comment content-type="language">Bulgarian</comment></element-citation></ref><ref id="B5743015"><element-citation xmlns:xlink="http://www.w3.org/1999/xlink" publication-type="article" xlink:type="simple"><person-group person-group-type="author"><name name-style="western"><surname>Háva</surname><given-names>Jiří</given-names></name></person-group><year>2016</year><article-title><italic><tp:taxon-name><tp:taxon-name-part taxon-name-part-type="genus" reg="Cicadatra">Cicadatra</tp:taxon-name-part> <tp:taxon-name-part taxon-name-part-type="species" reg="persica">persica</tp:taxon-name-part></tp:taxon-name></italic> (Kirkaldy, 1909) new for Bulgaria (<tp:taxon-name><tp:taxon-name-part taxon-name-part-type="order">Hemiptera</tp:taxon-name-part></tp:taxon-name>: <tp:taxon-name><tp:taxon-name-part taxon-name-part-type="suborder">Auchenorrhyncha</tp:taxon-name-part></tp:taxon-name>: <tp:taxon-name><tp:taxon-name-part taxon-name-part-type="family">Cicadidae</tp:taxon-name-part></tp:taxon-name>).</article-title><source>Arquivos entomolóxicos</source><volume>16</volume><fpage>137</fpage><lpage>138</lpage><uri xlink:type="simple">https://dialnet.unirioja.es/descarga/articulo/6512411.pdf</uri></element-citation></ref><ref id="B5742546"><element-citation xmlns:xlink="http://www.w3.org/1999/xlink" publication-type="article" xlink:type="simple"><person-group person-group-type="author"><name name-style="western"><surname>Arabadzhiev</surname><given-names>Denyu</given-names></name></person-group><year>1963</year><article-title>Нови видове цикади - неприятели на овощните дървета у нас [New species of cicadas - pests on the fruit trees in our country]</article-title><source>Растителна Защита [Plant Protection]</source><volume>10</volume><fpage>31</fpage><lpage>33</lpage><comment content-type="language">Bulgarian</comment></element-citation></ref><ref id="B5743312"><element-citation xmlns:xlink="http://www.w3.org/1999/xlink" publication-type="article" xlink:type="simple"><person-group person-group-type="author"><name name-style="western"><surname>Nast</surname><given-names>Janusz</given-names></name></person-group><year>1987</year><article-title>The <tp:taxon-name><tp:taxon-name-part taxon-name-part-type="suborder">Auchenorrhyncha</tp:taxon-name-part></tp:taxon-name> (<tp:taxon-name><tp:taxon-name-part taxon-name-part-type="suborder">Homoptera</tp:taxon-name-part></tp:taxon-name>) of Europe</article-title><source>Annales Zoologici</source><volume>40</volume><issue>15</issue><fpage>536</fpage><lpage>661</lpage></element-citation></ref><ref id="B5743091"><element-citation xmlns:xlink="http://www.w3.org/1999/xlink" publication-type="book" xlink:type="simple"><person-group person-group-type="author"><name name-style="western"><surname>Holzinger</surname><given-names>Werner E</given-names></name><name name-style="western"><surname>Kammerlander</surname><given-names>Ingrid</given-names></name><name name-style="western"><surname>Nickel</surname><given-names>Herbert</given-names></name></person-group><year>2003</year><source>The <tp:taxon-name><tp:taxon-name-part taxon-name-part-type="suborder">Auchenorrhyncha</tp:taxon-name-part></tp:taxon-name> of Central Europe – Die Zikaden Mitteleuropas Volume 1: Fulgoromoropha, <tp:taxon-name><tp:taxon-name-part taxon-name-part-type="infraorder">Cicadomorpha</tp:taxon-name-part></tp:taxon-name> excl. <tp:taxon-name><tp:taxon-name-part taxon-name-part-type="family">Cicadellidae</tp:taxon-name-part></tp:taxon-name></source><publisher-name>Brill Academic Publishers</publisher-name><publisher-loc>Leiden</publisher-loc><size units="page">674</size><isbn>9004128956</isbn></element-citation></ref><ref id="B5742885"><element-citation xmlns:xlink="http://www.w3.org/1999/xlink" publication-type="article" xlink:type="simple"><person-group person-group-type="author"><name name-style="western"><surname>Gogala</surname><given-names>Matija</given-names></name><name name-style="western"><surname>Popov</surname><given-names>Andrej V</given-names></name></person-group><year>2000</year><article-title>Bioacoustics of singing cicadas of the Western Palaearctic: <italic><tp:taxon-name><tp:taxon-name-part taxon-name-part-type="genus" reg="Tettigetta">Tettigetta</tp:taxon-name-part> <tp:taxon-name-part taxon-name-part-type="species" reg="dimissa">dimissa</tp:taxon-name-part></tp:taxon-name></italic> (Hagen) (<tp:taxon-name><tp:taxon-name-part taxon-name-part-type="superfamily">Cicadoidea</tp:taxon-name-part></tp:taxon-name>: <tp:taxon-name><tp:taxon-name-part taxon-name-part-type="family">Tibicinidae</tp:taxon-name-part></tp:taxon-name>)</article-title><source>Acta Entomologica Slovenica</source><volume>8</volume><issue>1</issue><fpage>7</fpage><lpage>20</lpage><uri xlink:type="simple">https://www.dlib.si/details/URN:NBN:SI:doc-S4J3KTFG</uri></element-citation></ref><ref id="B5743988"><element-citation xmlns:xlink="http://www.w3.org/1999/xlink" publication-type="website" xlink:type="simple"><person-group person-group-type="editor"><name name-style="western"><surname>Gogala</surname><given-names>Matija</given-names></name></person-group><article-title>Songs of European singing cicadas / Napevi evropskih škržadov</article-title><uri xlink:type="simple">http://www.cicadasong.eu/</uri><date-in-citation content-type="access-date">2020-04-17T00:00:00+03:00</date-in-citation></element-citation></ref><ref id="B5743774"><element-citation xmlns:xlink="http://www.w3.org/1999/xlink" publication-type="article" xlink:type="simple"><person-group person-group-type="author"><name name-style="western"><surname>Trilar</surname><given-names>Tomi</given-names></name><name name-style="western"><surname>Gogala</surname><given-names>Matija</given-names></name></person-group><year>2008</year><article-title>New data on singing cicadas (<tp:taxon-name><tp:taxon-name-part taxon-name-part-type="order">Hemiptera</tp:taxon-name-part></tp:taxon-name>: <tp:taxon-name><tp:taxon-name-part taxon-name-part-type="family">Cicadidae</tp:taxon-name-part></tp:taxon-name>) of Romania</article-title><source>Entomologica Romanica</source><volume>13</volume><fpage>29</fpage><lpage>33</lpage></element-citation></ref></ref-list></tp:taxon-treatment>
