# Supplementary material for: Checklist and provisional atlas of singing cicadas (Hemiptera: Cicadidae) of Bulgaria, based on bioacoustics
Source: Biodivers Data J. 2020 Oct 9;8:e54424. doi: 10.3897/BDJ.8.e54424 (PMC7567745; doi:10.3897/BDJ.8.e54424)
Supplement: XML Treatment for Oligoglena tibialis [file BDJ.8.e54424-treatment19.xml]

<!DOCTYPE tp:taxon-treatment
  PUBLIC "-//TaxonX//DTD Taxonomic Treatment Publishing DTD v0 20100105//EN" "tax-treatment-NSO.dtd">
<tp:taxon-treatment xmlns:tp="http://www.plazi.org/taxpub"><tp:treatment-meta><mixed-citation publication-type="journal"><person-group><name><surname>Trilar</surname><given-names>Tomi</given-names></name><name><surname>Gjonov</surname><given-names>Ilia</given-names></name><name><surname>Gogala</surname><given-names>Matija</given-names></name></person-group><article-title>Checklist and provisional atlas of singing cicadas (<tp:taxon-name><tp:taxon-name-part taxon-name-part-type="order">Hemiptera</tp:taxon-name-part></tp:taxon-name>: <tp:taxon-name><tp:taxon-name-part taxon-name-part-type="family">Cicadidae</tp:taxon-name-part></tp:taxon-name>) of Bulgaria, based on bioacoustics</article-title><source>Biodivers Data J</source><day>09</day><month>10</month><year>2020</year><volume>8</volume><pub-id pub-id-type="doi">10.3897/BDJ.8.e54424</pub-id></mixed-citation></tp:treatment-meta><tp:nomenclature><tp:taxon-name><object-id xmlns:xlink="http://www.w3.org/1999/xlink" content-type="arpha" xlink:type="simple">026C3AA9-F364-54F5-B23C-2B1D9027FA08</object-id><tp:taxon-name-part taxon-name-part-type="genus">Oligoglena</tp:taxon-name-part> <tp:taxon-name-part taxon-name-part-type="species">tibialis</tp:taxon-name-part></tp:taxon-name><tp:taxon-authority>(Panzer, 1798)</tp:taxon-authority></tp:nomenclature><tp:treatment-sec sec-type="Distribution"><title>Distribution</title><p><bold><underline>General distribution:</underline> Southern Europe</bold>: Albania, Bosnia, Bulgaria, Croatia, France, Greece, Italy, North Macedonia, Portugal, Romania, Slovenia, Serbia, Spain; <bold>Central Europe</bold>: Austria, Czech Republic, Hungary, Poland, Slovakia; <bold>Eastern Europe</bold>: Moldova, Russia (South European Russia), Ukraine; <bold>Middle East</bold>: Iran, Israel, Jordan, Lebanon, Turkey; <bold>Transcaucasia</bold>: Azerbaijan, Georgia, Russia (Chechnya); <bold>Central Asia</bold>: Kyrgyzstan, Uzbekistan; <bold>Northern Africa</bold>: Morocco, Tunisia (summarised by <xref ref-type="bibr" rid="B5742783">Duffels and van der Laan 1985</xref> and <xref ref-type="bibr" rid="B5743532">Sanborn 2014</xref>).</p><p>There is a doubious citation of <italic><tp:taxon-name><tp:taxon-name-part taxon-name-part-type="genus" reg="Oligoglena">Oligoglena</tp:taxon-name-part> <tp:taxon-name-part taxon-name-part-type="species" reg="tibialis">tibialis</tp:taxon-name-part></tp:taxon-name></italic> for Germany (<xref ref-type="bibr" rid="B6075852">Kaltenbach et al. 1972</xref>, <xref ref-type="bibr" rid="B5743322">Nast 1972</xref>, <xref ref-type="bibr" rid="B5743208">Lodos and Kalkandelen 1981</xref>, <xref ref-type="bibr" rid="B5743312">Nast 1987</xref>, <xref ref-type="bibr" rid="B5743489">Quartau and Fonseca 1988</xref>), as it is not listed in the latest overview of fauna (<xref ref-type="bibr" rid="B6075803">Nickel et al. 2016</xref>). There are also doubtful citations for Sicily (<xref ref-type="bibr" rid="B5743322">Nast 1972</xref>, <xref ref-type="bibr" rid="B5743489">Quartau and Fonseca 1988</xref>) and Crete (<xref ref-type="bibr" rid="B5743322">Nast 1972</xref>, <xref ref-type="bibr" rid="B5743489">Quartau and Fonseca 1988</xref>), as <italic><tp:taxon-name><tp:taxon-name-part taxon-name-part-type="genus" reg="Oligoglena">Oligoglena</tp:taxon-name-part> <tp:taxon-name-part taxon-name-part-type="species" reg="tibialis">tibialis</tp:taxon-name-part></tp:taxon-name></italic> has never been found in recent field research with bioacoustic methods on these Islands (Thomas Hertach, personal communication, <xref ref-type="bibr" rid="B5743784">Trilar and Gogala 2010</xref>, <xref ref-type="bibr" rid="B5743764">Trilar and Gogala 2012a</xref>).</p><p><bold><underline>Distribution in Bulgaria</underline></bold>: This small cicada is the most abundant and most widespread species of singing cicadas found in Bulgaria. The data for 125 localities are known (Fig. <xref ref-type="fig" rid="F5781451">56</xref>). In literature, we found the data in <xref ref-type="bibr" rid="B5743331">Nedyalkov (1908)</xref>, <xref ref-type="bibr" rid="B5743855">Yoakimov (1909)</xref>, <xref ref-type="bibr" rid="B5742759">Dlabola (1955)</xref>, <xref ref-type="bibr" rid="B5742566">Bairyamova (1976)</xref> and <xref ref-type="bibr" rid="B5743361">Pelov (1968)</xref>. <xref ref-type="bibr" rid="B5742576">Bairyamova (1992)</xref> lists the species for Rhodope Mts. for xerophylous and mesophylous oak-horn forests <italic>(Quercus-Carpinus)</italic> between 700 and 1000 m and beech forests <italic>(Fagus)</italic> between 1000 and 1400 m and <xref ref-type="bibr" rid="B5742556">Bairamova (1978)</xref> mentions the species for oak forests <italic>(Quercus)</italic>. The species is also listed in overviews by <xref ref-type="bibr" rid="B5743322">Nast (1972)</xref>, <xref ref-type="bibr" rid="B5743312">Nast (1987)</xref>, <xref ref-type="bibr" rid="B5743208">Lodos and Kalkandelen (1981)</xref> and <xref ref-type="bibr" rid="B5743489">Quartau and Fonseca (1988)</xref>, but without exact location data for Bulgaria.</p><p>In Bulgaria, it is distributed all over the country with known data in western Danubian Plane, eastern Danubian Plane, northern lowest hills of the Pre-Balkan, southern Lower Mountain Pre-Balkan, northern Balkan Mts., western Sub-Balkan valleys, Kraishte-Ichtiman, Vitosha Mt., True Sredna Gora Mt., Ograzhden-Vlachina Mts., Kyustendil-Blagoevgrad Middle Struma valley, Sandanski-Petrich Middle Struma valley, Pirin Mt., Dabrash-Batak western Rhodope Mts., Prespa-Chernatitsa western Rhodope Mts., Upper Thracian Plain, Tundzha-Burgas Valley, eastern Rhodope Mts., Haskovo Hills Land, Sakar Mt. and Strandzha Mt. (Fig. <xref ref-type="fig" rid="F5781451">56</xref>).</p><p>In this study, the majority of the population of <italic><tp:taxon-name><tp:taxon-name-part taxon-name-part-type="genus" reg="Oligoglena">Oligoglena</tp:taxon-name-part> <tp:taxon-name-part taxon-name-part-type="species" reg="tibialis">tibialis</tp:taxon-name-part></tp:taxon-name></italic> was found between sea level and 800 m (91% of the population) (Fig. <xref ref-type="fig" rid="F5781455">57</xref>), but the rest is distributed between 801 and 1400 m. The highest find is registered at 1570 m a.s.l., where an unknown collector in Pamporovo collected one male and one female specimen, which are kept in the SOFM collection.</p></tp:treatment-sec><tp:treatment-sec sec-type="Notes"><title>Notes</title><p><bold><underline>Acoustic behaviour</underline></bold>: The song was described by <xref ref-type="bibr" rid="B5743411">Popov (1975)</xref>, <xref ref-type="bibr" rid="B5743140">Joermann and Schneider (1987)</xref>, <xref ref-type="bibr" rid="B5742680">Boulard (1995)</xref>, <xref ref-type="bibr" rid="B5742895">Gogala et al. (1996)</xref> and <xref ref-type="bibr" rid="B5743712">Sueur and Puissant (2000)</xref>.</p><p>The calling song contains two types of phrases (Fig. <xref ref-type="fig" rid="F5781459">58</xref>). The first phrase (duration 920 ± 89 ms) is a sequence of short echemes (SE) (duration 48 ± 8 ms) followed by a long echeme (LE) (duration 292 ± 50 ms). Usually groups of short first phrases with 2-5 SE are separated by longer first phrases with a higher number of SE (11-13), but there is little regularity in this pattern. The second phrase consists of regularly repeated SE (duration 54 ± 11 ms, 38-76 SE) (<xref ref-type="bibr" rid="B5742895">Gogala et al. 1996</xref>, <xref ref-type="bibr" rid="B5743140">Joermann and Schneider 1987</xref>). The first phrase could last for minutes, then the animal suddenly switches to a second phrase, which could last only a few or ten seconds, then the first phrase appears again. It has often been observed that, after the second phrase, the males stopped singing and flew away. The spectrum of the calling song contains two frequency bands: a main band between 12 and 22 kHz with a maximum between 14 and 18 kHz and sometimes with a secondary peak near 12 kHz and a second band with a maximum between 7 and 8 kHz (<xref ref-type="bibr" rid="B5742895">Gogala et al. 1996</xref>).</p><p>Selected <ext-link xmlns:xlink="http://www.w3.org/1999/xlink" ext-link-type="uri" xlink:href="http://www.cicadasong.eu/cicadettinae/mezammira-tibialis.html" xlink:type="simple">sound samples of <italic>Oligoglena tibialis</italic></ext-link> are available on the web pages <italic>Songs of the European singing cicadas</italic> (<xref ref-type="bibr" rid="B5743988">Gogala 2020</xref>).</p><p><underline><bold>Materials</bold>:</underline> Suppl. material <xref ref-type="supplementary-material" rid="S6096964">13</xref></p></tp:treatment-sec><tp:treatment-sec sec-type="Diagnosis"><title>Diagnosis</title><p><italic><tp:taxon-name><tp:taxon-name-part taxon-name-part-type="genus" reg="Oligoglena">Oligoglena</tp:taxon-name-part> <tp:taxon-name-part taxon-name-part-type="species" reg="tibialis">tibialis</tp:taxon-name-part></tp:taxon-name></italic> (Fig. <xref ref-type="fig" rid="F5781447">55</xref>) is one of the smallest singing cicadas in Europe, usually found on bushes and small trees. In areas where the shrubs were predominantly occupied by another species, i.e. <italic><tp:taxon-name><tp:taxon-name-part taxon-name-part-type="genus" reg="Tettigettula">Tettigettula</tp:taxon-name-part> <tp:taxon-name-part taxon-name-part-type="species" reg="pygmea">pygmea</tp:taxon-name-part></tp:taxon-name></italic>, which has a song of a similar spectrum, <italic><tp:taxon-name><tp:taxon-name-part taxon-name-part-type="genus" reg="Oligoglena">Oligoglena</tp:taxon-name-part> <tp:taxon-name-part taxon-name-part-type="species" reg="tibialis">tibialis</tp:taxon-name-part></tp:taxon-name></italic> is regularly found singing in meadows, alfalfa fields and on other green plants. The males sing all day long when the weather is fine and the ambient temperature is not too low (above 20°C). The males chirp their calling song from one place, a small branch or leaf, for one or more minutes, then fly away, find another position and start singing again (<xref ref-type="bibr" rid="B5742895">Gogala et al. 1996</xref>).</p></tp:treatment-sec><tp:treatment-sec><!--Section generated to contain objects referenced in tp:taxon-treatment.--><fig id="F5781451" position="float" orientation="portrait"><object-id xmlns:xlink="http://www.w3.org/1999/xlink" content-type="arpha" xlink:type="simple">D11DD9C8-D693-5E4A-9864-E681983EA294</object-id><object-id xmlns:xlink="http://www.w3.org/1999/xlink" content-type="doi" xlink:type="simple">10.3897/BDJ.8.e54424.figure56</object-id><label>Figure 56.</label><caption><p><bold>Map with localities of <italic><tp:taxon-name><tp:taxon-name-part taxon-name-part-type="genus" reg="Oligoglena">Oligoglena</tp:taxon-name-part> <tp:taxon-name-part taxon-name-part-type="species" reg="tibialis">tibialis</tp:taxon-name-part></tp:taxon-name></italic> in Bulgaria.</bold> Black - literature data, blue - data from collections, red - bioacoustic data collected in this survey.</p></caption><graphic xmlns:xlink="http://www.w3.org/1999/xlink" xlink:href="bdj-08-e54424-g056.png" position="float" id="oo_407064.png" orientation="portrait" xlink:type="simple"><uri content-type="original_file" xlink:type="simple">https://binary.pensoft.net/fig/407064</uri></graphic></fig><fig id="F5781455" position="float" orientation="portrait"><object-id xmlns:xlink="http://www.w3.org/1999/xlink" content-type="arpha" xlink:type="simple">1A97D11F-1F88-5A2F-A5D2-F13239B341B0</object-id><object-id xmlns:xlink="http://www.w3.org/1999/xlink" content-type="doi" xlink:type="simple">10.3897/BDJ.8.e54424.figure57</object-id><label>Figure 57.</label><caption><p><bold>Altitudinal distribution of <italic><tp:taxon-name><tp:taxon-name-part taxon-name-part-type="genus" reg="Oligoglena">Oligoglena</tp:taxon-name-part> <tp:taxon-name-part taxon-name-part-type="species" reg="tibialis">tibialis</tp:taxon-name-part></tp:taxon-name></italic>.</bold> The percentage of the recorded localities is displayed in 200-metre altitude zones.</p></caption><graphic xmlns:xlink="http://www.w3.org/1999/xlink" xlink:href="bdj-08-e54424-g057.png" position="float" id="oo_443808.png" orientation="portrait" xlink:type="simple"><uri content-type="original_file" xlink:type="simple">https://binary.pensoft.net/fig/443808</uri></graphic></fig><fig id="F5781459" position="float" orientation="portrait"><object-id xmlns:xlink="http://www.w3.org/1999/xlink" content-type="arpha" xlink:type="simple">6CD9B41E-DE88-5F32-A4C1-89A890ECE097</object-id><object-id xmlns:xlink="http://www.w3.org/1999/xlink" content-type="doi" xlink:type="simple">10.3897/BDJ.8.e54424.figure58</object-id><label>Figure 58.</label><caption><p><bold>Calling song of <italic><tp:taxon-name><tp:taxon-name-part taxon-name-part-type="genus" reg="Oligoglena">Oligoglena</tp:taxon-name-part> <tp:taxon-name-part taxon-name-part-type="species" reg="tibialis">tibialis</tp:taxon-name-part></tp:taxon-name></italic>.</bold> (A) spectrogram and oscillogram of the calling song, showing the transition from the first phrase to the second; (B) oscillogram of the enlarged part of the transition from the first phrase to the second one corresponding to the inverted window in (A).</p></caption><graphic xmlns:xlink="http://www.w3.org/1999/xlink" xlink:href="bdj-08-e54424-g058.png" position="float" id="oo_407066.png" orientation="portrait" xlink:type="simple"><uri content-type="original_file" xlink:type="simple">https://binary.pensoft.net/fig/407066</uri></graphic></fig><supplementary-material xmlns:xlink="http://www.w3.org/1999/xlink" id="S6096964" orientation="portrait" position="float" xlink:type="simple"><object-id content-type="arpha" xlink:type="simple">818B379C-1303-5794-B526-B8E6014830E0</object-id><object-id content-type="doi" xlink:type="simple">10.3897/BDJ.8.e54424.suppl13</object-id><label>Supplementary material 13</label><caption><p><italic><tp:taxon-name><tp:taxon-name-part taxon-name-part-type="genus" reg="Oligoglena">Oligoglena</tp:taxon-name-part> <tp:taxon-name-part taxon-name-part-type="species" reg="tibialis">tibialis</tp:taxon-name-part></tp:taxon-name></italic> faunistic data. Checklist and provisional atlas of singing cicadas (<tp:taxon-name><tp:taxon-name-part taxon-name-part-type="order">Hemiptera</tp:taxon-name-part></tp:taxon-name>: <tp:taxon-name><tp:taxon-name-part taxon-name-part-type="family">Cicadidae</tp:taxon-name-part></tp:taxon-name>) of Bulgaria, based on bioacoustics</p></caption><statement content-type="dataType"><label>Data type</label><p>Occurences</p></statement><p>File: oo_449233.csv</p><media xlink:href="bdj-08-e54424-s013.csv" mimetype="Comma Separated Values File" mime-subtype="csv" position="float" orientation="portrait" xlink:type="simple"><uri content-type="original_file" xlink:type="simple">https://binary.pensoft.net/file/449233</uri></media><attrib specific-use="authors">Tomi Trilar, Ilia Gjonov, Matija Gogala</attrib></supplementary-material><fig id="F5781447" position="float" orientation="portrait"><object-id xmlns:xlink="http://www.w3.org/1999/xlink" content-type="arpha" xlink:type="simple">969CF8C9-57E2-5623-A1C4-AF842F22B901</object-id><object-id xmlns:xlink="http://www.w3.org/1999/xlink" content-type="doi" xlink:type="simple">10.3897/BDJ.8.e54424.figure55</object-id><label>Figure 55.</label><caption><p>
          <bold><italic><tp:taxon-name><tp:taxon-name-part taxon-name-part-type="genus" reg="Oligoglena">Oligoglena</tp:taxon-name-part> <tp:taxon-name-part taxon-name-part-type="species" reg="tibialis">tibialis</tp:taxon-name-part></tp:taxon-name></italic> male.</bold>
        </p></caption><graphic xmlns:xlink="http://www.w3.org/1999/xlink" xlink:href="bdj-08-e54424-g055.jpg" position="float" id="oo_407067.jpg" orientation="portrait" xlink:type="simple"><uri content-type="original_file" xlink:type="simple">https://binary.pensoft.net/fig/407067</uri></graphic></fig></tp:treatment-sec><ref-list><ref id="B5742783"><element-citation xmlns:xlink="http://www.w3.org/1999/xlink" publication-type="book" xlink:type="simple"><person-group person-group-type="author"><name name-style="western"><surname>Duffels</surname><given-names>J P</given-names></name><name name-style="western"><surname>van der Laan</surname><given-names>P A</given-names></name></person-group><year>1985</year><source>Catalogue of the <tp:taxon-name><tp:taxon-name-part taxon-name-part-type="superfamily">Cicadoidea</tp:taxon-name-part></tp:taxon-name> (<tp:taxon-name><tp:taxon-name-part taxon-name-part-type="suborder">Homoptera</tp:taxon-name-part></tp:taxon-name>, Auchenorhyncha) 1956-1980</source><publisher-name>Dr W Junk Publisher</publisher-name><publisher-loc>Dordrecht, Boston, Lancaster</publisher-loc><isbn>9061935229</isbn></element-citation></ref><ref id="B5743532"><element-citation xmlns:xlink="http://www.w3.org/1999/xlink" publication-type="book" xlink:type="simple"><person-group person-group-type="author"><name name-style="western"><surname>Sanborn</surname><given-names>Allen F</given-names></name></person-group><year>2014</year><source>Catalogue of the <tp:taxon-name><tp:taxon-name-part taxon-name-part-type="superfamily">Cicadoidea</tp:taxon-name-part></tp:taxon-name></source><publisher-name>Academic Press/Elsevier</publisher-name><publisher-loc>London, UK</publisher-loc><size units="page">1001</size></element-citation></ref><ref id="B6075852"><element-citation xmlns:xlink="http://www.w3.org/1999/xlink" publication-type="article" xlink:type="simple"><person-group person-group-type="author"><name name-style="western"><surname>Kaltenbach</surname><given-names>A</given-names></name><name name-style="western"><surname>Steiner</surname><given-names>H</given-names></name><name name-style="western"><surname>Aschenbrenner</surname><given-names>L</given-names></name></person-group><year>1972</year><article-title>Die Tierwelt der Trockenlandschaft</article-title><source>Naturgeschichte Wiens</source><volume>2</volume><fpage>447</fpage><lpage>494</lpage></element-citation></ref><ref id="B5743322"><element-citation xmlns:xlink="http://www.w3.org/1999/xlink" publication-type="book" xlink:type="simple"><person-group person-group-type="author"><name name-style="western"><surname>Nast</surname><given-names>Janusz</given-names></name></person-group><year>1972</year><source>Palaearctic <tp:taxon-name><tp:taxon-name-part taxon-name-part-type="suborder">Auchenorrhyncha</tp:taxon-name-part></tp:taxon-name> (<tp:taxon-name><tp:taxon-name-part taxon-name-part-type="suborder">Homoptera</tp:taxon-name-part></tp:taxon-name>). An annotated check list</source><publisher-name>Polish Scientific Publishers</publisher-name><publisher-loc>Warszawa</publisher-loc><size units="page">550</size></element-citation></ref><ref id="B5743208"><element-citation xmlns:xlink="http://www.w3.org/1999/xlink" publication-type="article" xlink:type="simple"><person-group person-group-type="author"><name name-style="western"><surname>Lodos</surname><given-names>Niyazi</given-names></name><name name-style="western"><surname>Kalkandelen</surname><given-names>Ayla</given-names></name></person-group><year>1981</year><article-title>Preliminary list of <tp:taxon-name><tp:taxon-name-part taxon-name-part-type="suborder">Auchenorrhyncha</tp:taxon-name-part></tp:taxon-name> with notes on distribution and importance of species in Turkey. V. Families <tp:taxon-name><tp:taxon-name-part taxon-name-part-type="family">Flalidae</tp:taxon-name-part></tp:taxon-name>, <tp:taxon-name><tp:taxon-name-part taxon-name-part-type="family">Ricaniidae</tp:taxon-name-part></tp:taxon-name> and <tp:taxon-name><tp:taxon-name-part taxon-name-part-type="family">Cicadidae</tp:taxon-name-part></tp:taxon-name></article-title><source>Türkiye Bitki Koruma Dergisi</source><volume>5</volume><issue>2</issue><fpage>67</fpage><lpage>82</lpage><pub-id pub-id-type="doi">10.16970/ted.41590</pub-id></element-citation></ref><ref id="B5743312"><element-citation xmlns:xlink="http://www.w3.org/1999/xlink" publication-type="article" xlink:type="simple"><person-group person-group-type="author"><name name-style="western"><surname>Nast</surname><given-names>Janusz</given-names></name></person-group><year>1987</year><article-title>The <tp:taxon-name><tp:taxon-name-part taxon-name-part-type="suborder">Auchenorrhyncha</tp:taxon-name-part></tp:taxon-name> (<tp:taxon-name><tp:taxon-name-part taxon-name-part-type="suborder">Homoptera</tp:taxon-name-part></tp:taxon-name>) of Europe</article-title><source>Annales Zoologici</source><volume>40</volume><issue>15</issue><fpage>536</fpage><lpage>661</lpage></element-citation></ref><ref id="B5743489"><element-citation xmlns:xlink="http://www.w3.org/1999/xlink" publication-type="article" xlink:type="simple"><person-group person-group-type="author"><name name-style="western"><surname>Quartau</surname><given-names>José Alberto</given-names></name><name name-style="western"><surname>Fonseca</surname><given-names>P J</given-names></name></person-group><year>1988</year><article-title>An annotated check-list of the species of cicadas known to occur in Portugal (<tp:taxon-name><tp:taxon-name-part taxon-name-part-type="suborder">Homoptera</tp:taxon-name-part></tp:taxon-name>: <tp:taxon-name><tp:taxon-name-part taxon-name-part-type="superfamily">Cicadoidea</tp:taxon-name-part></tp:taxon-name>)</article-title><source>Proceedings of the 6th <tp:taxon-name><tp:taxon-name-part taxon-name-part-type="suborder">Auchenorrhyncha</tp:taxon-name-part></tp:taxon-name> Meeting, Turin, Italy 7–11 September 1987</source><fpage>367</fpage><lpage>375</lpage></element-citation></ref><ref id="B6075803"><element-citation xmlns:xlink="http://www.w3.org/1999/xlink" publication-type="chapter" xlink:type="simple"><person-group person-group-type="author"><name name-style="western"><surname>Nickel</surname><given-names>H</given-names></name><name name-style="western"><surname>Achtziger</surname><given-names>R</given-names></name><name name-style="western"><surname>Biedermann</surname><given-names>R</given-names></name><name name-style="western"><surname>Bückle</surname><given-names>C</given-names></name><name name-style="western"><surname>Deutschmann</surname><given-names>U</given-names></name><name name-style="western"><surname>Niedringhaus</surname><given-names>R</given-names></name><name name-style="western"><surname>Remane</surname><given-names>R</given-names></name><name name-style="western"><surname>Walter</surname><given-names>S</given-names></name><name name-style="western"><surname>Witsack</surname><given-names>W</given-names></name></person-group><year>2016</year><chapter-title>Rote Liste und Gesamtartenliste der Zikaden (<tp:taxon-name><tp:taxon-name-part taxon-name-part-type="order">Hemiptera</tp:taxon-name-part></tp:taxon-name>: <tp:taxon-name><tp:taxon-name-part taxon-name-part-type="suborder">Auchenorrhyncha</tp:taxon-name-part></tp:taxon-name>) Deutschlands [Red list and checklist of the planthoppers and leafhoppers (<tp:taxon-name><tp:taxon-name-part taxon-name-part-type="order">Hemiptera</tp:taxon-name-part></tp:taxon-name>: <tp:taxon-name><tp:taxon-name-part taxon-name-part-type="suborder">Auchenorrhyncha</tp:taxon-name-part></tp:taxon-name>) of Germany]</chapter-title><person-group person-group-type="editor"><name name-style="western"><surname>Gruttke</surname><given-names>H</given-names></name><name name-style="western"><surname>Balzer</surname><given-names>S</given-names></name><name name-style="western"><surname>Binot-Hafke</surname><given-names>M</given-names></name><name name-style="western"><surname>Haupt</surname><given-names>H</given-names></name><name name-style="western"><surname>Hofbauer</surname><given-names>N</given-names></name><name name-style="western"><surname>Ludwig</surname><given-names>G</given-names></name><name name-style="western"><surname>Matzke-Hajek</surname><given-names>G</given-names></name><name name-style="western"><surname>Ries</surname><given-names>M</given-names></name></person-group><source>Rote Liste gefährdeter Tiere, Pflanzen und Pilze Deutschlands, Band 4: Wirbellose Tiere (Teil 2)</source><edition>Naturschutz und Biologische Vielfalt</edition><volume>70 (4)</volume><size units="page">247-298</size><comment content-type="language">German</comment><isbn>978-3-7843-5474-3</isbn></element-citation></ref><ref id="B5743784"><element-citation xmlns:xlink="http://www.w3.org/1999/xlink" publication-type="article" xlink:type="simple"><person-group person-group-type="author"><name name-style="western"><surname>Trilar</surname><given-names>Tomi</given-names></name><name name-style="western"><surname>Gogala</surname><given-names>Matija</given-names></name></person-group><year>2010</year><article-title><italic><tp:taxon-name><tp:taxon-name-part taxon-name-part-type="genus" reg="Tettigetta">Tettigetta</tp:taxon-name-part> <tp:taxon-name-part taxon-name-part-type="species" reg="carayoni">carayoni</tp:taxon-name-part></tp:taxon-name></italic> Boulard (<tp:taxon-name><tp:taxon-name-part taxon-name-part-type="order">Hemiptera</tp:taxon-name-part></tp:taxon-name>: <tp:taxon-name><tp:taxon-name-part taxon-name-part-type="family">Cicadidae</tp:taxon-name-part></tp:taxon-name>) from Crete, faunistic data and first description of its song</article-title><source>Acta Entomologica Slovenica</source><volume>18</volume><issue>1</issue><fpage>5</fpage><lpage>18</lpage><uri xlink:type="simple">http://www2.pms-lj.si/pdf/Acta/AES_18-1_1_TRILAR.pdf</uri></element-citation></ref><ref id="B5743764"><element-citation xmlns:xlink="http://www.w3.org/1999/xlink" publication-type="article" xlink:type="simple"><person-group person-group-type="author"><name name-style="western"><surname>Trilar</surname><given-names>Tomi</given-names></name><name name-style="western"><surname>Gogala</surname><given-names>Matija</given-names></name></person-group><year>2012</year><article-title><italic><tp:taxon-name><tp:taxon-name-part taxon-name-part-type="genus" reg="Pagiphora">Pagiphora</tp:taxon-name-part> <tp:taxon-name-part taxon-name-part-type="species" reg="aschei">aschei</tp:taxon-name-part></tp:taxon-name></italic> Kartal (<tp:taxon-name><tp:taxon-name-part taxon-name-part-type="order">Hemiptera</tp:taxon-name-part></tp:taxon-name>: <tp:taxon-name><tp:taxon-name-part taxon-name-part-type="family">Cicadidae</tp:taxon-name-part></tp:taxon-name>) from Crete (Greece) - Distribution and description of its song</article-title><source>Acta Entomologica Slovenica</source><volume>20</volume><issue>1</issue><fpage>17</fpage><lpage>30</lpage><uri xlink:type="simple">https://www.dlib.si/details/URN:NBN:SI:doc-9UBXWFKW</uri></element-citation></ref><ref id="B5743331"><element-citation xmlns:xlink="http://www.w3.org/1999/xlink" publication-type="article" xlink:type="simple"><person-group person-group-type="author"><name name-style="western"><surname>Nedyalkov</surname><given-names>N</given-names></name></person-group><year>1908</year><article-title>Трети приносъ къмъ ентомологичната фауна на България [Third contribution to the entomological fauna of Bulgaria]</article-title><source>Периодично списание на българското книжовно дружество (Periodical Journal of the Bulgarian Literary Society)</source><volume>69</volume><issue>9-10</issue><fpage>670</fpage><lpage>692</lpage><comment content-type="language">Bulgarian</comment></element-citation></ref><ref id="B5743855"><element-citation xmlns:xlink="http://www.w3.org/1999/xlink" publication-type="article" xlink:type="simple"><person-group person-group-type="author"><name name-style="western"><surname>Yoakimov</surname><given-names>D</given-names></name></person-group><year>1909</year><article-title>По фауната на <tp:taxon-name><tp:taxon-name-part taxon-name-part-type="order">Hemiptera</tp:taxon-name-part></tp:taxon-name> въ България [On the fauna of <tp:taxon-name><tp:taxon-name-part taxon-name-part-type="order">Hemiptera</tp:taxon-name-part></tp:taxon-name> of Bulgaria]</article-title><source>Сборникъ за народни умотворения, наука и книжнина [Collection of folklore, science and literature]</source><volume>25</volume><issue>7</issue><fpage>1</fpage><lpage>34</lpage><comment content-type="language">Bulgarian</comment></element-citation></ref><ref id="B5742759"><element-citation xmlns:xlink="http://www.w3.org/1999/xlink" publication-type="article" xlink:type="simple"><person-group person-group-type="author"><name name-style="western"><surname>Dlabola</surname><given-names>Jiří</given-names></name></person-group><year>1955</year><article-title>Faunistika a některé nové druhy palearktických křísů. [Faunistik und neue Arten der palaearktischen Zikaden (<tp:taxon-name><tp:taxon-name-part taxon-name-part-type="suborder">Homoptera</tp:taxon-name-part></tp:taxon-name>, <tp:taxon-name><tp:taxon-name-part taxon-name-part-type="suborder">Auchenorrhyncha</tp:taxon-name-part></tp:taxon-name>)]</article-title><source>Acta Entomologica Musei Nationalis Pragae</source><volume>30</volume><fpage>121</fpage><lpage>128</lpage></element-citation></ref><ref id="B5742566"><element-citation xmlns:xlink="http://www.w3.org/1999/xlink" publication-type="article" xlink:type="simple"><person-group person-group-type="author"><name name-style="western"><surname>Bairyamova</surname><given-names>Viola Kirilova</given-names></name></person-group><year>1976</year><article-title>Цикади (<tp:taxon-name><tp:taxon-name-part taxon-name-part-type="suborder">Homoptera</tp:taxon-name-part></tp:taxon-name> <tp:taxon-name><tp:taxon-name-part taxon-name-part-type="suborder">Auchenorrhyncha</tp:taxon-name-part></tp:taxon-name>) по дъбовите гори в Странджа [Cicadas (<tp:taxon-name><tp:taxon-name-part taxon-name-part-type="suborder">Homoptera</tp:taxon-name-part></tp:taxon-name>, <tp:taxon-name><tp:taxon-name-part taxon-name-part-type="suborder">Auchenorrhyncha</tp:taxon-name-part></tp:taxon-name>) of oak forests of Strandzha Mt.]</article-title><source>Acta Zoologica Bulgarica</source><volume>5</volume><fpage>27</fpage><lpage>33</lpage><comment content-type="language">Bulgarian, English summary</comment></element-citation></ref><ref id="B5743361"><element-citation xmlns:xlink="http://www.w3.org/1999/xlink" publication-type="article" xlink:type="simple"><person-group person-group-type="author"><name name-style="western"><surname>Pelov</surname><given-names>Venelin</given-names></name></person-group><year>1968</year><article-title>Принос към проучването на българската цикадна фауна (<tp:taxon-name><tp:taxon-name-part taxon-name-part-type="suborder">Homoptera</tp:taxon-name-part></tp:taxon-name>: <tp:taxon-name><tp:taxon-name-part taxon-name-part-type="suborder">Auchenorrhyncha</tp:taxon-name-part></tp:taxon-name>) [Beitrag zur Erforschung der bulgarischen zikadenfauna (<tp:taxon-name><tp:taxon-name-part taxon-name-part-type="suborder">Homoptera</tp:taxon-name-part></tp:taxon-name>: <tp:taxon-name><tp:taxon-name-part taxon-name-part-type="suborder">Auchenorrhyncha</tp:taxon-name-part></tp:taxon-name>)]</article-title><source>Bulletin de l'Institut de Zoologie et Musee</source><volume>26</volume><fpage>157</fpage><lpage>171</lpage><comment content-type="language">Bulgarian, German summary</comment></element-citation></ref><ref id="B5742576"><element-citation xmlns:xlink="http://www.w3.org/1999/xlink" publication-type="article" xlink:type="simple"><person-group person-group-type="author"><name name-style="western"><surname>Bairyamova</surname><given-names>Viola Кirilova</given-names></name></person-group><year>1992</year><article-title>Проучвания върху цикадната фауна (<tp:taxon-name><tp:taxon-name-part taxon-name-part-type="suborder">Homoptera</tp:taxon-name-part></tp:taxon-name>, <tp:taxon-name><tp:taxon-name-part taxon-name-part-type="suborder">Auchenorrhyncha</tp:taxon-name-part></tp:taxon-name>) на Родопите [Studies on cicade fauna (<tp:taxon-name><tp:taxon-name-part taxon-name-part-type="suborder">Homoptera</tp:taxon-name-part></tp:taxon-name>, <tp:taxon-name><tp:taxon-name-part taxon-name-part-type="suborder">Auchenorrhyncha</tp:taxon-name-part></tp:taxon-name>) of the Rhodopes]</article-title><source>Acta Zoologica Bulgarica</source><volume>44</volume><fpage>55</fpage><lpage>56</lpage><comment content-type="language">Bulgarian, English summary</comment></element-citation></ref><ref id="B5742556"><element-citation xmlns:xlink="http://www.w3.org/1999/xlink" publication-type="article" xlink:type="simple"><person-group person-group-type="author"><name name-style="western"><surname>Bairamova</surname><given-names>Viola Kirilova</given-names></name></person-group><year>1978</year><article-title>Дендрофилни видове цикади (<tp:taxon-name><tp:taxon-name-part taxon-name-part-type="suborder">Homoptera</tp:taxon-name-part></tp:taxon-name>, <tp:taxon-name><tp:taxon-name-part taxon-name-part-type="suborder">Auchenorrhyncha</tp:taxon-name-part></tp:taxon-name>) по дъбовите гори в България [Dendrophilous cicada species (<tp:taxon-name><tp:taxon-name-part taxon-name-part-type="suborder">Homoptera</tp:taxon-name-part></tp:taxon-name>, <tp:taxon-name><tp:taxon-name-part taxon-name-part-type="suborder">Auchenorrhyncha</tp:taxon-name-part></tp:taxon-name>) found in oak forests in Bulgaria]</article-title><source>Acta Zoologica Bulgarica</source><volume>9</volume><fpage>15</fpage><lpage>21</lpage><comment content-type="language">Bulgarian, English summary</comment></element-citation></ref><ref id="B5743411"><element-citation xmlns:xlink="http://www.w3.org/1999/xlink" publication-type="article" xlink:type="simple"><person-group person-group-type="author"><name name-style="western"><surname>Popov</surname><given-names>Andrej V</given-names></name></person-group><year>1975</year><article-title>Строение тимбалов и характеристика звуковых cигналов певчих цикад (<tp:taxon-name><tp:taxon-name-part taxon-name-part-type="suborder">Homoptera</tp:taxon-name-part></tp:taxon-name>, <tp:taxon-name><tp:taxon-name-part taxon-name-part-type="family">Cicadidae</tp:taxon-name-part></tp:taxon-name>) южных районов СССР [The structure of tymbals and characteristics of sound signals of singing cicadas (<tp:taxon-name><tp:taxon-name-part taxon-name-part-type="suborder">Homoptera</tp:taxon-name-part></tp:taxon-name>, <tp:taxon-name><tp:taxon-name-part taxon-name-part-type="family">Cicadidae</tp:taxon-name-part></tp:taxon-name>) from the southern regions of the USSR.– Entomological Review 54 (2): 7-36]</article-title><source>Энтомологическое обозрение</source><volume>54</volume><issue>2</issue><fpage>258</fpage><lpage>290</lpage><comment content-type="language">Russian, English translation</comment></element-citation></ref><ref id="B5743140"><element-citation xmlns:xlink="http://www.w3.org/1999/xlink" publication-type="article" xlink:type="simple"><person-group person-group-type="author"><name name-style="western"><surname>Joermann</surname><given-names>G</given-names></name><name name-style="western"><surname>Schneider</surname><given-names>H</given-names></name></person-group><year>1987</year><article-title>The songs of four species of cicada in Yugoslavia (<tp:taxon-name><tp:taxon-name-part taxon-name-part-type="suborder">Homoptera</tp:taxon-name-part></tp:taxon-name>: <tp:taxon-name><tp:taxon-name-part taxon-name-part-type="family">Cicadidae</tp:taxon-name-part></tp:taxon-name>)</article-title><source>Zoologischer Anzeiger</source><volume>219</volume><issue>5/6</issue><fpage>283</fpage><lpage>296</lpage></element-citation></ref><ref id="B5742680"><element-citation xmlns:xlink="http://www.w3.org/1999/xlink" publication-type="article" xlink:type="simple"><person-group person-group-type="author"><name name-style="western"><surname>Boulard</surname><given-names>Michel</given-names></name></person-group><year>1995</year><article-title>Postures de cymbalisation, cymbalisations et cartes d'identité acoustique des cigales. 1. Généralités et espèces méditerranéenes (<tp:taxon-name><tp:taxon-name-part taxon-name-part-type="suborder">Homoptera</tp:taxon-name-part></tp:taxon-name> <tp:taxon-name><tp:taxon-name-part taxon-name-part-type="superfamily">Cicadoidea</tp:taxon-name-part></tp:taxon-name>)</article-title><source>Travaux du Laboratoire Biologie et Evolution des Insectes <tp:taxon-name><tp:taxon-name-part taxon-name-part-type="superorder">Hemipteroidea</tp:taxon-name-part></tp:taxon-name>, École Pratique des Hautes Études, Biologie et Évolution des Insectes</source><volume>7/8</volume><fpage>1</fpage><lpage>72</lpage></element-citation></ref><ref id="B5742895"><element-citation xmlns:xlink="http://www.w3.org/1999/xlink" publication-type="article" xlink:type="simple"><person-group person-group-type="author"><name name-style="western"><surname>Gogala</surname><given-names>Matija</given-names></name><name name-style="western"><surname>Popov</surname><given-names>Andrej V</given-names></name><name name-style="western"><surname>Ribarič</surname><given-names>D</given-names></name></person-group><year>1996</year><article-title>Bioacoustics of singing cicadas of the western Palaearctic: <italic><tp:taxon-name><tp:taxon-name-part taxon-name-part-type="genus" reg="Cicadetta">Cicadetta</tp:taxon-name-part> <tp:taxon-name-part taxon-name-part-type="species" reg="tibialis">tibialis</tp:taxon-name-part></tp:taxon-name></italic> (Panzer) (<tp:taxon-name><tp:taxon-name-part taxon-name-part-type="superfamily">Cicadoidea</tp:taxon-name-part></tp:taxon-name>: <tp:taxon-name><tp:taxon-name-part taxon-name-part-type="superfamily">Tibicinidea</tp:taxon-name-part></tp:taxon-name>)</article-title><source>Acta Entomologica Slovenica</source><volume>42</volume><issue>2</issue><fpage>45</fpage><lpage>62</lpage><uri xlink:type="simple">https://www.dlib.si/details/URN:NBN:SI:DOC-FIEX1VQT</uri></element-citation></ref><ref id="B5743712"><element-citation xmlns:xlink="http://www.w3.org/1999/xlink" publication-type="article" xlink:type="simple"><person-group person-group-type="author"><name name-style="western"><surname>Sueur</surname><given-names>Jérôme</given-names></name><name name-style="western"><surname>Puissant</surname><given-names>Stéphane</given-names></name></person-group><year>2000</year><article-title>Émissions sonores d'une population française de <italic><tp:taxon-name><tp:taxon-name-part taxon-name-part-type="genus" reg="Cicadivetta">Cicadivetta</tp:taxon-name-part> <tp:taxon-name-part taxon-name-part-type="species" reg="tibialis">tibialis</tp:taxon-name-part></tp:taxon-name></italic> (Panzer, 1798) (<tp:taxon-name><tp:taxon-name-part taxon-name-part-type="order">Hemiptera</tp:taxon-name-part></tp:taxon-name>: <tp:taxon-name><tp:taxon-name-part taxon-name-part-type="superfamily">Cicadoidea</tp:taxon-name-part></tp:taxon-name>: <tp:taxon-name><tp:taxon-name-part taxon-name-part-type="family">Cicadidae</tp:taxon-name-part></tp:taxon-name>)</article-title><source>Annales de la Société Entomologique de France (Nouvelle série)</source><volume>36</volume><issue>3</issue><fpage>261</fpage><lpage>268</lpage><uri xlink:type="simple">http://gallica.bnf.fr/ark:/12148/bpt6k6142003d/f43</uri></element-citation></ref><ref id="B5743988"><element-citation xmlns:xlink="http://www.w3.org/1999/xlink" publication-type="website" xlink:type="simple"><person-group person-group-type="editor"><name name-style="western"><surname>Gogala</surname><given-names>Matija</given-names></name></person-group><article-title>Songs of European singing cicadas / Napevi evropskih škržadov</article-title><uri xlink:type="simple">http://www.cicadasong.eu/</uri><date-in-citation content-type="access-date">2020-04-17T00:00:00+03:00</date-in-citation></element-citation></ref></ref-list></tp:taxon-treatment>
