# Supplementary material for: Checklist and provisional atlas of singing cicadas (Hemiptera: Cicadidae) of Bulgaria, based on bioacoustics
Source: Biodivers Data J. 2020 Oct 9;8:e54424. doi: 10.3897/BDJ.8.e54424 (PMC7567745; doi:10.3897/BDJ.8.e54424)
Supplement: XML Treatment for Tettigettula pygmea [file BDJ.8.e54424-treatment20.xml]

<!DOCTYPE tp:taxon-treatment
  PUBLIC "-//TaxonX//DTD Taxonomic Treatment Publishing DTD v0 20100105//EN" "tax-treatment-NSO.dtd">
<tp:taxon-treatment xmlns:tp="http://www.plazi.org/taxpub"><tp:treatment-meta><mixed-citation publication-type="journal"><person-group><name><surname>Trilar</surname><given-names>Tomi</given-names></name><name><surname>Gjonov</surname><given-names>Ilia</given-names></name><name><surname>Gogala</surname><given-names>Matija</given-names></name></person-group><article-title>Checklist and provisional atlas of singing cicadas (<tp:taxon-name><tp:taxon-name-part taxon-name-part-type="order">Hemiptera</tp:taxon-name-part></tp:taxon-name>: <tp:taxon-name><tp:taxon-name-part taxon-name-part-type="family">Cicadidae</tp:taxon-name-part></tp:taxon-name>) of Bulgaria, based on bioacoustics</article-title><source>Biodivers Data J</source><day>09</day><month>10</month><year>2020</year><volume>8</volume><pub-id pub-id-type="doi">10.3897/BDJ.8.e54424</pub-id></mixed-citation></tp:treatment-meta><tp:nomenclature><tp:taxon-name><object-id xmlns:xlink="http://www.w3.org/1999/xlink" content-type="arpha" xlink:type="simple">107A6085-7EB8-57B5-91D5-7AF7A3BF630F</object-id><tp:taxon-name-part taxon-name-part-type="genus">Tettigettula</tp:taxon-name-part> <tp:taxon-name-part taxon-name-part-type="species">pygmea</tp:taxon-name-part></tp:taxon-name><tp:taxon-authority>(Olivier, 1790)</tp:taxon-authority></tp:nomenclature><tp:treatment-sec sec-type="Distribution"><title>Distribution</title><p><bold><underline>General distribution:</underline> Southern Europe</bold>: Albania, Austria (<xref ref-type="bibr" rid="B5743551">Schedl 2004</xref>), Croatia, France, Greece, Italy (including Sicily (<xref ref-type="bibr" rid="B5743044">Hertach 2011</xref>)), North Macedonia, Romania, Serbia (<xref ref-type="bibr" rid="B5743100">Horváth 1903</xref>, <xref ref-type="bibr" rid="B5743110">Janković 1966</xref>, <xref ref-type="bibr" rid="B5743130">Janković 1975</xref>, <xref ref-type="bibr" rid="B5742925">Gogala and Trilar 2016</xref>), Slovenia (all data except for the countries with the citation in brackets are summarised by <xref ref-type="bibr" rid="B5742783">Duffels and van der Laan 1985</xref> and <xref ref-type="bibr" rid="B5743532">Sanborn 2014</xref>).</p><p>It was not found in Spain (<xref ref-type="bibr" rid="B5743450">Puissant 2006</xref>, <xref ref-type="bibr" rid="B5743479">Puissant and Sueur 2010</xref>) and on the eastern side of Rechinger’s line in the Aegean Sea (<xref ref-type="bibr" rid="B5742905">Gogala and Trilar 2014</xref>), which represents the zoogeographical border between the European and Asian fauna.</p><p><bold><underline>Distribution in Bulgaria</underline></bold>: <italic><tp:taxon-name><tp:taxon-name-part taxon-name-part-type="genus" reg="Tettigettula">Tettigettula</tp:taxon-name-part> <tp:taxon-name-part taxon-name-part-type="species" reg="pygmea">pygmea</tp:taxon-name-part></tp:taxon-name></italic> was found for the first time in Bulgaria at three localities in Strandzha Mt. (Fig. <xref ref-type="fig" rid="F5781552">60</xref>) with an altitude distribution between the sea level and 200 m (18-146 m a.s.l.) (Fig. <xref ref-type="fig" rid="F5781556">61</xref>).</p></tp:treatment-sec><tp:treatment-sec sec-type="Notes"><title>Notes</title><p><bold><underline>Acoustic behaviour</underline></bold>: The song was described by <xref ref-type="bibr" rid="B5742680">Boulard (1995)</xref>, <xref ref-type="bibr" rid="B5743431">Popov et al. (1997)</xref>, <xref ref-type="bibr" rid="B5742831">Gogala (2002)</xref> and <xref ref-type="bibr" rid="B5743479">Puissant and Sueur (2010)</xref>.</p><p>The <italic>calling song</italic> consists of two phrases with repeating patterns (Figs <xref ref-type="fig" rid="F5781560">62</xref>, <xref ref-type="fig" rid="F5781564">63</xref>). In the first phrase (duration 250-500 ms), the long echeme (duration 175 ± 41 ms) is usually followed by 2-4 short echemes (duration 5-6 ms) (Fig. <xref ref-type="fig" rid="F5781560">62</xref>). The second phrase (duration 320-560 ms) also consists of a long echeme (duration 273 ± 41 ms), followed by one longer short echeme (duration 60 ± 6 ms) or without it (30% of the phrases) (Fig. <xref ref-type="fig" rid="F5781564">63</xref>) (<xref ref-type="bibr" rid="B5743431">Popov et al. 1997</xref>). Sequences of the first phrase can change to the second phrase without interruption (<xref ref-type="bibr" rid="B5743431">Popov et al. 1997</xref>, <xref ref-type="bibr" rid="B5742831">Gogala 2002</xref>). The main energy of both singing patterns is between 15 and 25 kHz, mainly in inaudible ultrasound (Figs <xref ref-type="fig" rid="F5781560">62</xref>, <xref ref-type="fig" rid="F5781564">63</xref>), therefore the use of an ultrasonic detector is appropriate (<xref ref-type="bibr" rid="B5743431">Popov et al. 1997</xref>, <xref ref-type="bibr" rid="B5742831">Gogala 2002</xref>).</p><p>Selected <ext-link xmlns:xlink="http://www.w3.org/1999/xlink" ext-link-type="uri" xlink:href="http://www.cicadasong.eu/cicadettinae/tettigettula-pygmea.html" xlink:type="simple">sound samples of <italic>Tettigettula pygmea</italic></ext-link> are available on the web pages <italic>Songs of the European singing cicadas</italic> (<xref ref-type="bibr" rid="B5743988">Gogala 2020</xref>).</p><p><underline><bold>Materials</bold>:</underline> Suppl. material <xref ref-type="supplementary-material" rid="S6096965">14</xref></p></tp:treatment-sec><tp:treatment-sec sec-type="Diagnosis"><title>Diagnosis</title><p><italic><tp:taxon-name><tp:taxon-name-part taxon-name-part-type="genus" reg="Tettigettula">Tettigettula</tp:taxon-name-part> <tp:taxon-name-part taxon-name-part-type="species" reg="pygmea">pygmea</tp:taxon-name-part></tp:taxon-name></italic> (Fig. <xref ref-type="fig" rid="F5781548">59</xref>) is the smallest European singing cicada. It sings in the high frequency range (i.e. <xref ref-type="bibr" rid="B5743431">Popov et al. 1997</xref>), usually high up in the tree canopies, especially in oaks (<xref ref-type="bibr" rid="B5742831">Gogala 2002</xref>), usually higher than 2 m (<xref ref-type="bibr" rid="B5743450">Puissant 2006</xref>). Only in some areas are the shrubs predominantly populated. The species inhabit warm Mediterranean vegetation (<xref ref-type="bibr" rid="B5743450">Puissant 2006</xref>).</p></tp:treatment-sec><tp:treatment-sec><!--Section generated to contain objects referenced in tp:taxon-treatment.--><fig id="F5781552" position="float" orientation="portrait"><object-id xmlns:xlink="http://www.w3.org/1999/xlink" content-type="arpha" xlink:type="simple">6579AB45-E397-5CEE-86D9-81112006FD27</object-id><object-id xmlns:xlink="http://www.w3.org/1999/xlink" content-type="doi" xlink:type="simple">10.3897/BDJ.8.e54424.figure60</object-id><label>Figure 60.</label><caption><p><bold>Map with localities of <italic><tp:taxon-name><tp:taxon-name-part taxon-name-part-type="genus" reg="Tettigettula">Tettigettula</tp:taxon-name-part> <tp:taxon-name-part taxon-name-part-type="species" reg="pygmea">pygmea</tp:taxon-name-part></tp:taxon-name></italic> in Bulgaria.</bold> Red - bioacoustic data collected in this survey.</p></caption><graphic xmlns:xlink="http://www.w3.org/1999/xlink" xlink:href="bdj-08-e54424-g060.png" position="float" id="oo_407163.png" orientation="portrait" xlink:type="simple"><uri content-type="original_file" xlink:type="simple">https://binary.pensoft.net/fig/407163</uri></graphic></fig><fig id="F5781556" position="float" orientation="portrait"><object-id xmlns:xlink="http://www.w3.org/1999/xlink" content-type="arpha" xlink:type="simple">D2CABA50-4FD6-59EE-AAFB-A11EDA1C6D59</object-id><object-id xmlns:xlink="http://www.w3.org/1999/xlink" content-type="doi" xlink:type="simple">10.3897/BDJ.8.e54424.figure61</object-id><label>Figure 61.</label><caption><p><bold>Altitudinal distribution of <italic><tp:taxon-name><tp:taxon-name-part taxon-name-part-type="genus" reg="Tettigettula">Tettigettula</tp:taxon-name-part> <tp:taxon-name-part taxon-name-part-type="species" reg="pygmea">pygmea</tp:taxon-name-part></tp:taxon-name></italic>.</bold> The percentage of the recorded localities is displayed in 200-metre altitude zones.</p></caption><graphic xmlns:xlink="http://www.w3.org/1999/xlink" xlink:href="bdj-08-e54424-g061.png" position="float" id="oo_443802.png" orientation="portrait" xlink:type="simple"><uri content-type="original_file" xlink:type="simple">https://binary.pensoft.net/fig/443802</uri></graphic></fig><fig id="F5781560" position="float" orientation="portrait"><object-id xmlns:xlink="http://www.w3.org/1999/xlink" content-type="arpha" xlink:type="simple">D4DB04F4-4B9C-551A-8525-3B9082E1CDD3</object-id><object-id xmlns:xlink="http://www.w3.org/1999/xlink" content-type="doi" xlink:type="simple">10.3897/BDJ.8.e54424.figure62</object-id><label>Figure 62.</label><caption><p><bold>First phrase of the calling song of <italic><tp:taxon-name><tp:taxon-name-part taxon-name-part-type="genus" reg="Tettigettula">Tettigettula</tp:taxon-name-part><tp:taxon-name-part taxon-name-part-type="species" reg="pygmea">pygmea</tp:taxon-name-part></tp:taxon-name></italic></bold>. (A) spectrogram and oscillogram of the selected part of the first phrase of the calling song; (B) oscillogram of the enlarged part corresponding to the inverted window in (A).</p></caption><graphic xmlns:xlink="http://www.w3.org/1999/xlink" xlink:href="bdj-08-e54424-g062.png" position="float" id="oo_407168.png" orientation="portrait" xlink:type="simple"><uri content-type="original_file" xlink:type="simple">https://binary.pensoft.net/fig/407168</uri></graphic></fig><fig id="F5781564" position="float" orientation="portrait"><object-id xmlns:xlink="http://www.w3.org/1999/xlink" content-type="arpha" xlink:type="simple">BA7461BD-B883-59DB-B743-B7E68CD1DE7B</object-id><object-id xmlns:xlink="http://www.w3.org/1999/xlink" content-type="doi" xlink:type="simple">10.3897/BDJ.8.e54424.figure63</object-id><label>Figure 63.</label><caption><p><bold>Second phrase of the calling song of <italic><tp:taxon-name><tp:taxon-name-part taxon-name-part-type="genus" reg="Tettigettula">Tettigettula</tp:taxon-name-part><tp:taxon-name-part taxon-name-part-type="species" reg="pygmea">pygmea</tp:taxon-name-part></tp:taxon-name></italic></bold>. (A) spectrogram and oscillogram of the selected part of the second phrase of the calling song; (B) oscillogram of the enlarged part corresponding to the inverted window in (A).</p></caption><graphic xmlns:xlink="http://www.w3.org/1999/xlink" xlink:href="bdj-08-e54424-g063.png" position="float" id="oo_407169.png" orientation="portrait" xlink:type="simple"><uri content-type="original_file" xlink:type="simple">https://binary.pensoft.net/fig/407169</uri></graphic></fig><supplementary-material xmlns:xlink="http://www.w3.org/1999/xlink" id="S6096965" orientation="portrait" position="float" xlink:type="simple"><object-id content-type="arpha" xlink:type="simple">1323D3B4-0D96-589D-8452-23AE7AFFEC1B</object-id><object-id content-type="doi" xlink:type="simple">10.3897/BDJ.8.e54424.suppl14</object-id><label>Supplementary material 14</label><caption><p><italic><tp:taxon-name><tp:taxon-name-part taxon-name-part-type="genus" reg="Tettigettula">Tettigettula</tp:taxon-name-part> <tp:taxon-name-part taxon-name-part-type="species" reg="pygmea">pygmea</tp:taxon-name-part></tp:taxon-name></italic> faunistic data. Checklist and provisional atlas of singing cicadas (<tp:taxon-name><tp:taxon-name-part taxon-name-part-type="order">Hemiptera</tp:taxon-name-part></tp:taxon-name>: <tp:taxon-name><tp:taxon-name-part taxon-name-part-type="family">Cicadidae</tp:taxon-name-part></tp:taxon-name>) of Bulgaria, based on bioacoustics</p></caption><statement content-type="dataType"><label>Data type</label><p>Occurrences</p></statement><p>File: oo_449215.csv</p><media xlink:href="bdj-08-e54424-s014.csv" mimetype="Comma Separated Values File" mime-subtype="csv" position="float" orientation="portrait" xlink:type="simple"><uri content-type="original_file" xlink:type="simple">https://binary.pensoft.net/file/449215</uri></media><attrib specific-use="authors">Tomi Trilar, Ilia Gjonov, Matija Gogala</attrib></supplementary-material><fig id="F5781548" position="float" orientation="portrait"><object-id xmlns:xlink="http://www.w3.org/1999/xlink" content-type="arpha" xlink:type="simple">367D2362-D5AF-54FB-B325-414D4D153F5E</object-id><object-id xmlns:xlink="http://www.w3.org/1999/xlink" content-type="doi" xlink:type="simple">10.3897/BDJ.8.e54424.figure59</object-id><label>Figure 59.</label><caption><p>
          <bold><italic><tp:taxon-name><tp:taxon-name-part taxon-name-part-type="genus" reg="Tettigettula">Tettigettula</tp:taxon-name-part> <tp:taxon-name-part taxon-name-part-type="species" reg="pygmea">pygmea</tp:taxon-name-part></tp:taxon-name></italic> male.</bold>
        </p></caption><graphic xmlns:xlink="http://www.w3.org/1999/xlink" xlink:href="bdj-08-e54424-g059.jpg" position="float" id="oo_407162.jpg" orientation="portrait" xlink:type="simple"><uri content-type="original_file" xlink:type="simple">https://binary.pensoft.net/fig/407162</uri></graphic></fig></tp:treatment-sec><ref-list><ref id="B5743551"><element-citation xmlns:xlink="http://www.w3.org/1999/xlink" publication-type="article" xlink:type="simple"><person-group person-group-type="author"><name name-style="western"><surname>Schedl</surname><given-names>Wolfgang</given-names></name></person-group><year>2004</year><article-title>Die Singzikaden des Burgenlandes (Österreich) (<tp:taxon-name><tp:taxon-name-part taxon-name-part-type="class">Insecta</tp:taxon-name-part></tp:taxon-name>: <tp:taxon-name><tp:taxon-name-part taxon-name-part-type="suborder">Homoptera</tp:taxon-name-part></tp:taxon-name>, <tp:taxon-name><tp:taxon-name-part taxon-name-part-type="superfamily">Cicadoidea</tp:taxon-name-part></tp:taxon-name>)</article-title><source>Linzer Biologische Beiträge</source><volume>36</volume><fpage>913</fpage><lpage>917</lpage><uri xlink:type="simple">https://www.zobodat.at/pdf/LBB_0036_2_0913-0917.pdf</uri></element-citation></ref><ref id="B5743044"><element-citation xmlns:xlink="http://www.w3.org/1999/xlink" publication-type="article" xlink:type="simple"><person-group person-group-type="author"><name name-style="western"><surname>Hertach</surname><given-names>Thomas</given-names></name></person-group><year>2011</year><article-title>Spectacular song pattern from the Sicilian Mountains: The new cicada species <italic><tp:taxon-name><tp:taxon-name-part taxon-name-part-type="genus" reg="Cicadetta">Cicadetta</tp:taxon-name-part> <tp:taxon-name-part taxon-name-part-type="species" reg="anapaistica">anapaistica</tp:taxon-name-part></tp:taxon-name></italic> sp. n. (<tp:taxon-name><tp:taxon-name-part taxon-name-part-type="order">Hemiptera</tp:taxon-name-part></tp:taxon-name>: <tp:taxon-name><tp:taxon-name-part taxon-name-part-type="family">Cicadidae</tp:taxon-name-part></tp:taxon-name>)</article-title><source>Zootaxa</source><volume>2771</volume><issue>2771</issue><fpage>25</fpage><lpage>40</lpage><pub-id pub-id-type="doi">10.11646/zootaxa.2771.1.3</pub-id></element-citation></ref><ref id="B5743100"><element-citation xmlns:xlink="http://www.w3.org/1999/xlink" publication-type="article" xlink:type="simple"><person-group person-group-type="author"><name name-style="western"><surname>Horváth</surname><given-names>Géza</given-names></name></person-group><year>1903</year><article-title>Szerbia <tp:taxon-name><tp:taxon-name-part taxon-name-part-type="order">Hemiptera</tp:taxon-name-part></tp:taxon-name>-faunája (Fauna Hemipterorum Serbiae)</article-title><source>Annales Musei Nationalis Hungarici</source><volume>1</volume><issue>1</issue><fpage>3</fpage><lpage>28</lpage><uri xlink:type="simple">https://library.hungaricana.hu/hu/view/ORSZ_TTUD_Annales_1903_001/?pg=6&amp;layout=s</uri></element-citation></ref><ref id="B5743110"><element-citation xmlns:xlink="http://www.w3.org/1999/xlink" publication-type="article" xlink:type="simple"><person-group person-group-type="author"><name name-style="western"><surname>Janković</surname><given-names>Ljubodrag</given-names></name></person-group><year>1966</year><article-title>Fauna <tp:taxon-name><tp:taxon-name-part taxon-name-part-type="suborder">Homoptera</tp:taxon-name-part></tp:taxon-name>: <tp:taxon-name><tp:taxon-name-part taxon-name-part-type="suborder">Auchenorrhyncha</tp:taxon-name-part></tp:taxon-name> Srbije, II</article-title><source>Glasnik Prirodnjačkog muzeja, serija B</source><volume>21</volume><fpage>137</fpage><lpage>166</lpage><comment content-type="language">Serbian</comment></element-citation></ref><ref id="B5743130"><element-citation xmlns:xlink="http://www.w3.org/1999/xlink" publication-type="article" xlink:type="simple"><person-group person-group-type="author"><name name-style="western"><surname>Janković</surname><given-names>Ljubodrag</given-names></name></person-group><year>1975</year><article-title>Fauna <tp:taxon-name><tp:taxon-name-part taxon-name-part-type="suborder">Homoptera</tp:taxon-name-part></tp:taxon-name>: <tp:taxon-name><tp:taxon-name-part taxon-name-part-type="suborder">Auchenorrhyncha</tp:taxon-name-part></tp:taxon-name> SR Srbije</article-title><source>Srpska Akademija Nauka i Umetnosti, Zlbornik Radova o Enbomofauni SR Srbije</source><volume>1</volume><fpage>85</fpage><lpage>112</lpage><comment content-type="language">Serbian</comment></element-citation></ref><ref id="B5742925"><element-citation xmlns:xlink="http://www.w3.org/1999/xlink" publication-type="article" xlink:type="simple"><person-group person-group-type="author"><name name-style="western"><surname>Gogala</surname><given-names>Matija</given-names></name><name name-style="western"><surname>Trilar</surname><given-names>Tomi</given-names></name></person-group><year>2016</year><article-title>First bioacoustic survey of singing cicadas (<tp:taxon-name><tp:taxon-name-part taxon-name-part-type="order">Hemiptera</tp:taxon-name-part></tp:taxon-name>: <tp:taxon-name><tp:taxon-name-part taxon-name-part-type="family">Cicadidae</tp:taxon-name-part></tp:taxon-name>) in Serbia</article-title><source>Acta Entomologica Serbica</source><volume>21</volume><fpage>1</fpage><lpage>12</lpage><pub-id pub-id-type="doi">10.5281/zenodo.108592</pub-id></element-citation></ref><ref id="B5742783"><element-citation xmlns:xlink="http://www.w3.org/1999/xlink" publication-type="book" xlink:type="simple"><person-group person-group-type="author"><name name-style="western"><surname>Duffels</surname><given-names>J P</given-names></name><name name-style="western"><surname>van der Laan</surname><given-names>P A</given-names></name></person-group><year>1985</year><source>Catalogue of the <tp:taxon-name><tp:taxon-name-part taxon-name-part-type="superfamily">Cicadoidea</tp:taxon-name-part></tp:taxon-name> (<tp:taxon-name><tp:taxon-name-part taxon-name-part-type="suborder">Homoptera</tp:taxon-name-part></tp:taxon-name>, Auchenorhyncha) 1956-1980</source><publisher-name>Dr W Junk Publisher</publisher-name><publisher-loc>Dordrecht, Boston, Lancaster</publisher-loc><isbn>9061935229</isbn></element-citation></ref><ref id="B5743532"><element-citation xmlns:xlink="http://www.w3.org/1999/xlink" publication-type="book" xlink:type="simple"><person-group person-group-type="author"><name name-style="western"><surname>Sanborn</surname><given-names>Allen F</given-names></name></person-group><year>2014</year><source>Catalogue of the <tp:taxon-name><tp:taxon-name-part taxon-name-part-type="superfamily">Cicadoidea</tp:taxon-name-part></tp:taxon-name></source><publisher-name>Academic Press/Elsevier</publisher-name><publisher-loc>London, UK</publisher-loc><size units="page">1001</size></element-citation></ref><ref id="B5743450"><element-citation xmlns:xlink="http://www.w3.org/1999/xlink" publication-type="book" xlink:type="simple"><person-group person-group-type="author"><name name-style="western"><surname>Puissant</surname><given-names>Stéphane</given-names></name></person-group><year>2006</year><source>Contribution à la connaissances des Cigales de France: géonémie et écologie des populations (<tp:taxon-name><tp:taxon-name-part taxon-name-part-type="order">Hemiptera</tp:taxon-name-part></tp:taxon-name>, <tp:taxon-name><tp:taxon-name-part taxon-name-part-type="family">Cicadidae</tp:taxon-name-part></tp:taxon-name>)</source><publisher-name>Association pour la caractérisation et l'étude des entomocénoses</publisher-name><publisher-loc>Bédeilhac et Aynat</publisher-loc></element-citation></ref><ref id="B5743479"><element-citation xmlns:xlink="http://www.w3.org/1999/xlink" publication-type="article" xlink:type="simple"><person-group person-group-type="author"><name name-style="western"><surname>Puissant</surname><given-names>Stéphane</given-names></name><name name-style="western"><surname>Sueur</surname><given-names>Jérôme</given-names></name></person-group><year>2010</year><article-title>A hotspot for Mediterranean cicadas (<tp:taxon-name><tp:taxon-name-part taxon-name-part-type="class">Insecta</tp:taxon-name-part></tp:taxon-name>: <tp:taxon-name><tp:taxon-name-part taxon-name-part-type="order">Hemiptera</tp:taxon-name-part></tp:taxon-name>: <tp:taxon-name><tp:taxon-name-part taxon-name-part-type="family">Cicadidae</tp:taxon-name-part></tp:taxon-name>): New genera, species and songs from southern Spain</article-title><source>Systematics and Biodiversity</source><volume>8</volume><issue>4</issue><fpage>555</fpage><lpage>574</lpage><pub-id pub-id-type="doi">10.1080/14772000.2010.532832</pub-id></element-citation></ref><ref id="B5742905"><element-citation xmlns:xlink="http://www.w3.org/1999/xlink" publication-type="article" xlink:type="simple"><person-group person-group-type="author"><name name-style="western"><surname>Gogala</surname><given-names>Matija</given-names></name><name name-style="western"><surname>Trilar</surname><given-names>Tomi</given-names></name></person-group><year>2014</year><article-title>Distribution of endemic cicadas (<tp:taxon-name><tp:taxon-name-part taxon-name-part-type="order">Hemiptera</tp:taxon-name-part></tp:taxon-name>: <tp:taxon-name><tp:taxon-name-part taxon-name-part-type="family">Cicadidae</tp:taxon-name-part></tp:taxon-name>) on Evia and adjacent islands in Greece</article-title><source>Acta Entomologica Slovenica</source><volume>22</volume><issue>1</issue><fpage>45</fpage><lpage>58</lpage><uri xlink:type="simple">http://www.pms-lj.si/si/files/default/Publikacije/Strokovna-glasila/Acta-entomologica-slovenica/2014/4 GOGALA 1_2014.pdf</uri></element-citation></ref><ref id="B5742680"><element-citation xmlns:xlink="http://www.w3.org/1999/xlink" publication-type="article" xlink:type="simple"><person-group person-group-type="author"><name name-style="western"><surname>Boulard</surname><given-names>Michel</given-names></name></person-group><year>1995</year><article-title>Postures de cymbalisation, cymbalisations et cartes d'identité acoustique des cigales. 1. Généralités et espèces méditerranéenes (<tp:taxon-name><tp:taxon-name-part taxon-name-part-type="suborder">Homoptera</tp:taxon-name-part></tp:taxon-name> <tp:taxon-name><tp:taxon-name-part taxon-name-part-type="superfamily">Cicadoidea</tp:taxon-name-part></tp:taxon-name>)</article-title><source>Travaux du Laboratoire Biologie et Evolution des Insectes <tp:taxon-name><tp:taxon-name-part taxon-name-part-type="superorder">Hemipteroidea</tp:taxon-name-part></tp:taxon-name>, École Pratique des Hautes Études, Biologie et Évolution des Insectes</source><volume>7/8</volume><fpage>1</fpage><lpage>72</lpage></element-citation></ref><ref id="B5743431"><element-citation xmlns:xlink="http://www.w3.org/1999/xlink" publication-type="article" xlink:type="simple"><person-group person-group-type="author"><name name-style="western"><surname>Popov</surname><given-names>Andrej V</given-names></name><name name-style="western"><surname>Beganović</surname><given-names>A</given-names></name><name name-style="western"><surname>Gogala</surname><given-names>Matija</given-names></name></person-group><year>1997</year><article-title>Bioacoustics of singing cicadas of the western Palaearctic: <italic><tp:taxon-name><tp:taxon-name-part taxon-name-part-type="genus" reg="Tettigetta">Tettigetta</tp:taxon-name-part> <tp:taxon-name-part taxon-name-part-type="species" reg="brullei">brullei</tp:taxon-name-part></tp:taxon-name></italic> (Fieber 1876) (<tp:taxon-name><tp:taxon-name-part taxon-name-part-type="superfamily">Cicadoidea</tp:taxon-name-part></tp:taxon-name>: <tp:taxon-name><tp:taxon-name-part taxon-name-part-type="family">Tibicinidae</tp:taxon-name-part></tp:taxon-name>)</article-title><source>Acta Entomologica Slovenica</source><volume>5</volume><issue>2</issue><fpage>89</fpage><lpage>102</lpage></element-citation></ref><ref id="B5742831"><element-citation xmlns:xlink="http://www.w3.org/1999/xlink" publication-type="chapter" xlink:type="simple"><person-group person-group-type="author"><name name-style="western"><surname>Gogala</surname><given-names>Matija</given-names></name></person-group><year>2002</year><chapter-title>Gesänge der Singzikaden aus Südost- und Mittel-Europa. pp 241-248</chapter-title><person-group person-group-type="editor"><name name-style="western"><surname>Holzinger</surname><given-names>Werner E.</given-names></name></person-group><source>Zikaden: Leafhoppers, Planthoppers and Cicadas (<tp:taxon-name><tp:taxon-name-part taxon-name-part-type="class">Insecta</tp:taxon-name-part></tp:taxon-name>: <tp:taxon-name><tp:taxon-name-part taxon-name-part-type="order">Hemiptera</tp:taxon-name-part></tp:taxon-name>: <tp:taxon-name><tp:taxon-name-part taxon-name-part-type="suborder">Auchenorrhyncha</tp:taxon-name-part></tp:taxon-name>)</source><publisher-name>Kataloge des Oberösterreichischen Landesmuseums, Neue Folge, Denisia, 4</publisher-name><size units="page">viii, 556</size><uri xlink:type="simple">https://www.zobodat.at/pdf/DENISIA_0004_0241-0248.pdf</uri><isbn>9783854740773</isbn></element-citation></ref><ref id="B5743988"><element-citation xmlns:xlink="http://www.w3.org/1999/xlink" publication-type="website" xlink:type="simple"><person-group person-group-type="editor"><name name-style="western"><surname>Gogala</surname><given-names>Matija</given-names></name></person-group><article-title>Songs of European singing cicadas / Napevi evropskih škržadov</article-title><uri xlink:type="simple">http://www.cicadasong.eu/</uri><date-in-citation content-type="access-date">2020-04-17T00:00:00+03:00</date-in-citation></element-citation></ref></ref-list></tp:taxon-treatment>
