# Supplementary material for: Checklist and provisional atlas of singing cicadas (Hemiptera: Cicadidae) of Bulgaria, based on bioacoustics
Source: Biodivers Data J. 2020 Oct 9;8:e54424. doi: 10.3897/BDJ.8.e54424 (PMC7567745; doi:10.3897/BDJ.8.e54424)
Supplement: XML Treatment for Pagiphora annulata [file BDJ.8.e54424-treatment22.xml]

<!DOCTYPE tp:taxon-treatment
  PUBLIC "-//TaxonX//DTD Taxonomic Treatment Publishing DTD v0 20100105//EN" "tax-treatment-NSO.dtd">
<tp:taxon-treatment xmlns:tp="http://www.plazi.org/taxpub"><tp:treatment-meta><mixed-citation publication-type="journal"><person-group><name><surname>Trilar</surname><given-names>Tomi</given-names></name><name><surname>Gjonov</surname><given-names>Ilia</given-names></name><name><surname>Gogala</surname><given-names>Matija</given-names></name></person-group><article-title>Checklist and provisional atlas of singing cicadas (<tp:taxon-name><tp:taxon-name-part taxon-name-part-type="order">Hemiptera</tp:taxon-name-part></tp:taxon-name>: <tp:taxon-name><tp:taxon-name-part taxon-name-part-type="family">Cicadidae</tp:taxon-name-part></tp:taxon-name>) of Bulgaria, based on bioacoustics</article-title><source>Biodivers Data J</source><day>09</day><month>10</month><year>2020</year><volume>8</volume><pub-id pub-id-type="doi">10.3897/BDJ.8.e54424</pub-id></mixed-citation></tp:treatment-meta><tp:nomenclature><tp:taxon-name><object-id xmlns:xlink="http://www.w3.org/1999/xlink" content-type="arpha" xlink:type="simple">6F3A5B2D-B279-5CD3-8B17-45C925EFCFFC</object-id><tp:taxon-name-part taxon-name-part-type="genus">Pagiphora</tp:taxon-name-part> <tp:taxon-name-part taxon-name-part-type="species">annulata</tp:taxon-name-part></tp:taxon-name><tp:taxon-authority>(Brullé, 1832)</tp:taxon-authority></tp:nomenclature><tp:treatment-sec sec-type="Distribution"><title>Distribution</title><p><bold><underline>General distribution:</underline> Southern Europe</bold>: Albania, Bulgaria, Greece, Moldova, North Macedonia, Romania, Serbia, Spain; <bold>Central Europe</bold>: Hungary, Slovakia; <bold>Middle East</bold>: Turkey (summarised by <xref ref-type="bibr" rid="B5742783">Duffels and van der Laan 1985</xref> and <xref ref-type="bibr" rid="B5743532">Sanborn 2014</xref>).</p><p>The populations from north Africa (Algeria, Tunisia) (<xref ref-type="bibr" rid="B5743322">Nast 1972</xref>) were later described as <italic><tp:taxon-name><tp:taxon-name-part taxon-name-part-type="genus" reg="Pagiphora">Pagiphora</tp:taxon-name-part> <tp:taxon-name-part taxon-name-part-type="species" reg="maghrebensis">maghrebensis</tp:taxon-name-part></tp:taxon-name></italic> Boulard, 1981 (<xref ref-type="bibr" rid="B5742640">Boulard 1981a</xref>, <xref ref-type="bibr" rid="B5742690">Boulard 1992b</xref>).</p><p>One of the biodiversity hotspots for the genus <italic><tp:taxon-name><tp:taxon-name-part taxon-name-part-type="genus" reg="Pagiphora">Pagiphora</tp:taxon-name-part></tp:taxon-name></italic> is in Turkey, where at least three species can be found. <italic><tp:taxon-name><tp:taxon-name-part taxon-name-part-type="genus" reg="Pagiphora">Pagiphora</tp:taxon-name-part> <tp:taxon-name-part taxon-name-part-type="species" reg="annulata">annulata</tp:taxon-name-part></tp:taxon-name></italic> (Brullé, 1832) is distributed in the northwest at least in Hatay Province (<xref ref-type="bibr" rid="B5743198">Linnavuori 1965</xref>, <xref ref-type="bibr" rid="B5742729">Demir 2008</xref>), Izmir Province (<xref ref-type="bibr" rid="B5743208">Lodos and Kalkandelen 1981</xref>, <xref ref-type="bibr" rid="B5742729">Demir 2008</xref>) and Aydim Province (Trilar &amp; Gogala, unpublished data). <italic><tp:taxon-name><tp:taxon-name-part taxon-name-part-type="genus" reg="Pagiphora">Pagiphora</tp:taxon-name-part> <tp:taxon-name-part taxon-name-part-type="species" reg="yanni">yanni</tp:taxon-name-part></tp:taxon-name></italic> Boulard, 1992 occurs in the south at least in Adana Province (<xref ref-type="bibr" rid="B5742620">Boulard 1992a</xref>, <xref ref-type="bibr" rid="B5742660">Boulard 1993</xref>, <xref ref-type="bibr" rid="B5742729">Demir 2008</xref>) and Mersin Province (Trilar, unpublished data). For the south-western part of Turkey (Antalya Province) <xref ref-type="bibr" rid="B5743150">Kartal (1983)</xref> and <xref ref-type="bibr" rid="B5742739">Demir (2007)</xref> cite <italic><tp:taxon-name><tp:taxon-name-part taxon-name-part-type="genus" reg="Pagiphora">Pagiphora</tp:taxon-name-part> <tp:taxon-name-part taxon-name-part-type="species" reg="aschei">aschei</tp:taxon-name-part></tp:taxon-name></italic> Kartal, 1978 which is most likely an endemic species of the Greek Island Crete (<xref ref-type="bibr" rid="B5743764">Trilar and Gogala 2012a</xref>). <italic><tp:taxon-name><tp:taxon-name-part taxon-name-part-type="genus" reg="Pagiphora">Pagiphora</tp:taxon-name-part> <tp:taxon-name-part taxon-name-part-type="species" reg="hauptosa">hauptosa</tp:taxon-name-part></tp:taxon-name></italic> Boulard, 1981 was also described from Antalya Province and the song recordings from this area show that this population is acoustically different from the Cretan population (Trilar, unpublished data). This species richness and the peculiar distribution in Turkey raises the question, which <italic><tp:taxon-name><tp:taxon-name-part taxon-name-part-type="genus" reg="Pagiphora">Pagiphora</tp:taxon-name-part></tp:taxon-name></italic> species are distributed in the Middle East (Iran, Syria) and Central Asia (Kyrgyzstan, Uzbekistan).</p><p><bold><underline>Distribution in Bulgaria</underline></bold>: In Bulgaria, data are available for 45 localities (Fig. <xref ref-type="fig" rid="F5781504">65</xref>). In literature, we found the data for Bulgaria in <xref ref-type="bibr" rid="B5742759">Dlabola (1955)</xref>. <xref ref-type="bibr" rid="B5742546">Arabadzhiev (1963)</xref> considers <italic><tp:taxon-name><tp:taxon-name-part taxon-name-part-type="genus" reg="Pagiphora">Pagiphora</tp:taxon-name-part> <tp:taxon-name-part taxon-name-part-type="species" reg="annulata">annulata</tp:taxon-name-part></tp:taxon-name></italic> as a serious pest in the orchards in the area of the Pavlikeni and gives the recipe for eradication by spraying. The species is also listed in overviews by <xref ref-type="bibr" rid="B5743322">Nast (1972)</xref>, <xref ref-type="bibr" rid="B5743312">Nast (1987)</xref> and <xref ref-type="bibr" rid="B5743208">Lodos and Kalkandelen (1981)</xref>, but without the exact location data for Bulgaria.</p><p>In Bulgaria, <italic><tp:taxon-name><tp:taxon-name-part taxon-name-part-type="genus" reg="Pagiphora">Pagiphora</tp:taxon-name-part> <tp:taxon-name-part taxon-name-part-type="species" reg="annulata">annulata</tp:taxon-name-part></tp:taxon-name></italic> is scattered all over the country, with the known data in eastern Danubian Plane, northern lowest hills of the Pre-Balkan, northern Balkan Mts., eastern Sub-Balkan valleys, Kyustendil-Blagoevgrad Middle Struma valley, Rila Mt., Tundzha-Burgas Valley, eastern Rhodope Mts., Haskovo Hills Land and Strandzha Mt. (Fig. <xref ref-type="fig" rid="F5781504">65</xref>).</p><p>In this survey, the majority of the population was found between sea level and 600 m (93% of the population) (Fig. <xref ref-type="fig" rid="F5781508">66</xref>). The highest point where we recorded the species was Polska Skakavitsa at Zemenska Mt. (817 m a.s.l.).</p></tp:treatment-sec><tp:treatment-sec sec-type="Notes"><title>Notes</title><p><bold><underline>Acoustic behaviour</underline></bold>: The characteristic of the song emission of <italic><tp:taxon-name><tp:taxon-name-part taxon-name-part-type="genus" reg="Pagiphora">Pagiphora</tp:taxon-name-part> <tp:taxon-name-part taxon-name-part-type="species" reg="annulata">annulata</tp:taxon-name-part></tp:taxon-name></italic> (the same applies to all other species of the genus <italic><tp:taxon-name><tp:taxon-name-part taxon-name-part-type="genus" reg="Pagiphora">Pagiphora</tp:taxon-name-part></tp:taxon-name></italic>) is a surprisingly low frequency band for such relatively-small animals. According to <xref ref-type="bibr" rid="B5742610">Bennet-Clark and Young (1994)</xref>, the emitted frequency of such small cicadas should be about 12 kHz, but for <italic><tp:taxon-name><tp:taxon-name-part taxon-name-part-type="genus" reg="Pagiphora">Pagiphora</tp:taxon-name-part> <tp:taxon-name-part taxon-name-part-type="species" reg="annulata">annulata</tp:taxon-name-part></tp:taxon-name></italic>, the main energy was measured between 3 and 4.5 kHz (<xref ref-type="bibr" rid="B5742915">Gogala and Trilar 2000</xref>, <xref ref-type="bibr" rid="B5742975">Gogala et al. 2005</xref>).</p><p>The song was described by <xref ref-type="bibr" rid="B5742915">Gogala and Trilar (2000)</xref> and wing clicking by <xref ref-type="bibr" rid="B5742955">Gogala and Trilar (2003)</xref>.</p><p>The <italic>calling song</italic> consists of phrases (duration 2.1-2.9 s), consisting of 7 to 10 echemes, whose duration and intensity increases towards the end of a phrase (Fig. <xref ref-type="fig" rid="F5781512">67</xref>). The repetition frequency of the echemes in a phrase is 3 ± 0.5 Hz. Phrases are repeated irregularly, usually after an interval of about 2 to 10 seconds. The frequency band of these sounds is surprisingly low for small cicadas, from 3 to 4.5 kHz with a peak around 3.9 kHz (<xref ref-type="bibr" rid="B5742915">Gogala and Trilar 2000</xref>).</p><p>The second part of the last 3 to 5 echemes is accompanied by wing movements and the sound is louder and sharper. The spectrograms show a wider spectrum and oscillograms show the additional short sound pulses (repetition frequency 130-140 Hz) only roughly synchronised with the regular tymbal pulses (Fig. <xref ref-type="fig" rid="F5781512">67</xref>B marked with arrows). A high-speed video analysis proved that the additional clicks with a wide frequency range occur only in connection with wing flapping (last 3 to 5 echemes) and that the wings remain in closed position in the tymbal generated vocal parts (first 4 to 6 echemes) (<xref ref-type="bibr" rid="B5742955">Gogala and Trilar 2003</xref>).</p><p>Selected <ext-link xmlns:xlink="http://www.w3.org/1999/xlink" ext-link-type="uri" xlink:href="http://www.cicadasong.eu/cicadettinae/pagiphora-annulata.html" xlink:type="simple">sound sample of <italic>Pagiphora annulata</italic></ext-link> is available on the web pages <italic>Songs of the European singing cicadas</italic> (<xref ref-type="bibr" rid="B5743988">Gogala 2020</xref>).</p><p><underline><bold>Materials</bold>:</underline> Suppl. material <xref ref-type="supplementary-material" rid="S6096966">15</xref></p></tp:treatment-sec><tp:treatment-sec sec-type="Diagnosis"><title>Diagnosis</title><p><italic><tp:taxon-name><tp:taxon-name-part taxon-name-part-type="genus" reg="Pagiphora">Pagiphora</tp:taxon-name-part> <tp:taxon-name-part taxon-name-part-type="species" reg="annulata">annulata</tp:taxon-name-part></tp:taxon-name></italic> (Fig. <xref ref-type="fig" rid="F5781500">64</xref>) is one of the smallest European singing cicada that are normally found on shrubs and small trees. They are also found on olive trees, fruit trees and in gardens.</p></tp:treatment-sec><tp:treatment-sec><!--Section generated to contain objects referenced in tp:taxon-treatment.--><fig id="F5781504" position="float" orientation="portrait"><object-id xmlns:xlink="http://www.w3.org/1999/xlink" content-type="arpha" xlink:type="simple">657090DE-31C7-5A08-A03A-5295646E891F</object-id><object-id xmlns:xlink="http://www.w3.org/1999/xlink" content-type="doi" xlink:type="simple">10.3897/BDJ.8.e54424.figure65</object-id><label>Figure 65.</label><caption><p><bold>Map with localities of <italic><tp:taxon-name><tp:taxon-name-part taxon-name-part-type="genus" reg="Pagiphora">Pagiphora</tp:taxon-name-part> <tp:taxon-name-part taxon-name-part-type="species" reg="annulata">annulata</tp:taxon-name-part></tp:taxon-name></italic> in Bulgaria.</bold> Black - literature data, blue - data from collections, red - bioacoustic data collected in this survey.</p></caption><graphic xmlns:xlink="http://www.w3.org/1999/xlink" xlink:href="bdj-08-e54424-g065.png" position="float" id="oo_407121.png" orientation="portrait" xlink:type="simple"><uri content-type="original_file" xlink:type="simple">https://binary.pensoft.net/fig/407121</uri></graphic></fig><fig id="F5781508" position="float" orientation="portrait"><object-id xmlns:xlink="http://www.w3.org/1999/xlink" content-type="arpha" xlink:type="simple">04718FCF-2223-5347-A258-0ABCEA0265C1</object-id><object-id xmlns:xlink="http://www.w3.org/1999/xlink" content-type="doi" xlink:type="simple">10.3897/BDJ.8.e54424.figure66</object-id><label>Figure 66.</label><caption><p><bold>Altitudinal distribution of <italic><tp:taxon-name><tp:taxon-name-part taxon-name-part-type="genus" reg="Pagiphora">Pagiphora</tp:taxon-name-part> <tp:taxon-name-part taxon-name-part-type="species" reg="annulata">annulata</tp:taxon-name-part></tp:taxon-name></italic>.</bold> The percentage of the recorded localities is displayed in 200-metre altitude zones.</p></caption><graphic xmlns:xlink="http://www.w3.org/1999/xlink" xlink:href="bdj-08-e54424-g066.png" position="float" id="oo_443783.png" orientation="portrait" xlink:type="simple"><uri content-type="original_file" xlink:type="simple">https://binary.pensoft.net/fig/443783</uri></graphic></fig><fig id="F5781512" position="float" orientation="portrait"><object-id xmlns:xlink="http://www.w3.org/1999/xlink" content-type="arpha" xlink:type="simple">E06E0889-832E-56C2-B9EA-9788367E7F4D</object-id><object-id xmlns:xlink="http://www.w3.org/1999/xlink" content-type="doi" xlink:type="simple">10.3897/BDJ.8.e54424.figure67</object-id><label>Figure 67.</label><caption><p><bold>Calling song of <italic><tp:taxon-name><tp:taxon-name-part taxon-name-part-type="genus" reg="Pagiphora">Pagiphora</tp:taxon-name-part> <tp:taxon-name-part taxon-name-part-type="species" reg="annulata">annulata</tp:taxon-name-part></tp:taxon-name></italic>.</bold> (A) spectrogram and oscillogram of three phrases of the calling song; (B) oscillogram of one phrase corresponding to the inverted window in (A), black - tymbal echemes, grey and marked with arrows - wing flapping.</p></caption><graphic xmlns:xlink="http://www.w3.org/1999/xlink" xlink:href="bdj-08-e54424-g067.png" position="float" id="oo_407120.png" orientation="portrait" xlink:type="simple"><uri content-type="original_file" xlink:type="simple">https://binary.pensoft.net/fig/407120</uri></graphic></fig><supplementary-material xmlns:xlink="http://www.w3.org/1999/xlink" id="S6096966" orientation="portrait" position="float" xlink:type="simple"><object-id content-type="arpha" xlink:type="simple">E547249D-E28A-5882-BA21-04367AEE4DB1</object-id><object-id content-type="doi" xlink:type="simple">10.3897/BDJ.8.e54424.suppl15</object-id><label>Supplementary material 15</label><caption><p><italic><tp:taxon-name><tp:taxon-name-part taxon-name-part-type="genus" reg="Pagiphora">Pagiphora</tp:taxon-name-part> <tp:taxon-name-part taxon-name-part-type="species" reg="annulata">annulata</tp:taxon-name-part></tp:taxon-name></italic> faunistic data. Checklist and provisional atlas of singing cicadas (<tp:taxon-name><tp:taxon-name-part taxon-name-part-type="order">Hemiptera</tp:taxon-name-part></tp:taxon-name>: <tp:taxon-name><tp:taxon-name-part taxon-name-part-type="family">Cicadidae</tp:taxon-name-part></tp:taxon-name>) of Bulgaria, based on bioacoustics</p></caption><statement content-type="dataType"><label>Data type</label><p>Occurrences</p></statement><p>File: oo_449218.csv</p><media xlink:href="bdj-08-e54424-s015.csv" mimetype="Comma Separated Values File" mime-subtype="csv" position="float" orientation="portrait" xlink:type="simple"><uri content-type="original_file" xlink:type="simple">https://binary.pensoft.net/file/449218</uri></media><attrib specific-use="authors">Tomi Trilar, Ilia Gjonov, Matija Gogala</attrib></supplementary-material><fig id="F5781500" position="float" orientation="portrait"><object-id xmlns:xlink="http://www.w3.org/1999/xlink" content-type="arpha" xlink:type="simple">8BA370C9-491F-5C9E-9FBF-D30E02CBF63E</object-id><object-id xmlns:xlink="http://www.w3.org/1999/xlink" content-type="doi" xlink:type="simple">10.3897/BDJ.8.e54424.figure64</object-id><label>Figure 64.</label><caption><p>
          <bold><italic><tp:taxon-name><tp:taxon-name-part taxon-name-part-type="genus" reg="Pagiphora">Pagiphora</tp:taxon-name-part> <tp:taxon-name-part taxon-name-part-type="species" reg="annulata">annulata</tp:taxon-name-part></tp:taxon-name></italic> male.</bold>
        </p></caption><graphic xmlns:xlink="http://www.w3.org/1999/xlink" xlink:href="bdj-08-e54424-g064.jpg" position="float" id="oo_407114.jpg" orientation="portrait" xlink:type="simple"><uri content-type="original_file" xlink:type="simple">https://binary.pensoft.net/fig/407114</uri></graphic></fig></tp:treatment-sec><ref-list><ref id="B5742783"><element-citation xmlns:xlink="http://www.w3.org/1999/xlink" publication-type="book" xlink:type="simple"><person-group person-group-type="author"><name name-style="western"><surname>Duffels</surname><given-names>J P</given-names></name><name name-style="western"><surname>van der Laan</surname><given-names>P A</given-names></name></person-group><year>1985</year><source>Catalogue of the <tp:taxon-name><tp:taxon-name-part taxon-name-part-type="superfamily">Cicadoidea</tp:taxon-name-part></tp:taxon-name> (<tp:taxon-name><tp:taxon-name-part taxon-name-part-type="suborder">Homoptera</tp:taxon-name-part></tp:taxon-name>, Auchenorhyncha) 1956-1980</source><publisher-name>Dr W Junk Publisher</publisher-name><publisher-loc>Dordrecht, Boston, Lancaster</publisher-loc><isbn>9061935229</isbn></element-citation></ref><ref id="B5743532"><element-citation xmlns:xlink="http://www.w3.org/1999/xlink" publication-type="book" xlink:type="simple"><person-group person-group-type="author"><name name-style="western"><surname>Sanborn</surname><given-names>Allen F</given-names></name></person-group><year>2014</year><source>Catalogue of the <tp:taxon-name><tp:taxon-name-part taxon-name-part-type="superfamily">Cicadoidea</tp:taxon-name-part></tp:taxon-name></source><publisher-name>Academic Press/Elsevier</publisher-name><publisher-loc>London, UK</publisher-loc><size units="page">1001</size></element-citation></ref><ref id="B5743322"><element-citation xmlns:xlink="http://www.w3.org/1999/xlink" publication-type="book" xlink:type="simple"><person-group person-group-type="author"><name name-style="western"><surname>Nast</surname><given-names>Janusz</given-names></name></person-group><year>1972</year><source>Palaearctic <tp:taxon-name><tp:taxon-name-part taxon-name-part-type="suborder">Auchenorrhyncha</tp:taxon-name-part></tp:taxon-name> (<tp:taxon-name><tp:taxon-name-part taxon-name-part-type="suborder">Homoptera</tp:taxon-name-part></tp:taxon-name>). An annotated check list</source><publisher-name>Polish Scientific Publishers</publisher-name><publisher-loc>Warszawa</publisher-loc><size units="page">550</size></element-citation></ref><ref id="B5742640"><element-citation xmlns:xlink="http://www.w3.org/1999/xlink" publication-type="article" xlink:type="simple"><person-group person-group-type="author"><name name-style="western"><surname>Boulard</surname><given-names>Michel</given-names></name></person-group><year>1981</year><article-title>Homoptères <tp:taxon-name><tp:taxon-name-part taxon-name-part-type="superfamily">Cicadoidea</tp:taxon-name-part></tp:taxon-name> récoltés en Algérie par J.-M. Maldès</article-title><source>Revue Française d'Entomologie (Nouvelle Serie)</source><volume>3</volume><fpage>37</fpage><lpage>45</lpage></element-citation></ref><ref id="B5742690"><element-citation xmlns:xlink="http://www.w3.org/1999/xlink" publication-type="article" xlink:type="simple"><person-group person-group-type="author"><name name-style="western"><surname>Boulard</surname><given-names>Michel</given-names></name></person-group><year>1992</year><article-title>Identité et bio-écologie de <italic><tp:taxon-name><tp:taxon-name-part taxon-name-part-type="genus" reg="Cicadatra">Cicadatra</tp:taxon-name-part> <tp:taxon-name-part taxon-name-part-type="species" reg="atra">atra</tp:taxon-name-part></tp:taxon-name></italic> (Olivier, 1790), la cigale noire, in Gallia primordia patria (<tp:taxon-name><tp:taxon-name-part taxon-name-part-type="suborder">Homoptera</tp:taxon-name-part></tp:taxon-name>, <tp:taxon-name><tp:taxon-name-part taxon-name-part-type="superfamily">Cicadoidea</tp:taxon-name-part></tp:taxon-name>, <tp:taxon-name><tp:taxon-name-part taxon-name-part-type="family">Cicadidae</tp:taxon-name-part></tp:taxon-name>)</article-title><source>Travaux du Laboratoire Biologie et Evolution des Insectes <tp:taxon-name><tp:taxon-name-part taxon-name-part-type="superorder">Hemipteroidea</tp:taxon-name-part></tp:taxon-name>, École Pratique des Hautes Études, Biologie et Évolution des Insectes</source><volume>5</volume><fpage>55</fpage><lpage>86</lpage></element-citation></ref><ref id="B5743198"><element-citation xmlns:xlink="http://www.w3.org/1999/xlink" publication-type="article" xlink:type="simple"><person-group person-group-type="author"><name name-style="western"><surname>Linnavuori</surname><given-names>Rauno E</given-names></name></person-group><year>1965</year><article-title>Studies on the South- and Eastmediterranean Hemipterous Fauna</article-title><source>Acta Entomologica Fennica, Helsinki</source><volume>21</volume><fpage>1</fpage><lpage>70</lpage></element-citation></ref><ref id="B5742729"><element-citation xmlns:xlink="http://www.w3.org/1999/xlink" publication-type="article" xlink:type="simple"><person-group person-group-type="author"><name name-style="western"><surname>Demir</surname><given-names>Emine</given-names></name></person-group><year>2008</year><article-title>The <tp:taxon-name><tp:taxon-name-part taxon-name-part-type="infraorder">Fulgoromorpha</tp:taxon-name-part></tp:taxon-name> and <tp:taxon-name><tp:taxon-name-part taxon-name-part-type="infraorder">Cicadomorpha</tp:taxon-name-part></tp:taxon-name> of Turkey. Part I: Mediterranean region (<tp:taxon-name><tp:taxon-name-part taxon-name-part-type="order">Hemiptera</tp:taxon-name-part></tp:taxon-name>)</article-title><source>Munis Entomology &amp; Zoology</source><volume>3</volume><issue>1</issue><fpage>447</fpage><lpage>522</lpage><uri xlink:type="simple">https://www.munisentzool.org/yayin/vol3/issue1/447-522.pdf</uri></element-citation></ref><ref id="B5743208"><element-citation xmlns:xlink="http://www.w3.org/1999/xlink" publication-type="article" xlink:type="simple"><person-group person-group-type="author"><name name-style="western"><surname>Lodos</surname><given-names>Niyazi</given-names></name><name name-style="western"><surname>Kalkandelen</surname><given-names>Ayla</given-names></name></person-group><year>1981</year><article-title>Preliminary list of <tp:taxon-name><tp:taxon-name-part taxon-name-part-type="suborder">Auchenorrhyncha</tp:taxon-name-part></tp:taxon-name> with notes on distribution and importance of species in Turkey. V. Families <tp:taxon-name><tp:taxon-name-part taxon-name-part-type="family">Flalidae</tp:taxon-name-part></tp:taxon-name>, <tp:taxon-name><tp:taxon-name-part taxon-name-part-type="family">Ricaniidae</tp:taxon-name-part></tp:taxon-name> and <tp:taxon-name><tp:taxon-name-part taxon-name-part-type="family">Cicadidae</tp:taxon-name-part></tp:taxon-name></article-title><source>Türkiye Bitki Koruma Dergisi</source><volume>5</volume><issue>2</issue><fpage>67</fpage><lpage>82</lpage><pub-id pub-id-type="doi">10.16970/ted.41590</pub-id></element-citation></ref><ref id="B5742620"><element-citation xmlns:xlink="http://www.w3.org/1999/xlink" publication-type="article" xlink:type="simple"><person-group person-group-type="author"><name name-style="western"><surname>Boulard</surname><given-names>Michel</given-names></name></person-group><year>1992</year><article-title><italic><tp:taxon-name><tp:taxon-name-part taxon-name-part-type="genus" reg="Pagiphora">Pagiphora</tp:taxon-name-part> <tp:taxon-name-part taxon-name-part-type="species" reg="yanni">yanni</tp:taxon-name-part></tp:taxon-name></italic>, cigale anatolienne inédite. Description et premières informations biologiques (cartes d'identité et d'éthologie sonores) (<tp:taxon-name><tp:taxon-name-part taxon-name-part-type="suborder">Homoptera</tp:taxon-name-part></tp:taxon-name>, <tp:taxon-name><tp:taxon-name-part taxon-name-part-type="superfamily">Cicadoidea</tp:taxon-name-part></tp:taxon-name>, <tp:taxon-name><tp:taxon-name-part taxon-name-part-type="family">Tibicinidae</tp:taxon-name-part></tp:taxon-name>)</article-title><source>Nouvelle Revue d'Entomologie (Nouvelle Serie)</source><volume>9</volume><issue>4</issue><fpage>365</fpage><lpage>374</lpage></element-citation></ref><ref id="B5742660"><element-citation xmlns:xlink="http://www.w3.org/1999/xlink" publication-type="article" xlink:type="simple"><person-group person-group-type="author"><name name-style="western"><surname>Boulard</surname><given-names>Michel</given-names></name></person-group><year>1993</year><article-title><italic><tp:taxon-name><tp:taxon-name-part taxon-name-part-type="genus" reg="Pagiphora">Pagiphora</tp:taxon-name-part> <tp:taxon-name-part taxon-name-part-type="species" reg="yanni">yanni</tp:taxon-name-part></tp:taxon-name></italic>, Cigale anatolienne inedite. Description et premieres informations biologiques (cartes d'identité et d'éthologie sonores) (<tp:taxon-name><tp:taxon-name-part taxon-name-part-type="suborder">Homoptera</tp:taxon-name-part></tp:taxon-name>, <tp:taxon-name><tp:taxon-name-part taxon-name-part-type="superfamily">Cicadoidea</tp:taxon-name-part></tp:taxon-name>, <tp:taxon-name><tp:taxon-name-part taxon-name-part-type="family">Tibicinidae</tp:taxon-name-part></tp:taxon-name>)</article-title><source>Türkiye Entomoloji Dergisi [Turkish Journal of Entomology]</source><volume>17</volume><issue>1</issue><fpage>1</fpage><lpage>9</lpage><pub-id pub-id-type="doi">10.16970/ted.05108</pub-id></element-citation></ref><ref id="B5743150"><element-citation xmlns:xlink="http://www.w3.org/1999/xlink" publication-type="article" xlink:type="simple"><person-group person-group-type="author"><name name-style="western"><surname>Kartal</surname><given-names>Veysel</given-names></name></person-group><year>1983</year><article-title>Neue Homopteren aus der Türkei II. (<tp:taxon-name><tp:taxon-name-part taxon-name-part-type="suborder">Homoptera</tp:taxon-name-part></tp:taxon-name>, <tp:taxon-name><tp:taxon-name-part taxon-name-part-type="suborder">Auchenorrhyncha</tp:taxon-name-part></tp:taxon-name>)</article-title><source>Marburger Entomologische Publikationen</source><volume>1</volume><issue>8</issue><fpage>235</fpage><lpage>248</lpage></element-citation></ref><ref id="B5742739"><element-citation xmlns:xlink="http://www.w3.org/1999/xlink" publication-type="article" xlink:type="simple"><person-group person-group-type="author"><name name-style="western"><surname>Demir</surname><given-names>Emine</given-names></name></person-group><year>2007</year><article-title>Contributions to the knowledge of turkish <tp:taxon-name><tp:taxon-name-part taxon-name-part-type="suborder">Auchenorrhyncha</tp:taxon-name-part></tp:taxon-name> (<tp:taxon-name><tp:taxon-name-part taxon-name-part-type="suborder">Homoptera</tp:taxon-name-part></tp:taxon-name>, <tp:taxon-name><tp:taxon-name-part taxon-name-part-type="infraorder">Fulgoromorpha</tp:taxon-name-part></tp:taxon-name> and <tp:taxon-name><tp:taxon-name-part taxon-name-part-type="infraorder">Cicadomorpha</tp:taxon-name-part></tp:taxon-name> , excl. <tp:taxon-name><tp:taxon-name-part taxon-name-part-type="family">Cicadellidae</tp:taxon-name-part></tp:taxon-name>) with a new record, <italic><tp:taxon-name><tp:taxon-name-part taxon-name-part-type="genus" reg="Setapius">Setapius</tp:taxon-name-part> <tp:taxon-name-part taxon-name-part-type="species" reg="klapperichianus">klapperichianus</tp:taxon-name-part></tp:taxon-name></italic> Dlabola, 1988</article-title><source>Munis Entomology &amp; Zoology</source><volume>2</volume><issue>1</issue><fpage>39</fpage><lpage>58</lpage><uri xlink:type="simple">https://www.munisentzool.org/yayin/vol2/issue1/39-58.pdf</uri></element-citation></ref><ref id="B5743764"><element-citation xmlns:xlink="http://www.w3.org/1999/xlink" publication-type="article" xlink:type="simple"><person-group person-group-type="author"><name name-style="western"><surname>Trilar</surname><given-names>Tomi</given-names></name><name name-style="western"><surname>Gogala</surname><given-names>Matija</given-names></name></person-group><year>2012</year><article-title><italic><tp:taxon-name><tp:taxon-name-part taxon-name-part-type="genus" reg="Pagiphora">Pagiphora</tp:taxon-name-part> <tp:taxon-name-part taxon-name-part-type="species" reg="aschei">aschei</tp:taxon-name-part></tp:taxon-name></italic> Kartal (<tp:taxon-name><tp:taxon-name-part taxon-name-part-type="order">Hemiptera</tp:taxon-name-part></tp:taxon-name>: <tp:taxon-name><tp:taxon-name-part taxon-name-part-type="family">Cicadidae</tp:taxon-name-part></tp:taxon-name>) from Crete (Greece) - Distribution and description of its song</article-title><source>Acta Entomologica Slovenica</source><volume>20</volume><issue>1</issue><fpage>17</fpage><lpage>30</lpage><uri xlink:type="simple">https://www.dlib.si/details/URN:NBN:SI:doc-9UBXWFKW</uri></element-citation></ref><ref id="B5742759"><element-citation xmlns:xlink="http://www.w3.org/1999/xlink" publication-type="article" xlink:type="simple"><person-group person-group-type="author"><name name-style="western"><surname>Dlabola</surname><given-names>Jiří</given-names></name></person-group><year>1955</year><article-title>Faunistika a některé nové druhy palearktických křísů. [Faunistik und neue Arten der palaearktischen Zikaden (<tp:taxon-name><tp:taxon-name-part taxon-name-part-type="suborder">Homoptera</tp:taxon-name-part></tp:taxon-name>, <tp:taxon-name><tp:taxon-name-part taxon-name-part-type="suborder">Auchenorrhyncha</tp:taxon-name-part></tp:taxon-name>)]</article-title><source>Acta Entomologica Musei Nationalis Pragae</source><volume>30</volume><fpage>121</fpage><lpage>128</lpage></element-citation></ref><ref id="B5742546"><element-citation xmlns:xlink="http://www.w3.org/1999/xlink" publication-type="article" xlink:type="simple"><person-group person-group-type="author"><name name-style="western"><surname>Arabadzhiev</surname><given-names>Denyu</given-names></name></person-group><year>1963</year><article-title>Нови видове цикади - неприятели на овощните дървета у нас [New species of cicadas - pests on the fruit trees in our country]</article-title><source>Растителна Защита [Plant Protection]</source><volume>10</volume><fpage>31</fpage><lpage>33</lpage><comment content-type="language">Bulgarian</comment></element-citation></ref><ref id="B5743312"><element-citation xmlns:xlink="http://www.w3.org/1999/xlink" publication-type="article" xlink:type="simple"><person-group person-group-type="author"><name name-style="western"><surname>Nast</surname><given-names>Janusz</given-names></name></person-group><year>1987</year><article-title>The <tp:taxon-name><tp:taxon-name-part taxon-name-part-type="suborder">Auchenorrhyncha</tp:taxon-name-part></tp:taxon-name> (<tp:taxon-name><tp:taxon-name-part taxon-name-part-type="suborder">Homoptera</tp:taxon-name-part></tp:taxon-name>) of Europe</article-title><source>Annales Zoologici</source><volume>40</volume><issue>15</issue><fpage>536</fpage><lpage>661</lpage></element-citation></ref><ref id="B5742610"><element-citation xmlns:xlink="http://www.w3.org/1999/xlink" publication-type="article" xlink:type="simple"><person-group person-group-type="author"><name name-style="western"><surname>Bennet-Clark</surname><given-names>H C</given-names></name><name name-style="western"><surname>Young</surname><given-names>D</given-names></name></person-group><year>1994</year><article-title>The scaling of song frequency in cicadas</article-title><source>Journal of Experimental Biology</source><volume>191</volume><fpage>291</fpage><lpage>294</lpage><uri xlink:type="simple">https://jeb.biologists.org/content/jexbio/191/1/291.full.pdf</uri></element-citation></ref><ref id="B5742915"><element-citation xmlns:xlink="http://www.w3.org/1999/xlink" publication-type="article" xlink:type="simple"><person-group person-group-type="author"><name name-style="western"><surname>Gogala</surname><given-names>Matija</given-names></name><name name-style="western"><surname>Trilar</surname><given-names>Tomi</given-names></name></person-group><year>2000</year><article-title>Sound emissions of <italic><tp:taxon-name><tp:taxon-name-part taxon-name-part-type="genus" reg="Pagiphora">Pagiphora</tp:taxon-name-part> <tp:taxon-name-part taxon-name-part-type="species" reg="annulata">annulata</tp:taxon-name-part></tp:taxon-name></italic> (<tp:taxon-name><tp:taxon-name-part taxon-name-part-type="suborder">Homoptera</tp:taxon-name-part></tp:taxon-name>: <tp:taxon-name><tp:taxon-name-part taxon-name-part-type="superfamily">Cicadoidea</tp:taxon-name-part></tp:taxon-name>: <tp:taxon-name><tp:taxon-name-part taxon-name-part-type="family">Tibicinidae</tp:taxon-name-part></tp:taxon-name>) – a preliminary report</article-title><source>Acta Entomologica Slovenica</source><volume>8</volume><issue>1</issue><fpage>21</fpage><lpage>26</lpage><uri xlink:type="simple">https://www.dlib.si/details/URN:NBN:SI:doc-N6OSK7MY</uri></element-citation></ref><ref id="B5742975"><element-citation xmlns:xlink="http://www.w3.org/1999/xlink" publication-type="article" xlink:type="simple"><person-group person-group-type="author"><name name-style="western"><surname>Gogala</surname><given-names>Matija</given-names></name><name name-style="western"><surname>Trilar</surname><given-names>Tomi</given-names></name><name name-style="western"><surname>Krpač</surname><given-names>Vladimir T</given-names></name></person-group><year>2005</year><article-title>Fauna of singing cicadas (<tp:taxon-name><tp:taxon-name-part taxon-name-part-type="suborder">Auchenorrhyncha</tp:taxon-name-part></tp:taxon-name>: <tp:taxon-name><tp:taxon-name-part taxon-name-part-type="superfamily">Cicadoidea</tp:taxon-name-part></tp:taxon-name>) of Macedonia - a bioacoustic survey</article-title><source>Acta Entomologica Slovenica</source><volume>13</volume><issue>2</issue><fpage>103</fpage><lpage>126</lpage><uri xlink:type="simple">https://pdfs.semanticscholar.org/f4e5/38bfb6766646a99f47674c1e9aec28ff49d7.pdf?_ga=2.125403722.1327681172.1587029170-1417599569.1583067131</uri></element-citation></ref><ref id="B5742955"><element-citation xmlns:xlink="http://www.w3.org/1999/xlink" publication-type="article" xlink:type="simple"><person-group person-group-type="author"><name name-style="western"><surname>Gogala</surname><given-names>Matija</given-names></name><name name-style="western"><surname>Trilar</surname><given-names>Tomi</given-names></name></person-group><year>2003</year><article-title>Video analysis of wing clicking in Cicadas of the genera <italic><tp:taxon-name><tp:taxon-name-part taxon-name-part-type="genus" reg="Cicadatra">Cicadatra</tp:taxon-name-part></tp:taxon-name></italic> and <italic><tp:taxon-name><tp:taxon-name-part taxon-name-part-type="genus" reg="Pagiphora">Pagiphora</tp:taxon-name-part></tp:taxon-name></italic> (<tp:taxon-name><tp:taxon-name-part taxon-name-part-type="suborder">Homoptera</tp:taxon-name-part></tp:taxon-name>: <tp:taxon-name><tp:taxon-name-part taxon-name-part-type="suborder">Auchenorrhyncha</tp:taxon-name-part></tp:taxon-name>: <tp:taxon-name><tp:taxon-name-part taxon-name-part-type="superfamily">Cicadoidea</tp:taxon-name-part></tp:taxon-name>)</article-title><source>Acta Entomologica Slovenica</source><volume>11</volume><issue>1</issue><fpage>5</fpage><lpage>15</lpage><uri xlink:type="simple">https://www.dlib.si/details/URN:NBN:SI:doc-23O7AEQE</uri></element-citation></ref><ref id="B5743988"><element-citation xmlns:xlink="http://www.w3.org/1999/xlink" publication-type="website" xlink:type="simple"><person-group person-group-type="editor"><name name-style="western"><surname>Gogala</surname><given-names>Matija</given-names></name></person-group><article-title>Songs of European singing cicadas / Napevi evropskih škržadov</article-title><uri xlink:type="simple">http://www.cicadasong.eu/</uri><date-in-citation content-type="access-date">2020-04-17T00:00:00+03:00</date-in-citation></element-citation></ref></ref-list></tp:taxon-treatment>
