# Supplementary material for: Checklist and provisional atlas of singing cicadas (Hemiptera: Cicadidae) of Bulgaria, based on bioacoustics
Source: Biodivers Data J. 2020 Oct 9;8:e54424. doi: 10.3897/BDJ.8.e54424 (PMC7567745; doi:10.3897/BDJ.8.e54424)
Supplement: XML Treatment for Tibicina haematodes [file BDJ.8.e54424-treatment25.xml]

<!DOCTYPE tp:taxon-treatment
  PUBLIC "-//TaxonX//DTD Taxonomic Treatment Publishing DTD v0 20100105//EN" "tax-treatment-NSO.dtd">
<tp:taxon-treatment xmlns:tp="http://www.plazi.org/taxpub"><tp:treatment-meta><mixed-citation publication-type="journal"><person-group><name><surname>Trilar</surname><given-names>Tomi</given-names></name><name><surname>Gjonov</surname><given-names>Ilia</given-names></name><name><surname>Gogala</surname><given-names>Matija</given-names></name></person-group><article-title>Checklist and provisional atlas of singing cicadas (<tp:taxon-name><tp:taxon-name-part taxon-name-part-type="order">Hemiptera</tp:taxon-name-part></tp:taxon-name>: <tp:taxon-name><tp:taxon-name-part taxon-name-part-type="family">Cicadidae</tp:taxon-name-part></tp:taxon-name>) of Bulgaria, based on bioacoustics</article-title><source>Biodivers Data J</source><day>09</day><month>10</month><year>2020</year><volume>8</volume><pub-id pub-id-type="doi">10.3897/BDJ.8.e54424</pub-id></mixed-citation></tp:treatment-meta><tp:nomenclature><tp:taxon-name><object-id xmlns:xlink="http://www.w3.org/1999/xlink" content-type="arpha" xlink:type="simple">FAC7ADFC-FE74-5C37-BA0D-23BA553B0C4D</object-id><tp:taxon-name-part taxon-name-part-type="genus">Tibicina</tp:taxon-name-part> <tp:taxon-name-part taxon-name-part-type="species">haematodes</tp:taxon-name-part></tp:taxon-name><tp:taxon-authority>(Scopoli, 1763)</tp:taxon-authority></tp:nomenclature><tp:treatment-sec sec-type="Distribution"><title>Distribution</title><p><bold><underline>General distribution:</underline> Southern Europe</bold>: Albania, Bulgaria, Croatia, France, Greece, Italy, Moldova, North Macedonia, Portugal, Romania, Serbia, Slovenia, Spain; <bold>Central Europe</bold>: Austria, Czech Republic, Germany, Hungary, Slovakia, Switzerland; <bold>Eastern Europe</bold>: Russia (south European Russia), Ukraine; <bold>Middle East</bold>: Iran, Palestine, Turkey; <bold>Transcaucasia</bold>: Armenia, Azerbaijan, Georgia (summarised by <xref ref-type="bibr" rid="B5742783">Duffels and van der Laan 1985</xref> and <xref ref-type="bibr" rid="B5743532">Sanborn 2014</xref>).</p><p>There are dubious citations for Corsica (<xref ref-type="bibr" rid="B5743322">Nast 1972</xref>, <xref ref-type="bibr" rid="B5743489">Quartau and Fonseca 1988</xref>) and Sicily (<xref ref-type="bibr" rid="B5743610">Servadei 1967</xref>, <xref ref-type="bibr" rid="B5743322">Nast 1972</xref>, <xref ref-type="bibr" rid="B5743489">Quartau and Fonseca 1988</xref>), as<italic><tp:taxon-name><tp:taxon-name-part taxon-name-part-type="genus" reg="Tibicina">Tibicina</tp:taxon-name-part> <tp:taxon-name-part taxon-name-part-type="species" reg="haematodes">haematodes</tp:taxon-name-part></tp:taxon-name></italic> was never found during recent fieldwork with bioacoustic methods on these Islands (Thomas Hertach, personal communication).</p><p><bold><underline>Distribution in Bulgaria</underline></bold>: This colourful cicada was found in many localities in Bulgaria and the data are known for 45 localities (Fig. <xref ref-type="fig" rid="F5781619">69</xref>). In literature, we found the data for Bulgaria in <xref ref-type="bibr" rid="B5743855">Yoakimov (1909)</xref> and <xref ref-type="bibr" rid="B5743361">Pelov (1968)</xref>. <xref ref-type="bibr" rid="B5743331">Nedyalkov (1908)</xref> lists the species for northern and southern Bulgaria and points out that they are less common than <italic><tp:taxon-name><tp:taxon-name-part taxon-name-part-type="genus" reg="Lyristes">Lyristes</tp:taxon-name-part> <tp:taxon-name-part taxon-name-part-type="species" reg="plebejus">plebejus</tp:taxon-name-part></tp:taxon-name></italic>. <xref ref-type="bibr" rid="B5742546">Arabadzhiev (1963)</xref> considers <italic><tp:taxon-name><tp:taxon-name-part taxon-name-part-type="genus" reg="Tibicina">Tibicina</tp:taxon-name-part> <tp:taxon-name-part taxon-name-part-type="species" reg="haematodes">haematodes</tp:taxon-name-part></tp:taxon-name></italic> as a pest in orchards in the area of Pavlikeni. The species is also listed in overviews by <xref ref-type="bibr" rid="B5743322">Nast (1972)</xref>, <xref ref-type="bibr" rid="B5743561">Schedl (1986)</xref>, <xref ref-type="bibr" rid="B5743312">Nast (1987)</xref> and <xref ref-type="bibr" rid="B5743489">Quartau and Fonseca (1988)</xref>, but without the exact location data for Bulgaria.</p><p>In Bulgaria, it is generally distributed with known data in western Danubian Plane, eastern Danubian Plane, northern lowest hills of the Pre-Balkan, southern Lower Mountain Pre-Balkan, northern Balkan Mts., western Sub-Balkan valleys, eastern Sub-Balkan valleys, Kraishte-Ichtiman, Sandanski-Petrich Middle Struma valley and eastern Rhodope Mts. (Fig. <xref ref-type="fig" rid="F5781619">69</xref>).</p><p>In this survey, the majority of the population was found between sea level and 600 m (91% of the population) (Fig. <xref ref-type="fig" rid="F5781623">70</xref>). At the highest point, one male was found on the Kachulka peak from Slivenski Balkan (1072 m a.s.l.) collected by N. Atanassov, which is kept in the SOFM collection.</p></tp:treatment-sec><tp:treatment-sec sec-type="Notes"><title>Notes</title><p><bold><underline>Acoustic behaviour</underline></bold>: The song recorded during our fieldwork in Bulgaria does not differ from the pattern recorded, analysed and described by <xref ref-type="bibr" rid="B5742630">Boulard (1990)</xref>, <xref ref-type="bibr" rid="B5742680">Boulard (1995)</xref>, <xref ref-type="bibr" rid="B5742700">Boulard and Mondon (1995)</xref>, <xref ref-type="bibr" rid="B5742831">Gogala (2002)</xref>, <xref ref-type="bibr" rid="B5743672">Sueur and Aubin (2002)</xref> and <xref ref-type="bibr" rid="B5743682">Sueur and Aubin (2003)</xref>.</p><p>The <italic>calling song</italic> (Fig. <xref ref-type="fig" rid="F5781628">71</xref>) begins with 1 to 8 introductory echemes (average 3.6 ± 1.6), which continue in a simple monotonous buzz lasting from 15 seconds to half a minute, averaging 14.0 ± 2.3 s (<xref ref-type="bibr" rid="B5743672">Sueur and Aubin 2002</xref>, <xref ref-type="bibr" rid="B5743682">Sueur and Aubin 2003</xref>). The complete song is repeated after a pause of approximately the same length (Gogala 2002). The buzz is made up of groups of pulses (Fig. <xref ref-type="fig" rid="F5781628">71</xref>C) consisting of 6-8 pulses arranged in two subgroups of 3-4 pulses (Fig. <xref ref-type="fig" rid="F5781628">71</xref>D). The number in the group of pulses is stable within and between individuals. The pulse group generates a large amplitude modulation at a rate of 98.3 ± 1.6 per second, the pulse-group duration is 8.2 ± 0.4 ms and the pulse-group period is 10.2 ± 0.4 ms. The single pulse lasts about 1 ms and generates a fast amplitude modulation at a rate of about 1000 Hz. The frequency range is about 5.2 to 8.0 kHz with three main peaks: one band with higher energy at about 7.4 kHz and two sidebands at about 6.4 and 8.4 kHz (<xref ref-type="bibr" rid="B5742680">Boulard 1995</xref>, <xref ref-type="bibr" rid="B5743672">Sueur and Aubin 2002</xref>, <xref ref-type="bibr" rid="B5743682">Sueur and Aubin 2003</xref>).</p><p>Selected <ext-link xmlns:xlink="http://www.w3.org/1999/xlink" ext-link-type="uri" xlink:href="http://www.cicadasong.eu/tibicininae/tibicina-haematodes.html" xlink:type="simple">sound samples of <italic>Tibicina haematodes</italic></ext-link> are available on the web pages <italic>Songs of the European singing cicadas</italic> (<xref ref-type="bibr" rid="B5743988">Gogala 2020</xref>).</p><p><underline><bold>Materials</bold>:</underline> Suppl. material <xref ref-type="supplementary-material" rid="S6096967">16</xref></p></tp:treatment-sec><tp:treatment-sec sec-type="Diagnosis"><title>Diagnosis</title><p><italic><tp:taxon-name><tp:taxon-name-part taxon-name-part-type="genus" reg="Tibicina">Tibicina</tp:taxon-name-part> <tp:taxon-name-part taxon-name-part-type="species" reg="haematodes">haematodes</tp:taxon-name-part></tp:taxon-name></italic> (Fig. <xref ref-type="fig" rid="F5781615">68</xref>) is the most colourful European cicada and one of the largest and loudest European species of the singing cicada. The species occurs mainly in closed high shrubland and woodland on deciduous trees. The males usually sing high up in the tree canopies.</p></tp:treatment-sec><tp:treatment-sec><!--Section generated to contain objects referenced in tp:taxon-treatment.--><fig id="F5781619" position="float" orientation="portrait"><object-id xmlns:xlink="http://www.w3.org/1999/xlink" content-type="arpha" xlink:type="simple">B97E6044-465A-5D35-8989-F16D19ECD756</object-id><object-id xmlns:xlink="http://www.w3.org/1999/xlink" content-type="doi" xlink:type="simple">10.3897/BDJ.8.e54424.figure69</object-id><label>Figure 69.</label><caption><p><bold>Map with localities of <italic><tp:taxon-name><tp:taxon-name-part taxon-name-part-type="genus" reg="Tibicina">Tibicina</tp:taxon-name-part> <tp:taxon-name-part taxon-name-part-type="species" reg="haematodes">haematodes</tp:taxon-name-part></tp:taxon-name></italic> in Bulgaria.</bold> Black - literature data, blue - data from collections, red - bioacoustic data collected in this survey.</p></caption><graphic xmlns:xlink="http://www.w3.org/1999/xlink" xlink:href="bdj-08-e54424-g069.png" position="float" id="oo_407205.png" orientation="portrait" xlink:type="simple"><uri content-type="original_file" xlink:type="simple">https://binary.pensoft.net/fig/407205</uri></graphic></fig><fig id="F5781623" position="float" orientation="portrait"><object-id xmlns:xlink="http://www.w3.org/1999/xlink" content-type="arpha" xlink:type="simple">8B72D46D-C019-5A6C-A547-91D623466FAE</object-id><object-id xmlns:xlink="http://www.w3.org/1999/xlink" content-type="doi" xlink:type="simple">10.3897/BDJ.8.e54424.figure70</object-id><label>Figure 70.</label><caption><p><bold>Altitudinal distribution of <italic><tp:taxon-name><tp:taxon-name-part taxon-name-part-type="genus" reg="Tibicina">Tibicina</tp:taxon-name-part> <tp:taxon-name-part taxon-name-part-type="species" reg="haematodes">haematodes</tp:taxon-name-part></tp:taxon-name></italic>.</bold> The percentage of the recorded localities is displayed in 200-metre altitude zones.</p></caption><graphic xmlns:xlink="http://www.w3.org/1999/xlink" xlink:href="bdj-08-e54424-g070.png" position="float" id="oo_443773.png" orientation="portrait" xlink:type="simple"><uri content-type="original_file" xlink:type="simple">https://binary.pensoft.net/fig/443773</uri></graphic></fig><fig id="F5781628" position="float" orientation="portrait"><object-id xmlns:xlink="http://www.w3.org/1999/xlink" content-type="arpha" xlink:type="simple">A8DAD75A-B757-5AB7-8E81-C3F3DEE18739</object-id><object-id xmlns:xlink="http://www.w3.org/1999/xlink" content-type="doi" xlink:type="simple">10.3897/BDJ.8.e54424.figure71</object-id><label>Figure 71.</label><caption><p><bold>Calling song of <italic><tp:taxon-name><tp:taxon-name-part taxon-name-part-type="genus" reg="Tibicina">Tibicina</tp:taxon-name-part> <tp:taxon-name-part taxon-name-part-type="species" reg="haematodes">haematodes</tp:taxon-name-part></tp:taxon-name></italic>.</bold> (A) spectrogram and oscillogram of the calling song; (B) oscillogram of the beginning of the calling song with four introductory echemes corresponding to the inverse window in (A); (C) detailed oscillogram showing subgroups of pulses corresponding to the inverse window in (B); (D) detailed oscillogram showing pulses corresponding to the inverse window in (C).</p></caption><graphic xmlns:xlink="http://www.w3.org/1999/xlink" xlink:href="bdj-08-e54424-g071.png" position="float" id="oo_407199.png" orientation="portrait" xlink:type="simple"><uri content-type="original_file" xlink:type="simple">https://binary.pensoft.net/fig/407199</uri></graphic></fig><supplementary-material xmlns:xlink="http://www.w3.org/1999/xlink" id="S6096967" orientation="portrait" position="float" xlink:type="simple"><object-id content-type="arpha" xlink:type="simple">544E6EBD-83D3-5951-AEDA-FB0134C35835</object-id><object-id content-type="doi" xlink:type="simple">10.3897/BDJ.8.e54424.suppl16</object-id><label>Supplementary material 16</label><caption><p><italic><tp:taxon-name><tp:taxon-name-part taxon-name-part-type="genus" reg="Tibicina">Tibicina</tp:taxon-name-part> <tp:taxon-name-part taxon-name-part-type="species" reg="haematodes">haematodes</tp:taxon-name-part></tp:taxon-name></italic> faunistic data. Checklist and provisional atlas of singing cicadas (<tp:taxon-name><tp:taxon-name-part taxon-name-part-type="order">Hemiptera</tp:taxon-name-part></tp:taxon-name>: <tp:taxon-name><tp:taxon-name-part taxon-name-part-type="family">Cicadidae</tp:taxon-name-part></tp:taxon-name>) of Bulgaria, based on bioacoustics</p></caption><statement content-type="dataType"><label>Data type</label><p>Occurrences</p></statement><p>File: oo_449220.csv</p><media xlink:href="bdj-08-e54424-s016.csv" mimetype="Comma Separated Values File" mime-subtype="csv" position="float" orientation="portrait" xlink:type="simple"><uri content-type="original_file" xlink:type="simple">https://binary.pensoft.net/file/449220</uri></media><attrib specific-use="authors">Tomi Trilar, Ilia Gjonov, Matija Gogala</attrib></supplementary-material><fig id="F5781615" position="float" orientation="portrait"><object-id xmlns:xlink="http://www.w3.org/1999/xlink" content-type="arpha" xlink:type="simple">A4C99012-8E53-557F-BF56-CA06E6FE48F0</object-id><object-id xmlns:xlink="http://www.w3.org/1999/xlink" content-type="doi" xlink:type="simple">10.3897/BDJ.8.e54424.figure68</object-id><label>Figure 68.</label><caption><p>
          <bold><italic><tp:taxon-name><tp:taxon-name-part taxon-name-part-type="genus" reg="Tibicina">Tibicina</tp:taxon-name-part> <tp:taxon-name-part taxon-name-part-type="species" reg="haematodes">haematodes</tp:taxon-name-part></tp:taxon-name></italic> male.</bold>
        </p></caption><graphic xmlns:xlink="http://www.w3.org/1999/xlink" xlink:href="bdj-08-e54424-g068.jpg" position="float" id="oo_407204.jpg" orientation="portrait" xlink:type="simple"><uri content-type="original_file" xlink:type="simple">https://binary.pensoft.net/fig/407204</uri></graphic></fig></tp:treatment-sec><ref-list><ref id="B5742783"><element-citation xmlns:xlink="http://www.w3.org/1999/xlink" publication-type="book" xlink:type="simple"><person-group person-group-type="author"><name name-style="western"><surname>Duffels</surname><given-names>J P</given-names></name><name name-style="western"><surname>van der Laan</surname><given-names>P A</given-names></name></person-group><year>1985</year><source>Catalogue of the <tp:taxon-name><tp:taxon-name-part taxon-name-part-type="superfamily">Cicadoidea</tp:taxon-name-part></tp:taxon-name> (<tp:taxon-name><tp:taxon-name-part taxon-name-part-type="suborder">Homoptera</tp:taxon-name-part></tp:taxon-name>, Auchenorhyncha) 1956-1980</source><publisher-name>Dr W Junk Publisher</publisher-name><publisher-loc>Dordrecht, Boston, Lancaster</publisher-loc><isbn>9061935229</isbn></element-citation></ref><ref id="B5743532"><element-citation xmlns:xlink="http://www.w3.org/1999/xlink" publication-type="book" xlink:type="simple"><person-group person-group-type="author"><name name-style="western"><surname>Sanborn</surname><given-names>Allen F</given-names></name></person-group><year>2014</year><source>Catalogue of the <tp:taxon-name><tp:taxon-name-part taxon-name-part-type="superfamily">Cicadoidea</tp:taxon-name-part></tp:taxon-name></source><publisher-name>Academic Press/Elsevier</publisher-name><publisher-loc>London, UK</publisher-loc><size units="page">1001</size></element-citation></ref><ref id="B5743322"><element-citation xmlns:xlink="http://www.w3.org/1999/xlink" publication-type="book" xlink:type="simple"><person-group person-group-type="author"><name name-style="western"><surname>Nast</surname><given-names>Janusz</given-names></name></person-group><year>1972</year><source>Palaearctic <tp:taxon-name><tp:taxon-name-part taxon-name-part-type="suborder">Auchenorrhyncha</tp:taxon-name-part></tp:taxon-name> (<tp:taxon-name><tp:taxon-name-part taxon-name-part-type="suborder">Homoptera</tp:taxon-name-part></tp:taxon-name>). An annotated check list</source><publisher-name>Polish Scientific Publishers</publisher-name><publisher-loc>Warszawa</publisher-loc><size units="page">550</size></element-citation></ref><ref id="B5743489"><element-citation xmlns:xlink="http://www.w3.org/1999/xlink" publication-type="article" xlink:type="simple"><person-group person-group-type="author"><name name-style="western"><surname>Quartau</surname><given-names>José Alberto</given-names></name><name name-style="western"><surname>Fonseca</surname><given-names>P J</given-names></name></person-group><year>1988</year><article-title>An annotated check-list of the species of cicadas known to occur in Portugal (<tp:taxon-name><tp:taxon-name-part taxon-name-part-type="suborder">Homoptera</tp:taxon-name-part></tp:taxon-name>: <tp:taxon-name><tp:taxon-name-part taxon-name-part-type="superfamily">Cicadoidea</tp:taxon-name-part></tp:taxon-name>)</article-title><source>Proceedings of the 6th <tp:taxon-name><tp:taxon-name-part taxon-name-part-type="suborder">Auchenorrhyncha</tp:taxon-name-part></tp:taxon-name> Meeting, Turin, Italy 7–11 September 1987</source><fpage>367</fpage><lpage>375</lpage></element-citation></ref><ref id="B5743610"><element-citation xmlns:xlink="http://www.w3.org/1999/xlink" publication-type="book" xlink:type="simple"><person-group person-group-type="author"><name name-style="western"><surname>Servadei</surname><given-names>A</given-names></name></person-group><year>1967</year><source><tp:taxon-name><tp:taxon-name-part taxon-name-part-type="order">Rhynchota</tp:taxon-name-part></tp:taxon-name> (<tp:taxon-name><tp:taxon-name-part taxon-name-part-type="suborder">Heteroptera</tp:taxon-name-part></tp:taxon-name>, <tp:taxon-name><tp:taxon-name-part taxon-name-part-type="suborder">Homoptera</tp:taxon-name-part></tp:taxon-name>, <tp:taxon-name><tp:taxon-name-part taxon-name-part-type="suborder">Auchenorrhyncha</tp:taxon-name-part></tp:taxon-name>). Catalogo topografico e sinonimico. – Fauna d'Italia, Vol. IX</source><publisher-name>Calderini</publisher-name><publisher-loc>Bologna</publisher-loc><size units="page">x, 851</size><isbn>9788870191059</isbn></element-citation></ref><ref id="B5743855"><element-citation xmlns:xlink="http://www.w3.org/1999/xlink" publication-type="article" xlink:type="simple"><person-group person-group-type="author"><name name-style="western"><surname>Yoakimov</surname><given-names>D</given-names></name></person-group><year>1909</year><article-title>По фауната на <tp:taxon-name><tp:taxon-name-part taxon-name-part-type="order">Hemiptera</tp:taxon-name-part></tp:taxon-name> въ България [On the fauna of <tp:taxon-name><tp:taxon-name-part taxon-name-part-type="order">Hemiptera</tp:taxon-name-part></tp:taxon-name> of Bulgaria]</article-title><source>Сборникъ за народни умотворения, наука и книжнина [Collection of folklore, science and literature]</source><volume>25</volume><issue>7</issue><fpage>1</fpage><lpage>34</lpage><comment content-type="language">Bulgarian</comment></element-citation></ref><ref id="B5743361"><element-citation xmlns:xlink="http://www.w3.org/1999/xlink" publication-type="article" xlink:type="simple"><person-group person-group-type="author"><name name-style="western"><surname>Pelov</surname><given-names>Venelin</given-names></name></person-group><year>1968</year><article-title>Принос към проучването на българската цикадна фауна (<tp:taxon-name><tp:taxon-name-part taxon-name-part-type="suborder">Homoptera</tp:taxon-name-part></tp:taxon-name>: <tp:taxon-name><tp:taxon-name-part taxon-name-part-type="suborder">Auchenorrhyncha</tp:taxon-name-part></tp:taxon-name>) [Beitrag zur Erforschung der bulgarischen zikadenfauna (<tp:taxon-name><tp:taxon-name-part taxon-name-part-type="suborder">Homoptera</tp:taxon-name-part></tp:taxon-name>: <tp:taxon-name><tp:taxon-name-part taxon-name-part-type="suborder">Auchenorrhyncha</tp:taxon-name-part></tp:taxon-name>)]</article-title><source>Bulletin de l'Institut de Zoologie et Musee</source><volume>26</volume><fpage>157</fpage><lpage>171</lpage><comment content-type="language">Bulgarian, German summary</comment></element-citation></ref><ref id="B5743331"><element-citation xmlns:xlink="http://www.w3.org/1999/xlink" publication-type="article" xlink:type="simple"><person-group person-group-type="author"><name name-style="western"><surname>Nedyalkov</surname><given-names>N</given-names></name></person-group><year>1908</year><article-title>Трети приносъ къмъ ентомологичната фауна на България [Third contribution to the entomological fauna of Bulgaria]</article-title><source>Периодично списание на българското книжовно дружество (Periodical Journal of the Bulgarian Literary Society)</source><volume>69</volume><issue>9-10</issue><fpage>670</fpage><lpage>692</lpage><comment content-type="language">Bulgarian</comment></element-citation></ref><ref id="B5742546"><element-citation xmlns:xlink="http://www.w3.org/1999/xlink" publication-type="article" xlink:type="simple"><person-group person-group-type="author"><name name-style="western"><surname>Arabadzhiev</surname><given-names>Denyu</given-names></name></person-group><year>1963</year><article-title>Нови видове цикади - неприятели на овощните дървета у нас [New species of cicadas - pests on the fruit trees in our country]</article-title><source>Растителна Защита [Plant Protection]</source><volume>10</volume><fpage>31</fpage><lpage>33</lpage><comment content-type="language">Bulgarian</comment></element-citation></ref><ref id="B5743561"><element-citation xmlns:xlink="http://www.w3.org/1999/xlink" publication-type="article" xlink:type="simple"><person-group person-group-type="author"><name name-style="western"><surname>Schedl</surname><given-names>Wolfgang</given-names></name></person-group><year>1986</year><article-title>Zur Verbreitung, Biologie und Ökologie der Singzikaden von Istrien und dem angrenzenden Küstenland (<tp:taxon-name><tp:taxon-name-part taxon-name-part-type="suborder">Homoptera</tp:taxon-name-part></tp:taxon-name>: <tp:taxon-name><tp:taxon-name-part taxon-name-part-type="family">Cicadidae</tp:taxon-name-part></tp:taxon-name> and <tp:taxon-name><tp:taxon-name-part taxon-name-part-type="family">Tibicinidae</tp:taxon-name-part></tp:taxon-name>)</article-title><source>Zoologische Jahrbücher, Jena</source><volume>113</volume><issue>1</issue><fpage>1</fpage><lpage>27</lpage></element-citation></ref><ref id="B5743312"><element-citation xmlns:xlink="http://www.w3.org/1999/xlink" publication-type="article" xlink:type="simple"><person-group person-group-type="author"><name name-style="western"><surname>Nast</surname><given-names>Janusz</given-names></name></person-group><year>1987</year><article-title>The <tp:taxon-name><tp:taxon-name-part taxon-name-part-type="suborder">Auchenorrhyncha</tp:taxon-name-part></tp:taxon-name> (<tp:taxon-name><tp:taxon-name-part taxon-name-part-type="suborder">Homoptera</tp:taxon-name-part></tp:taxon-name>) of Europe</article-title><source>Annales Zoologici</source><volume>40</volume><issue>15</issue><fpage>536</fpage><lpage>661</lpage></element-citation></ref><ref id="B5742630"><element-citation xmlns:xlink="http://www.w3.org/1999/xlink" publication-type="article" xlink:type="simple"><person-group person-group-type="author"><name name-style="western"><surname>Boulard</surname><given-names>Michel</given-names></name></person-group><year>1990</year><article-title>Contributions à l'entomologie générale et appliquée. 2. Cicadaires (Homoptères, Auchenorhynques). Première partie: <tp:taxon-name><tp:taxon-name-part taxon-name-part-type="superfamily">Cicadoidea</tp:taxon-name-part></tp:taxon-name></article-title><source>Travaux du Laboratoire biologie et évolution des insectes <tp:taxon-name><tp:taxon-name-part taxon-name-part-type="superorder">Hemipteroidea</tp:taxon-name-part></tp:taxon-name>, École Pratique des Hautes Études, Biologie et Évolution des Insectes</source><volume>3</volume><fpage>55</fpage><lpage>245</lpage></element-citation></ref><ref id="B5742680"><element-citation xmlns:xlink="http://www.w3.org/1999/xlink" publication-type="article" xlink:type="simple"><person-group person-group-type="author"><name name-style="western"><surname>Boulard</surname><given-names>Michel</given-names></name></person-group><year>1995</year><article-title>Postures de cymbalisation, cymbalisations et cartes d'identité acoustique des cigales. 1. Généralités et espèces méditerranéenes (<tp:taxon-name><tp:taxon-name-part taxon-name-part-type="suborder">Homoptera</tp:taxon-name-part></tp:taxon-name> <tp:taxon-name><tp:taxon-name-part taxon-name-part-type="superfamily">Cicadoidea</tp:taxon-name-part></tp:taxon-name>)</article-title><source>Travaux du Laboratoire Biologie et Evolution des Insectes <tp:taxon-name><tp:taxon-name-part taxon-name-part-type="superorder">Hemipteroidea</tp:taxon-name-part></tp:taxon-name>, École Pratique des Hautes Études, Biologie et Évolution des Insectes</source><volume>7/8</volume><fpage>1</fpage><lpage>72</lpage></element-citation></ref><ref id="B5742700"><element-citation xmlns:xlink="http://www.w3.org/1999/xlink" publication-type="book" xlink:type="simple"><person-group person-group-type="author"><name name-style="western"><surname>Boulard</surname><given-names>Michel</given-names></name><name name-style="western"><surname>Mondon</surname><given-names>Bernard</given-names></name></person-group><year>1995</year><source>Vies et mémoires de Cigales : Provence, Languedoc, Méditerranée</source><publisher-name>Équinoxe</publisher-name><publisher-loc>Barbentane</publisher-loc><isbn>2841350339</isbn></element-citation></ref><ref id="B5742831"><element-citation xmlns:xlink="http://www.w3.org/1999/xlink" publication-type="chapter" xlink:type="simple"><person-group person-group-type="author"><name name-style="western"><surname>Gogala</surname><given-names>Matija</given-names></name></person-group><year>2002</year><chapter-title>Gesänge der Singzikaden aus Südost- und Mittel-Europa. pp 241-248</chapter-title><person-group person-group-type="editor"><name name-style="western"><surname>Holzinger</surname><given-names>Werner E.</given-names></name></person-group><source>Zikaden: Leafhoppers, Planthoppers and Cicadas (<tp:taxon-name><tp:taxon-name-part taxon-name-part-type="class">Insecta</tp:taxon-name-part></tp:taxon-name>: <tp:taxon-name><tp:taxon-name-part taxon-name-part-type="order">Hemiptera</tp:taxon-name-part></tp:taxon-name>: <tp:taxon-name><tp:taxon-name-part taxon-name-part-type="suborder">Auchenorrhyncha</tp:taxon-name-part></tp:taxon-name>)</source><publisher-name>Kataloge des Oberösterreichischen Landesmuseums, Neue Folge, Denisia, 4</publisher-name><size units="page">viii, 556</size><uri xlink:type="simple">https://www.zobodat.at/pdf/DENISIA_0004_0241-0248.pdf</uri><isbn>9783854740773</isbn></element-citation></ref><ref id="B5743672"><element-citation xmlns:xlink="http://www.w3.org/1999/xlink" publication-type="article" xlink:type="simple"><person-group person-group-type="author"><name name-style="western"><surname>Sueur</surname><given-names>Jérôme</given-names></name><name name-style="western"><surname>Aubin</surname><given-names>Thierry</given-names></name></person-group><year>2002</year><article-title>Acoustic communication in the Palaearctic red cicada, <italic><tp:taxon-name><tp:taxon-name-part taxon-name-part-type="genus" reg="Tibicina">Tibicina</tp:taxon-name-part> <tp:taxon-name-part taxon-name-part-type="species" reg="haematodes">haematodes</tp:taxon-name-part></tp:taxon-name></italic>: Chorus organisation, calling-song structure, and signal recognition</article-title><source>Canadian Journal of Zoology</source><volume>80</volume><issue>1</issue><fpage>126</fpage><lpage>136</lpage><pub-id pub-id-type="doi">10.1139/z01-212</pub-id></element-citation></ref><ref id="B5743682"><element-citation xmlns:xlink="http://www.w3.org/1999/xlink" publication-type="article" xlink:type="simple"><person-group person-group-type="author"><name name-style="western"><surname>Sueur</surname><given-names>Jérôme</given-names></name><name name-style="western"><surname>Aubin</surname><given-names>Thierry</given-names></name></person-group><year>2003</year><article-title>Specificity of cicada calling songs in the genus <italic><tp:taxon-name><tp:taxon-name-part taxon-name-part-type="genus" reg="Tibicina">Tibicina</tp:taxon-name-part></tp:taxon-name></italic> (<tp:taxon-name><tp:taxon-name-part taxon-name-part-type="order">Hemiptera</tp:taxon-name-part></tp:taxon-name>: <tp:taxon-name><tp:taxon-name-part taxon-name-part-type="family">Cicadidae</tp:taxon-name-part></tp:taxon-name>)</article-title><source>Systematic Entomology</source><volume>28</volume><issue>4</issue><fpage>481</fpage><lpage>492</lpage><pub-id pub-id-type="doi">10.1046/j.1365-3113.2003.00222.x</pub-id></element-citation></ref><ref id="B5743988"><element-citation xmlns:xlink="http://www.w3.org/1999/xlink" publication-type="website" xlink:type="simple"><person-group person-group-type="editor"><name name-style="western"><surname>Gogala</surname><given-names>Matija</given-names></name></person-group><article-title>Songs of European singing cicadas / Napevi evropskih škržadov</article-title><uri xlink:type="simple">http://www.cicadasong.eu/</uri><date-in-citation content-type="access-date">2020-04-17T00:00:00+03:00</date-in-citation></element-citation></ref></ref-list></tp:taxon-treatment>
