# Supplementary material for: Checklist and provisional atlas of singing cicadas (Hemiptera: Cicadidae) of Bulgaria, based on bioacoustics
Source: Biodivers Data J. 2020 Oct 9;8:e54424. doi: 10.3897/BDJ.8.e54424 (PMC7567745; doi:10.3897/BDJ.8.e54424)
Supplement: XML Treatment for Tibicina steveni [file BDJ.8.e54424-treatment26.xml]

<!DOCTYPE tp:taxon-treatment
  PUBLIC "-//TaxonX//DTD Taxonomic Treatment Publishing DTD v0 20100105//EN" "tax-treatment-NSO.dtd">
<tp:taxon-treatment xmlns:tp="http://www.plazi.org/taxpub"><tp:treatment-meta><mixed-citation publication-type="journal"><person-group><name><surname>Trilar</surname><given-names>Tomi</given-names></name><name><surname>Gjonov</surname><given-names>Ilia</given-names></name><name><surname>Gogala</surname><given-names>Matija</given-names></name></person-group><article-title>Checklist and provisional atlas of singing cicadas (<tp:taxon-name><tp:taxon-name-part taxon-name-part-type="order">Hemiptera</tp:taxon-name-part></tp:taxon-name>: <tp:taxon-name><tp:taxon-name-part taxon-name-part-type="family">Cicadidae</tp:taxon-name-part></tp:taxon-name>) of Bulgaria, based on bioacoustics</article-title><source>Biodivers Data J</source><day>09</day><month>10</month><year>2020</year><volume>8</volume><pub-id pub-id-type="doi">10.3897/BDJ.8.e54424</pub-id></mixed-citation></tp:treatment-meta><tp:nomenclature><tp:taxon-name><object-id xmlns:xlink="http://www.w3.org/1999/xlink" content-type="arpha" xlink:type="simple">51370C9F-E1E0-5CF6-87A0-64E8F44A3646</object-id><tp:taxon-name-part taxon-name-part-type="genus">Tibicina</tp:taxon-name-part> <tp:taxon-name-part taxon-name-part-type="species">steveni</tp:taxon-name-part></tp:taxon-name><tp:taxon-authority>(Krynicki, 1837)</tp:taxon-authority></tp:nomenclature><tp:treatment-sec sec-type="Distribution"><title>Distribution</title><p><bold><underline>General distribution:</underline> Southern Europe</bold>: Bulgaria, France, Greece (<xref ref-type="bibr" rid="B5742905">Gogala and Trilar 2014</xref>), Italy (<xref ref-type="bibr" rid="B6075365">Hertach and Nagel 2013</xref>); <bold>Central Europe</bold>: Switzerland; <bold>Eastern Europe</bold>: Russia (South European Russia), Ukraine; <bold>Middle East</bold>: Turkey; <bold>Transcaucasia</bold>: Armenia, Azerbaijan, Georgia (all data except for the countries with the citation in brackets are summarised by <xref ref-type="bibr" rid="B5742783">Duffels and van der Laan 1985</xref> and <xref ref-type="bibr" rid="B5743532">Sanborn 2014</xref>).</p><p><bold><underline>Distribution in Bulgaria</underline></bold>: This species is reported for Bulgaria as literature data, but without the citation of the source, by <xref ref-type="bibr" rid="B5743120">Janković (1971)</xref> for Petrich, which was erroneously placed in North Macedonia (<xref ref-type="bibr" rid="B5742975">Gogala et al. 2005</xref>). Petrich is a town in the Strumeshnitsa valley in SW Bulgaria, not far from the North Macedonian border. We recorded the singing males of this species on 23 July 2008 near Bozhkinoto on the slope of Belasitsa Mt. and confirmed their presence in this area.</p><p>In Bulgaria, data are known for 32 localities (Fig. <xref ref-type="fig" rid="F5781686">73</xref>). <italic><tp:taxon-name><tp:taxon-name-part taxon-name-part-type="genus" reg="Tibicina">Tibicina</tp:taxon-name-part> <tp:taxon-name-part taxon-name-part-type="species" reg="steveni">steveni</tp:taxon-name-part></tp:taxon-name></italic> is distributed in the southern part of the country along the Greek and Turkish borders. The data are known from Belasitsa Mt., Tundzha-Burgas Valley, eastern Rhodope Mts., Haskovo Hills Land, Sakar Mt. and Strandzha Mt. (Fig. <xref ref-type="fig" rid="F5781686">73</xref>) with altitude distribution between 20 and 820 m a.s.l. (Fig. <xref ref-type="fig" rid="F5781690">74</xref>).</p></tp:treatment-sec><tp:treatment-sec sec-type="Notes"><title>Notes</title><p><bold><underline>Acoustic behaviour</underline></bold>: The song was described by <xref ref-type="bibr" rid="B5743411">Popov (1975)</xref>, <xref ref-type="bibr" rid="B5743732">Sueur et al. (2003)</xref> and <xref ref-type="bibr" rid="B5743682">Sueur and Aubin (2003)</xref>.</p><p>The calling song (Fig. <xref ref-type="fig" rid="F5781694">75</xref>) is a long, simple, monotonous buzz with easily audible fibrillation, lasting from one minute to many minutes without interruption, on average 186 ± 187 s (<xref ref-type="bibr" rid="B5743732">Sueur et al. 2003</xref>, <xref ref-type="bibr" rid="B5792679">Hertach 2020</xref>). It consists of a long, sustained sequence of groups of pulses (Fig. <xref ref-type="fig" rid="F5781694">75</xref>C) with a slow increase in amplitude at the beginning. The groups of pulses are generated at a rate of 58.5 ± 3.9 per second, the pulse-group duration is 12.3 ± 1.3 ms and the pulse-group period is 16.8 ± 1.0 ms. The pulse-groups consists of 9-10 pulses (Fig. <xref ref-type="fig" rid="F5781694">75</xref>D) (<xref ref-type="bibr" rid="B5743682">Sueur and Aubin 2003</xref>, <xref ref-type="bibr" rid="B5743732">Sueur et al. 2003</xref>). The frequency range of the calling song is between 5.5 and 9.5 kHz with three frequency peaks: a frequency band with the highest energy at 7.2 kHz with two lateral frequency bands at about 6.4 kHz and 8.2 kHz, the lateral bands being generated by pulse amplitude modulations (<xref ref-type="bibr" rid="B5743732">Sueur et al. 2003</xref>).</p><p>Selected <ext-link xmlns:xlink="http://www.w3.org/1999/xlink" ext-link-type="uri" xlink:href="http://www.cicadasong.eu/tibicininae/tibicina-steveni.html" xlink:type="simple">sound sample of <italic>Tibicina steveni</italic> is available</ext-link> on the web pages <italic>Songs of the European singing cicadas</italic> (<xref ref-type="bibr" rid="B5743988">Gogala 2020</xref>).</p><p><underline><bold>Materials</bold>:</underline> Suppl. material <xref ref-type="supplementary-material" rid="S6096969">17</xref></p></tp:treatment-sec><tp:treatment-sec sec-type="Diagnosis"><title>Diagnosis</title><p><italic><tp:taxon-name><tp:taxon-name-part taxon-name-part-type="genus" reg="Tibicina">Tibicina</tp:taxon-name-part> <tp:taxon-name-part taxon-name-part-type="species" reg="steveni">steveni</tp:taxon-name-part></tp:taxon-name></italic> (Fig. <xref ref-type="fig" rid="F5781673">72</xref>) is one of the largest European species of the singing cicada. The species occurs mainly in closed high shrubland and woodland on deciduous trees such as oaks, sycamores and chestnuts. The males usually sing high up in the tree canopies.</p></tp:treatment-sec><tp:treatment-sec><!--Section generated to contain objects referenced in tp:taxon-treatment.--><fig id="F5781686" position="float" orientation="portrait"><object-id xmlns:xlink="http://www.w3.org/1999/xlink" content-type="arpha" xlink:type="simple">792942AF-1C7F-5023-92F7-BEEFB674AD7E</object-id><object-id xmlns:xlink="http://www.w3.org/1999/xlink" content-type="doi" xlink:type="simple">10.3897/BDJ.8.e54424.figure73</object-id><label>Figure 73.</label><caption><p><bold>Map with localities of <italic><tp:taxon-name><tp:taxon-name-part taxon-name-part-type="genus" reg="Tibicina">Tibicina</tp:taxon-name-part> <tp:taxon-name-part taxon-name-part-type="species" reg="steveni">steveni</tp:taxon-name-part></tp:taxon-name></italic> in Bulgaria.</bold> Black - literature data, blue - data from collections, red - bioacoustic data collected in this survey.</p></caption><graphic xmlns:xlink="http://www.w3.org/1999/xlink" xlink:href="bdj-08-e54424-g073.png" position="float" id="oo_407208.png" orientation="portrait" xlink:type="simple"><uri content-type="original_file" xlink:type="simple">https://binary.pensoft.net/fig/407208</uri></graphic></fig><fig id="F5781690" position="float" orientation="portrait"><object-id xmlns:xlink="http://www.w3.org/1999/xlink" content-type="arpha" xlink:type="simple">E55C1148-141E-522B-944E-A8DFAB2A0E56</object-id><object-id xmlns:xlink="http://www.w3.org/1999/xlink" content-type="doi" xlink:type="simple">10.3897/BDJ.8.e54424.figure74</object-id><label>Figure 74.</label><caption><p><bold>Altitudinal distribution of <italic><tp:taxon-name><tp:taxon-name-part taxon-name-part-type="genus" reg="Tibicina">Tibicina</tp:taxon-name-part> <tp:taxon-name-part taxon-name-part-type="species" reg="steveni">steveni</tp:taxon-name-part></tp:taxon-name></italic>.</bold> The percentage of the recorded localities is displayed in 200-metre altitude zones.</p></caption><graphic xmlns:xlink="http://www.w3.org/1999/xlink" xlink:href="bdj-08-e54424-g074.png" position="float" id="oo_407209.png" orientation="portrait" xlink:type="simple"><uri content-type="original_file" xlink:type="simple">https://binary.pensoft.net/fig/407209</uri></graphic></fig><fig id="F5781694" position="float" orientation="portrait"><object-id xmlns:xlink="http://www.w3.org/1999/xlink" content-type="arpha" xlink:type="simple">64E2C695-EFC2-5B73-8D85-392D71AC2D3E</object-id><object-id xmlns:xlink="http://www.w3.org/1999/xlink" content-type="doi" xlink:type="simple">10.3897/BDJ.8.e54424.figure75</object-id><label>Figure 75.</label><caption><p><bold>Calling song of <italic><tp:taxon-name><tp:taxon-name-part taxon-name-part-type="genus" reg="Tibicina">Tibicina</tp:taxon-name-part> <tp:taxon-name-part taxon-name-part-type="species" reg="steveni">steveni</tp:taxon-name-part></tp:taxon-name></italic>.</bold> (A) spectrogram and oscillogram of the selected part of the calling song; (B) oscillogram of the enlarged part corresponding to the inverted window in (A); (C) detailed oscillogram showing subgroups of pulses corresponding to the inverted window in (B); (D) detailed oscillogram showing pulses corresponding to the inverted window in (C).</p></caption><graphic xmlns:xlink="http://www.w3.org/1999/xlink" xlink:href="bdj-08-e54424-g075.png" position="float" id="oo_407210.png" orientation="portrait" xlink:type="simple"><uri content-type="original_file" xlink:type="simple">https://binary.pensoft.net/fig/407210</uri></graphic></fig><supplementary-material xmlns:xlink="http://www.w3.org/1999/xlink" id="S6096969" orientation="portrait" position="float" xlink:type="simple"><object-id content-type="arpha" xlink:type="simple">43CE967F-F6EB-5A8A-9589-F9B02C81B50F</object-id><object-id content-type="doi" xlink:type="simple">10.3897/BDJ.8.e54424.suppl17</object-id><label>Supplementary material 17</label><caption><p><italic><tp:taxon-name><tp:taxon-name-part taxon-name-part-type="genus" reg="Tibicina">Tibicina</tp:taxon-name-part> <tp:taxon-name-part taxon-name-part-type="species" reg="steveni">steveni</tp:taxon-name-part></tp:taxon-name></italic> faunistic data. Checklist and provisional atlas of singing cicadas (<tp:taxon-name><tp:taxon-name-part taxon-name-part-type="order">Hemiptera</tp:taxon-name-part></tp:taxon-name>: <tp:taxon-name><tp:taxon-name-part taxon-name-part-type="family">Cicadidae</tp:taxon-name-part></tp:taxon-name>) of Bulgaria, based on bioacoustics</p></caption><statement content-type="dataType"><label>Data type</label><p>Occurrences</p></statement><p>File: oo_449222.csv</p><media xlink:href="bdj-08-e54424-s017.csv" mimetype="Comma Separated Values File" mime-subtype="csv" position="float" orientation="portrait" xlink:type="simple"><uri content-type="original_file" xlink:type="simple">https://binary.pensoft.net/file/449222</uri></media><attrib specific-use="authors">Tomi Trilar, Ilia Gjonov, Matija Gogala</attrib></supplementary-material><fig id="F5781673" position="float" orientation="portrait"><object-id xmlns:xlink="http://www.w3.org/1999/xlink" content-type="arpha" xlink:type="simple">0B4BDEF8-05DA-50AC-ACE6-0E1EBA4B8611</object-id><object-id xmlns:xlink="http://www.w3.org/1999/xlink" content-type="doi" xlink:type="simple">10.3897/BDJ.8.e54424.figure72</object-id><label>Figure 72.</label><caption><p>
          <bold><italic><tp:taxon-name><tp:taxon-name-part taxon-name-part-type="genus" reg="Tibicina">Tibicina</tp:taxon-name-part> <tp:taxon-name-part taxon-name-part-type="species" reg="steveni">steveni</tp:taxon-name-part></tp:taxon-name></italic> male.</bold>
        </p></caption><graphic xmlns:xlink="http://www.w3.org/1999/xlink" xlink:href="bdj-08-e54424-g072.jpg" position="float" id="oo_407207.jpg" orientation="portrait" xlink:type="simple"><uri content-type="original_file" xlink:type="simple">https://binary.pensoft.net/fig/407207</uri></graphic></fig></tp:treatment-sec><ref-list><ref id="B5742905"><element-citation xmlns:xlink="http://www.w3.org/1999/xlink" publication-type="article" xlink:type="simple"><person-group person-group-type="author"><name name-style="western"><surname>Gogala</surname><given-names>Matija</given-names></name><name name-style="western"><surname>Trilar</surname><given-names>Tomi</given-names></name></person-group><year>2014</year><article-title>Distribution of endemic cicadas (<tp:taxon-name><tp:taxon-name-part taxon-name-part-type="order">Hemiptera</tp:taxon-name-part></tp:taxon-name>: <tp:taxon-name><tp:taxon-name-part taxon-name-part-type="family">Cicadidae</tp:taxon-name-part></tp:taxon-name>) on Evia and adjacent islands in Greece</article-title><source>Acta Entomologica Slovenica</source><volume>22</volume><issue>1</issue><fpage>45</fpage><lpage>58</lpage><uri xlink:type="simple">http://www.pms-lj.si/si/files/default/Publikacije/Strokovna-glasila/Acta-entomologica-slovenica/2014/4 GOGALA 1_2014.pdf</uri></element-citation></ref><ref id="B6075365"><element-citation xmlns:xlink="http://www.w3.org/1999/xlink" publication-type="article" xlink:type="simple"><person-group person-group-type="author"><name name-style="western"><surname>Hertach</surname><given-names>Thomas</given-names></name><name name-style="western"><surname>Nagel</surname><given-names>Peter</given-names></name></person-group><year>2013</year><article-title>Cicadas in Switzerland: a scientific overview of the historic and current knowledge of a popular taxon (<tp:taxon-name><tp:taxon-name-part taxon-name-part-type="order">Hemiptera</tp:taxon-name-part></tp:taxon-name>: <tp:taxon-name><tp:taxon-name-part taxon-name-part-type="family">Cicadidae</tp:taxon-name-part></tp:taxon-name>)</article-title><source>Revue suisse de Zoologie</source><volume>120</volume><issue>2</issue><fpage>229</fpage><lpage>269</lpage><uri xlink:type="simple">https://www.researchgate.net/publication/260676533_Cicadas_in_Switzerland_A_scientific_overview_of_the_historic_and_current_knowledge_of_a_popular_taxon_Hemiptera_Cicadidae</uri></element-citation></ref><ref id="B5742783"><element-citation xmlns:xlink="http://www.w3.org/1999/xlink" publication-type="book" xlink:type="simple"><person-group person-group-type="author"><name name-style="western"><surname>Duffels</surname><given-names>J P</given-names></name><name name-style="western"><surname>van der Laan</surname><given-names>P A</given-names></name></person-group><year>1985</year><source>Catalogue of the <tp:taxon-name><tp:taxon-name-part taxon-name-part-type="superfamily">Cicadoidea</tp:taxon-name-part></tp:taxon-name> (<tp:taxon-name><tp:taxon-name-part taxon-name-part-type="suborder">Homoptera</tp:taxon-name-part></tp:taxon-name>, Auchenorhyncha) 1956-1980</source><publisher-name>Dr W Junk Publisher</publisher-name><publisher-loc>Dordrecht, Boston, Lancaster</publisher-loc><isbn>9061935229</isbn></element-citation></ref><ref id="B5743532"><element-citation xmlns:xlink="http://www.w3.org/1999/xlink" publication-type="book" xlink:type="simple"><person-group person-group-type="author"><name name-style="western"><surname>Sanborn</surname><given-names>Allen F</given-names></name></person-group><year>2014</year><source>Catalogue of the <tp:taxon-name><tp:taxon-name-part taxon-name-part-type="superfamily">Cicadoidea</tp:taxon-name-part></tp:taxon-name></source><publisher-name>Academic Press/Elsevier</publisher-name><publisher-loc>London, UK</publisher-loc><size units="page">1001</size></element-citation></ref><ref id="B5743120"><element-citation xmlns:xlink="http://www.w3.org/1999/xlink" publication-type="article" xlink:type="simple"><person-group person-group-type="author"><name name-style="western"><surname>Janković</surname><given-names>Ljubodrag</given-names></name></person-group><year>1971</year><article-title><tp:taxon-name><tp:taxon-name-part taxon-name-part-type="suborder">Homoptera</tp:taxon-name-part></tp:taxon-name>: <tp:taxon-name><tp:taxon-name-part taxon-name-part-type="suborder">Auchenorrhyncha</tp:taxon-name-part></tp:taxon-name> Makedonije</article-title><source>Acta Musei Macedonici Scientarium Naturalium</source><volume>12</volume><issue>3</issue><fpage>41</fpage><lpage>59</lpage><comment content-type="language">Serbian</comment></element-citation></ref><ref id="B5742975"><element-citation xmlns:xlink="http://www.w3.org/1999/xlink" publication-type="article" xlink:type="simple"><person-group person-group-type="author"><name name-style="western"><surname>Gogala</surname><given-names>Matija</given-names></name><name name-style="western"><surname>Trilar</surname><given-names>Tomi</given-names></name><name name-style="western"><surname>Krpač</surname><given-names>Vladimir T</given-names></name></person-group><year>2005</year><article-title>Fauna of singing cicadas (<tp:taxon-name><tp:taxon-name-part taxon-name-part-type="suborder">Auchenorrhyncha</tp:taxon-name-part></tp:taxon-name>: <tp:taxon-name><tp:taxon-name-part taxon-name-part-type="superfamily">Cicadoidea</tp:taxon-name-part></tp:taxon-name>) of Macedonia - a bioacoustic survey</article-title><source>Acta Entomologica Slovenica</source><volume>13</volume><issue>2</issue><fpage>103</fpage><lpage>126</lpage><uri xlink:type="simple">https://pdfs.semanticscholar.org/f4e5/38bfb6766646a99f47674c1e9aec28ff49d7.pdf?_ga=2.125403722.1327681172.1587029170-1417599569.1583067131</uri></element-citation></ref><ref id="B5743411"><element-citation xmlns:xlink="http://www.w3.org/1999/xlink" publication-type="article" xlink:type="simple"><person-group person-group-type="author"><name name-style="western"><surname>Popov</surname><given-names>Andrej V</given-names></name></person-group><year>1975</year><article-title>Строение тимбалов и характеристика звуковых cигналов певчих цикад (<tp:taxon-name><tp:taxon-name-part taxon-name-part-type="suborder">Homoptera</tp:taxon-name-part></tp:taxon-name>, <tp:taxon-name><tp:taxon-name-part taxon-name-part-type="family">Cicadidae</tp:taxon-name-part></tp:taxon-name>) южных районов СССР [The structure of tymbals and characteristics of sound signals of singing cicadas (<tp:taxon-name><tp:taxon-name-part taxon-name-part-type="suborder">Homoptera</tp:taxon-name-part></tp:taxon-name>, <tp:taxon-name><tp:taxon-name-part taxon-name-part-type="family">Cicadidae</tp:taxon-name-part></tp:taxon-name>) from the southern regions of the USSR.– Entomological Review 54 (2): 7-36]</article-title><source>Энтомологическое обозрение</source><volume>54</volume><issue>2</issue><fpage>258</fpage><lpage>290</lpage><comment content-type="language">Russian, English translation</comment></element-citation></ref><ref id="B5743732"><element-citation xmlns:xlink="http://www.w3.org/1999/xlink" publication-type="article" xlink:type="simple"><person-group person-group-type="author"><name name-style="western"><surname>Sueur</surname><given-names>Jérôme</given-names></name><name name-style="western"><surname>Puissant</surname><given-names>Stéphane</given-names></name><name name-style="western"><surname>Pillet</surname><given-names>J - M M</given-names></name></person-group><year>2003</year><article-title>An eastern Mediterranean cicada in the west: first record of <italic><tp:taxon-name><tp:taxon-name-part taxon-name-part-type="genus" reg="Tibicina">Tibicina</tp:taxon-name-part> <tp:taxon-name-part taxon-name-part-type="species" reg="steveni">steveni</tp:taxon-name-part></tp:taxon-name></italic> (Krynicki, 1837) in Switzerland and France [<tp:taxon-name><tp:taxon-name-part taxon-name-part-type="order">Hemiptera</tp:taxon-name-part></tp:taxon-name>, <tp:taxon-name><tp:taxon-name-part taxon-name-part-type="family">Cicadidae</tp:taxon-name-part></tp:taxon-name>, <tp:taxon-name><tp:taxon-name-part taxon-name-part-type="subfamily">Tibicininae</tp:taxon-name-part></tp:taxon-name>]</article-title><source>Revue Française d'Entomologie (Nouvelle Serie)</source><volume>25</volume><issue>3</issue><fpage>105</fpage><lpage>111</lpage><uri xlink:type="simple">https://www.researchgate.net/publication/305682091</uri></element-citation></ref><ref id="B5743682"><element-citation xmlns:xlink="http://www.w3.org/1999/xlink" publication-type="article" xlink:type="simple"><person-group person-group-type="author"><name name-style="western"><surname>Sueur</surname><given-names>Jérôme</given-names></name><name name-style="western"><surname>Aubin</surname><given-names>Thierry</given-names></name></person-group><year>2003</year><article-title>Specificity of cicada calling songs in the genus <italic><tp:taxon-name><tp:taxon-name-part taxon-name-part-type="genus" reg="Tibicina">Tibicina</tp:taxon-name-part></tp:taxon-name></italic> (<tp:taxon-name><tp:taxon-name-part taxon-name-part-type="order">Hemiptera</tp:taxon-name-part></tp:taxon-name>: <tp:taxon-name><tp:taxon-name-part taxon-name-part-type="family">Cicadidae</tp:taxon-name-part></tp:taxon-name>)</article-title><source>Systematic Entomology</source><volume>28</volume><issue>4</issue><fpage>481</fpage><lpage>492</lpage><pub-id pub-id-type="doi">10.1046/j.1365-3113.2003.00222.x</pub-id></element-citation></ref><ref id="B5792679"><element-citation xmlns:xlink="http://www.w3.org/1999/xlink" publication-type="article" xlink:type="simple"><person-group person-group-type="author"><name name-style="western"><surname>Hertach</surname><given-names>Thomas</given-names></name></person-group><year>2020</year><article-title>Look closely and listen carefully: unexpected cicada diversity in northern Sardinia, with the description of a new species (<tp:taxon-name><tp:taxon-name-part taxon-name-part-type="family">Cicadidae</tp:taxon-name-part></tp:taxon-name>: <italic><tp:taxon-name><tp:taxon-name-part taxon-name-part-type="genus" reg="Tibicina">Tibicina</tp:taxon-name-part></tp:taxon-name></italic>)</article-title><source>Zoological Journal of the Linnean Society</source><pub-id pub-id-type="doi">10.1093/zoolinnean/zlaa047</pub-id></element-citation></ref><ref id="B5743988"><element-citation xmlns:xlink="http://www.w3.org/1999/xlink" publication-type="website" xlink:type="simple"><person-group person-group-type="editor"><name name-style="western"><surname>Gogala</surname><given-names>Matija</given-names></name></person-group><article-title>Songs of European singing cicadas / Napevi evropskih škržadov</article-title><uri xlink:type="simple">http://www.cicadasong.eu/</uri><date-in-citation content-type="access-date">2020-04-17T00:00:00+03:00</date-in-citation></element-citation></ref></ref-list></tp:taxon-treatment>
